# Supplementary material for: Combining QTL mapping and gene co-expression network analysis for prediction of candidate genes and molecular network related to yield in wheat
Source: BMC Plant Biol. 2022 Jun 13;22:288. doi: 10.1186/s12870-022-03677-8 (PMC9190149; doi:10.1186/s12870-022-03677-8)
Supplement: Supplementary file 2 — Additional file 2: Table S1. Analysis of variance and Pearson correlation for phenotypes. [file 12870_2022_3677_MOESM2_ESM.xlsx]

## Sheet: Table S1
Table S1. Analysis of variance and Pearson correlation for phenotypes.
ANOVA for phenotypes across three environments
Group	Mean	Variance		Group	Mean	Variance		Group	Mean	Variance		Group	Mean	Variance		Group	Mean	Variance
17-TKW	29.5286	14.9987		17-KL	5.91219	0.106732		17-KW	2.79991	0.0255404		17-PH	79.2283	176.98		17-SL	9.58574	1.74842
18-TKW	33.357	25.1954		18-KL	6.02912	0.158762		18-KW	2.98204	0.0430767		18-PH	89.5556	234.174		18-SL	9.55461	1.82677
19-TKW	37.8799	23.4384		19-KL	6.06984	0.134276		19-KW	3.0748	0.0286463		19-PH	86.3843	198.184		19-SL	10.6772	2.23176
17, 18 and 19 represent the environment of 2016-2017, 2017-2018 and 2018-2019, respectively. PH, plant height; SL, spike length; KL, kernel length; KW, kernel wide; TKW, thousand kernel weight.
ANOVA
Source of variance (Between groups)	F-Value	P-value	F crit
TKW	200.744	3.84718e-70	3.00811
KL	12.2655	5.7686e-06	3.00811
KW	147.125	2.22993e-54	3.00811
PH	33.6556	1.05471e-14	3.00811
SL	50.1366	4.45725e-21	3.00857
PH, plant height; SL, spike length; KL, kernel length; KW, kernel wide; TKW, thousand kernel weight.
Analysis of variance for plant height and yield components
Traits	Min	Max	Mean	CV%	F-Value	Broad-sense heritability (h2)
PH (cm)	52.2	111.5	85.1	15.5	7.32**	0.79
SL (cm)	6.71	13.82	9.55	13	4.95**	0.74
KL (mm)	5.34	6.86	6	6	8.22**	0.75
KW (mm)	2.37	3.44	2.95	5	1.75**	0.49
TKW (g)	21.8	44.1	33.5	11.7	1.67**	0.56
*Significant at P = 0.05, **Significant at P = 0.01. PH, plant height; SL, spike length; KL, kernel length; KW, kernel width; TKW, thousand kernel weight.
Pearson Correlation among phenotypes
	17TKW	17KL	17KW	17PH	17SL	18TKW	18KL	18KW	18PH	18SL	19TKW	19KL	19KW	19PH	19SL
17TKW	1
17KL	0.60**	1
17KW	0.88**	0.39**	1
17PH	0.05	-0.11	0.11	1
17SL	0.11	0.26**	0.06	-0.13*	1
18TKW	0.54**	0.40**	0.43**	0.36**	0.01	1
18KL	0.44**	0.70**	0.16*	0	0.18**	0.58**	1
18KW	0.42**	0.17**	0.41**	0.32**	-0.01	0.85**	0.54**	1
18PH	-0.06	-0.13*	0	0.81**	-0.14*	0.37**	-0.05	0.32**	1
18SL	-0.05	0.11	-0.06	-0.04	0.71**	0	0.07	0.07	0.08	1
19TKW	0.61**	0.46**	0.51**	-0.05	0.18**	0.56**	0.46**	0.45**	-0.06	0.08	1
19KL	0.48**	0.82**	0.22**	-0.16*	0.29**	0.45**	0.77**	0.25**	-0.16*	0.15*	0.69**	1
19KW	0.56**	0.26**	0.61**	-0.02	0.14*	0.46**	0.20**	0.46**	-0.02	0.07	0.90**	0.44**	1
19PH	0.03	-0.13*	0.1	0.74**	-0.15*	0.30**	-0.1	0.27**	0.83**	0.08	-0.05	-0.23**	0	1
19SL	0.04	0.23**	0.03	-0.15*	0.73**	-0.02	0.14*	0	-0.08	0.78**	0.12	0.26**	0.09	-0.06	1
**. Correlation is significant at the 0.01 level (2-tailed).
*. Correlation is significant at the 0.05 level (2-tailed).
17, 18 and 19 represent the environment of 2016-2017, 2017-2018 and 2018-2019, respectively.
PH, plant height; SL, spike length; KL, kernel length; KW, kernel wide; TKW, thousand kernel weight.
