# Supplementary material for: Combining QTL mapping and gene co-expression network analysis for prediction of candidate genes and molecular network related to yield in wheat
Source: BMC Plant Biol. 2022 Jun 13;22:288. doi: 10.1186/s12870-022-03677-8 (PMC9190149; doi:10.1186/s12870-022-03677-8)
Supplement: Supplementary file 3 — Additional file 3: Table S2. QTLs for plant height and yield traits. [file 12870_2022_3677_MOESM3_ESM.xlsx]

## Sheet: Table S2
Table S2. QTLs for plant height and yield traits.
Trait	Environment	QTLs	Posa	Marker interval	LODb	PVE(%)c	Addd
PH	2017-PH	QPH.cas-4B	55	RAC875_c6749_954 - BobWhite_c44691_648	16.58	23.22	-7.02
	2017-PH	QPH.cas-4D.1	63	RAC875_c13945_597 - BS00036421_51	5.9	8.62	-4.24
	2017-PH	QPH.cas-4D.2	78	BS00036421_51 - wsnp_Ex_rep_c67296_65839761	5.85	7.46	-3.89
	2018-PH	QPH.cas-2B	58	Tdurum_contig47_148 - RAC875_c72_473	2.54	2	-2.68
	2018-PH	QPH.cas-4B	55	RAC875_c6749_954 - BobWhite_c44691_648	15.45	14.5	-7.35
	2018-PH	QPH.cas-4D.1	63	RAC875_c13945_597 - BS00036421_51	16.4	18.49	-8.22
	2018-PH	QPH.cas-4D.2	78	BS00036421_51 - wsnp_Ex_rep_c67296_65839761	7.4	7.18	-5.04
	2019-PH	QPH.cas-4A	98	Ex_c6665_1067 - D_GCE8AKX02GF3QZ_210	3.73	6.81	-4.3
	2019-PH	QPH.cas-4B	55	RAC875_c6749_954 - BobWhite_c44691_648	11.66	13.71	-6.23
	2019-PH	QPH.cas-4D	64	RAC875_c13945_597 - BS00036421_51	12.78	16.81	-6.88
	2019-PH	QPH.cas-7A	254	Tdurum_contig42487_1555 - RAC875_c10281_2095	2.68	2.6	-2.66
SL	2017-SL	QSL.cas-2B	41	BS00070878_51 - Kukri_c1529_462	5.73	6.42	0.44
	2017-SL	QSL.cas-4A.2	64	GENE-3043_279 - IAAV1476	5.6	5.87	0.33
	2017-SL	QSL.cas-4A.3	144	Kukri_c17417_571 - GENE-4618_110	10.42	11.59	-0.47
	2017-SL	QSL.cas-5A	182	Kukri_rep_c102608_599 - Tdurum_contig13810_485	4.69	5.09	-0.32
	2017-SL	QSL.cas-7A.1	92	BS00074731_51 - Excalibur_rep_c68458_1536	3.47	3.61	0.26
	2017-SL	QSL.cas-7A.2	161	BS00021997_51 - BS00082088_51	4.92	5.44	0.32
	2018-SL	QSL.cas-2A	208	BS00009817_51 - Tdurum_contig4976_1138	2.69	3.94	2.9
	2018-SL	QSL.cas-4A.1	59	wsnp_Ku_c50991_56423610 - RAC875_rep_c77874_269	2.62	3.59	2.78
	2018-SL	QSL.cas-4A.3	144	Kukri_c17417_571 - GENE-4618_110	7.67	11.12	-4.86
	2018-SL	QSL.cas-7A.2	161	BS00021997_51 - BS00082088_51	3.91	11.02	5.65
	2019-SL	QSL.cas-4A.1	59	wsnp_Ku_c50991_56423610 - RAC875_rep_c77874_269	10.2	12.99	0.57
	2019-SL	QSL.cas-4A.3	144	Kukri_c17417_571 - GENE-4618_110	7.59	9.32	-0.48
	2019-SL	QSL.cas-5A	182	Kukri_rep_c102608_599 - Tdurum_contig13810_485	3.76	4.48	-0.34
KL	2017-KL	QKL.cas-2D.1	47	Excalibur_c11870_477 - tplb0055a23_988	6.27	7.54	0.1
	2017-KL	QKL.cas-3D	58	IBV5136 - Excalibur_c32309_395	2.62	3.09	-0.07
	2017-KL	QKL.cas-5A	1	BobWhite_c41542_354 - wsnp_Ex_c6209_10838852	3.24	3.5	-0.07
	2017-KL	QKL.cas-5B.2	144	RAC875_c899_1326 - Tdurum_contig47833_484	4.26	7.08	0.11
	2017-KL	QKL.cas-7A.1	155	BS00087961_51 - wsnp_Ex_c5341_9442913	4.51	5.14	0.08
	2017-KL	QKL.cas-7B	224	TA001241-0632 - GENE-4848_579	3.4	3.86	-0.07
	2018-KL	QKL.cas-2D.2	51	CAP11_c5658_270 - BS00081578_51	2.89	7.01	0.11
	2018-KL	QKL.cas-6B.1	102	wsnp_Ra_rep_c70110_67803925 - BS00092981_51	4.49	6.31	0.11
	2019-KL	QKL.cas-2D.1	47	Excalibur_c11870_477 - tplb0055a23_988	5.5	8.18	0.11
	2019-KL	QKL.cas-5B.1	34	tplb0046h23_602 - RAC875_c8661_692	3.09	4.76	0.08
	2019-KL	QKL.cas-5B.2	144	RAC875_c899_1326 - Tdurum_contig47833_484	3.04	6.06	0.1
	2019-KL	QKL.cas-6B.2	108	RAC875_c43536_193 - wsnp_CAP11_c1185_687769	3.38	4.86	0.08
	2019-KL	QKL.cas-7A.2	165	wsnp_Ra_rep_c105976_89839782 - Excalibur_rep_c70004_275	3.43	4.87	0.08
KW	2017-KW	QKW.cas-3D	57	IBV5136 - Excalibur_c32309_395	2.91	3.37	-0.03
	2017-KW	QKW.cas-5A.2	53	Excalibur_rep_c83072_434 - BS00036907_51	3.27	4.11	0.03
	2017-KW	QKW.cas-5B.2	205	Kukri_c2735_626 - Tdurum_contig10100_659	3.14	3.59	-0.03
	2017-KW	QKW.cas-6A.1	33	Kukri_c10377_88 - GENE-4826_86	2.91	3.33	-0.03
	2017-KW	QKW.cas-6A.3	65	RAC875_rep_c73318_362 - BS00046964_51	7.79	9.58	0.05
	2017-KW	QKW.cas-7B.1	68	Kukri_c34355_722 - Ex_c12057_798	6.42	7.71	-0.05
	2017-KW	QKW.cas-7B.2	95	wsnp_BF291608B_Ta_2_1 - BS00025278_51	3.63	4.49	0.04
	2018-KW	QKW.cas-2A.1	128	Kukri_c7914_99 - wsnp_Ex_c36242_44232305	2.66	4.97	-0.04
	2018-KW	QKW.cas-5A.1	31	BS00023008_51 - Ex_c3699_306	4.06	7.15	0.05
	2018-KW	QKW.cas-6A.4	74	RAC875_c24004_127 - wsnp_RFL_Contig2523_2130662	4.37	7.64	0.06
	2019-KW	QKW.cas-2A.2	136	Kukri_c57491_132 - Excalibur_c3108_5476	3.92	5.5	-0.04
	2019-KW	QKW.cas-2B	7	Kukri_rep_c107245_634 - Excalibur_c18417_285	3.64	4.64	-0.04
	2019-KW	QKW.cas-3D	57	IBV5136 - Excalibur_c32309_395	3	3.94	-0.03
	2019-KW	QKW.cas-5A.3	61	GENE-3371_56 - BS00062996_51	7.5	9.93	0.05
	2019-KW	QKW.cas-5B.1	17	BobWhite_c26680_62 - JD_c51907_59	2.71	3.48	0.03
	2019-KW	QKW.cas-6A.2	54	TA006297-0827 - Excalibur_c6057_281	6.32	8.39	0.05
TKW	2017-TKW	QTKW.cas-5B.2	204	Kukri_c88397_242 - RFL_Contig3285_1009	4.79	5.92	-0.99
	2017-TKW	QTKW.cas-6A.1	33	Kukri_c10377_88 - GENE-4826_86	2.91	3.57	-0.77
	2017-TKW	QTKW.cas-6A.2	65	RAC875_rep_c73318_362 - BS00046964_51	7.25	9.29	1.24
	2017-TKW	QTKW.cas-6B	102	wsnp_Ra_rep_c70110_67803925 - BS00092981_51	5.84	7.25	1.09
	2017-TKW	QTKW.cas-7A	147	IAAV6043 - Kukri_c5757_530	3	3.7	0.78
	2017-TKW	QTKW.cas-7B.1	68	Kukri_c34355_722 - Ex_c12057_798	3.57	4.41	-0.88
	2018-TKW	QTKW.cas-4B	24	BobWhite_c162_145 - Kukri_c66885_230	2.92	4.25	-1.03
	2018-TKW	QTKW.cas-6A.3	74	RAC875_c24004_127 - wsnp_RFL_Contig2523_2130662	4.51	6.42	1.26
	2018-TKW	QTKW.cas-6B	102	wsnp_Ra_rep_c70110_67803925 - BS00092981_51	5.34	7.84	1.4
	2018-TKW	QTKW.cas-7B.2	85	BS00092981_51 - Kukri_c52496_434	2.8	3.91	-1.01
	2018-TKW	QTKW.cas-7B.3	132	BS00081841_51 - wsnp_Ex_rep_c105131_89643770	5.79	8.39	1.46
	2019-TKW	QTKW.cas-5A	31	BS00023008_51 - Ex_c3699_306	3.26	5.53	1.08
	2019-TKW	QTKW.cas-5B.1	17	BobWhite_c26680_62 - JD_c51907_59	2.65	4.5	0.97
	2019-TKW	QTKW.cas-6A.2	66	BS00046964_51 - Kukri_c22361_2477	3.79	6.57	1.17
	2019-TKW	QTKW.cas-6B	102	wsnp_Ra_rep_c70110_67803925 - BS00092981_51	3.98	6.85	1.2
a Position of QTL located on chromosome: as cM distance from the top of each map.
b A LOD threshold of 2.5 was used for declaration of QTL, based on 2000 permutations at a significance level of 0.01.
c Phenotypic variance explained by QTL.
d Positive “additive effect” indicates an increasing effect from Chinese Spring; negative “additive effect” indicates an increasing effect from Zhou8425B.
PH, plant height; SL, spike length; KL, kernel length; KW, kernel wide; TKW, thousand kernel weight.
