# Supplementary material for: Combining QTL mapping and gene co-expression network analysis for prediction of candidate genes and molecular network related to yield in wheat
Source: BMC Plant Biol. 2022 Jun 13;22:288. doi: 10.1186/s12870-022-03677-8 (PMC9190149; doi:10.1186/s12870-022-03677-8)
Supplement: Supplementary file 4 — Additional file 4: Table S3. WGCNA result for 67,016 genes. [file 12870_2022_3677_MOESM4_ESM.xlsx]

## Sheet: Table S3
Table S3. WGCNA result for 67,016 genes.
GeneID	GeneID	Length	module ID	moduleColor	GS.PH	p.GS.PH	GS.SL	p.GS.SL	GS.TKW	p.GS.TKW	GS.KL	p.GS.KL	GS.KW	p.GS.KW	GS.MGR	p.GS.MGR	GS.GI	p.GS.GI	GS.GR	p.GS.GR	GS.FCGR	p.GS.FCGR
TRIAE_CS42_6AS_TGACv1_494129_AA1577850	-	1244	ME1	mediumpurple3	0.0411785	0.523772	-0.113028	0.0792879	-0.0295314	0.647584	0.0672587	0.297383	0.00610674	0.924706	0.036297	0.574177	-0.104369	0.105313	0.109302	0.0897679	0.111167	0.0843925
TRIAE_CS42_5AS_TGACv1_392938_AA1266470	TraesCS5A02G010700	3250	ME1	mediumpurple3	-0.152179	0.0178406	0.0991208	0.124106	-0.0489432	0.448517	-0.0127048	0.844121	-0.107518	0.0951624	0.0270394	0.675557	0.191865	0.0027251	-0.146657	0.0224901	-0.151882	0.0180677
TRIAE_CS42_6AS_TGACv1_485621_AA1549030	TraesCS6A02G020100	2746	ME1	mediumpurple3	0.108463	0.0922732	-0.0970359	0.132257	0.0601324	0.351626	0.128747	0.045415	0.101827	0.114114	0.0141819	0.82627	-0.145302	0.0237795	0.0388318	0.54772	0.0303743	0.63823
TRIAE_CS42_6AS_TGACv1_485962_AA1554880	TraesCS6A02G028000	1448	ME1	mediumpurple3	-0.105475	0.101655	-0.0478494	0.458735	-0.0499248	0.439458	0.0800565	0.214631	-0.0411744	0.523814	0.0611404	0.343597	-0.160451	0.0124429	0.10264	0.111239	0.142226	0.0269443
TRIAE_CS42_6AS_TGACv1_485928_AA1554230	TraesCS6A02G028800	2524	ME1	mediumpurple3	-0.0300392	0.641942	-0.105573	0.101338	-0.0528684	0.412927	-0.00681184	0.916043	-0.00559534	0.930995	0.0787141	0.222443	-0.0805802	0.211637	0.118668	0.065329	0.106867	0.0971946
TRIAE_CS42_6AS_TGACv1_486276_AA1559100	TraesCS6A02G029800	1720	ME1	mediumpurple3	-0.0147033	0.81999	0.125503	0.0511787	-0.0939079	0.145249	-0.0399394	0.536351	-0.0968376	0.133053	-0.0633754	0.326212	0.154268	0.0163141	-0.15352	0.0168468	-0.112923	0.0795704
TRIAE_CS42_6AS_TGACv1_485608_AA1548540	TraesCS6A02G030200	2511	ME1	mediumpurple3	0.0317269	0.62334	-0.0622181	0.335142	0.0263053	0.683886	0.0783017	0.224883	0.0644075	0.318379	0.048191	0.45553	-0.12696	0.048519	0.0906473	0.159803	0.0730936	0.257341
TRIAE_CS42_6AS_TGACv1_495264_AA1577990	TraesCS6A02G030400	1388	ME1	mediumpurple3	0.019235	0.765928	-0.0858193	0.183328	0.00950503	0.883052	0.0821933	0.202605	0.0433607	0.501993	0.0626606	0.331709	-0.137242	0.0328393	0.105161	0.102685	0.0760901	0.238292
TRIAE_CS42_6AS_TGACv1_485846_AA1553210	TraesCS6A02G031700	4029	ME1	mediumpurple3	0.0322359	0.617776	-0.160928	0.012181	0.000784039	0.990319	0.0468029	0.46863	0.0466001	0.470561	0.0387177	0.548898	-0.142279	0.0268871	0.0765269	0.2356	0.0946464	0.142097
TRIAE_CS42_6AS_TGACv1_487471_AA1570800	TraesCS6A02G032600	3108	ME1	mediumpurple3	-0.0420049	0.515469	-0.12479	0.0525249	-0.0612694	0.342577	0.0483958	0.453614	-0.011413	0.859798	0.0401824	0.533872	-0.142893	0.0262286	0.0787484	0.222241	0.119159	0.0642161
TRIAE_CS42_6AS_TGACv1_485310_AA1542960	TraesCS6A02G033300	1413	ME1	mediumpurple3	-0.0413258	0.522287	-0.0528154	0.413396	-0.0180192	0.780334	0.102577	0.11146	0.000719499	0.991116	0.0675375	0.29538	-0.142051	0.027135	0.0510598	0.429115	0.0968425	0.133033
TRIAE_CS42_6AS_TGACv1_485310_AA1542970	TraesCS6A02G033400	1342	ME1	mediumpurple3	-0.0725964	0.260601	-0.0596912	0.355177	-0.1241	0.0538545	-0.0160964	0.803268	-0.0913602	0.15653	0.0984222	0.126793	-0.104168	0.105991	0.0042622	0.947409	0.0644734	0.317883
TRIAE_CS42_6AS_TGACv1_485310_AA1543000	TraesCS6A02G033700	2471	ME1	mediumpurple3	0.0272727	0.672919	-0.118899	0.0648024	0.0234589	0.716533	0.0920058	0.153611	0.0459615	0.47667	0.0318273	0.622241	-0.155405	0.0155317	0.116983	0.0692702	0.121896	0.0582896
TRIAE_CS42_6AS_TGACv1_485310_AA1543010	TraesCS6A02G033800	960	ME1	mediumpurple3	-0.0254613	0.693508	-0.0866174	0.179272	-0.0303114	0.638926	0.0560776	0.385104	0.0184139	0.775649	0.0730086	0.257897	-0.102932	0.110222	0.0283441	0.660853	0.0484178	0.453409
TRIAE_CS42_6AS_TGACv1_487332_AA1570040	TraesCS6A02G035600	2015	ME1	mediumpurple3	-0.0381105	0.555187	0.0735857	0.254143	0.043647	0.499171	-0.0566093	0.380607	0.00703757	0.913271	-0.0170459	0.791919	0.168589	0.00859172	-0.0970472	0.132211	-0.103716	0.107523
TRIAE_CS42_6AS_TGACv1_485866_AA1553520	TraesCS6A02G035900	3763	ME1	mediumpurple3	0.0287831	0.655933	-0.151258	0.0185525	-0.011015	0.86464	0.0616834	0.33932	0.0282608	0.661787	-0.0266011	0.680525	-0.167711	0.00894894	0.0487235	0.450559	0.0681352	0.291117
TRIAE_CS42_6AS_TGACv1_485866_AA1553530	TraesCS6A02G036000	1609	ME1	mediumpurple3	-0.00156361	0.980695	-0.0679318	0.292563	-0.0723558	0.262188	0.0206992	0.748687	-0.033375	0.605401	0.0277789	0.667208	-0.13198	0.0402208	0.0968801	0.132882	0.112025	0.0820072
TRIAE_CS42_6AS_TGACv1_485928_AA1554220	TraesCS6A02G036000	767	ME1	mediumpurple3	-0.000930478	0.988511	-0.115122	0.0738479	0.0156805	0.80825	0.0904162	0.160875	0.0525195	0.416022	0.0494906	0.443452	-0.187454	0.00342261	0.0907725	0.159224	0.106958	0.0969101
TRIAE_CS42_6AS_TGACv1_488020_AA1574010	TraesCS6A02G036100	2088	ME1	mediumpurple3	-0.0296648	0.6461	-0.000670053	0.991726	-0.112761	0.0800053	0.0413601	0.521942	-0.0353295	0.584432	0.115898	0.0719116	-0.0314733	0.62612	0.0777076	0.228431	0.114311	0.0759192
TRIAE_CS42_6AS_TGACv1_486750_AA1564820	TraesCS6A02G037500	1048	ME1	mediumpurple3	0.0410336	0.525235	-0.0389963	0.546024	0.0343245	0.595172	0.051767	0.422741	0.0809726	0.209414	0.0223795	0.729054	-0.117796	0.0673445	-0.0194687	0.763169	0.0623354	0.33423
TRIAE_CS42_6AS_TGACv1_485481_AA1546150	TraesCS6A02G037900	2993	ME1	mediumpurple3	0.00489689	0.939591	-0.0156162	0.809022	-0.0293824	0.649243	0.0614117	0.341455	0.024755	0.7016	0.0786212	0.222991	-0.0949336	0.140885	0.00861334	0.893955	0.0220961	0.732353
TRIAE_CS42_6AS_TGACv1_485841_AA1553050	TraesCS6A02G038800	2042	ME1	mediumpurple3	0.0258761	0.688773	-0.0155897	0.80934	-0.0264838	0.681857	0.0516008	0.424235	0.000684663	0.991546	0.0289641	0.653911	-0.117666	0.0676494	0.0497278	0.441268	0.0839048	0.193331
TRIAE_CS42_6AS_TGACv1_485369_AA1544320	TraesCS6A02G039800	1307	ME1	mediumpurple3	0.109549	0.0890404	-0.030556	0.636221	0.040051	0.535212	0.0671713	0.298012	0.0655805	0.309627	0.0394777	0.541076	-0.0542391	0.400902	0.012011	0.852533	-0.0112579	0.861684
TRIAE_CS42_6AS_TGACv1_486796_AA1565120	TraesCS6A02G040600	3198	ME1	mediumpurple3	0.0141432	0.826737	-0.0993836	0.123107	0.00779326	0.904001	0.0927026	0.150506	0.0483766	0.453793	0.042724	0.508298	-0.147433	0.021779	0.119288	0.0639247	0.102855	0.110489
TRIAE_CS42_6AS_TGACv1_485368_AA1544240	TraesCS6A02G041000	2915	ME1	mediumpurple3	-0.0109476	0.865461	-0.10557	0.101345	-0.0325952	0.61386	0.0604771	0.348867	-0.00246069	0.969623	0.043884	0.496842	-0.145081	0.0239954	0.108981	0.0907209	0.10885	0.0911112
TRIAE_CS42_U_TGACv1_640838_AA2076590	TraesCS6A02G041800	1732	ME1	mediumpurple3	-0.0466167	0.470403	-0.0944601	0.142887	0.0605659	0.348158	0.101835	0.114088	0.090014	0.162752	0.0708102	0.272544	-0.0993373	0.123283	0.0694256	0.282055	0.105924	0.100201
TRIAE_CS42_6AS_TGACv1_488635_AA1575930	TraesCS6A02G041900	2435	ME1	mediumpurple3	0.0239852	0.710456	0.000680199	0.991601	0.0474769	0.462243	0.117141	0.0688922	0.0658548	0.307603	0.044563	0.490199	-0.102573	0.111476	0.0902267	0.161757	0.0712993	0.269237
TRIAE_CS42_6AS_TGACv1_488635_AA1575940	TraesCS6A02G042000	1645	ME1	mediumpurple3	-0.000547194	0.993243	-0.105475	0.101657	0.0045932	0.943331	0.066782	0.300827	0.0390343	0.545633	0.102831	0.110574	-0.127697	0.0472173	0.0714475	0.268241	0.0639141	0.322109
TRIAE_CS42_6AS_TGACv1_487506_AA1571090	TraesCS6A02G042200	1845	ME1	mediumpurple3	0.0466182	0.470389	-0.0558449	0.387083	0.0874432	0.175146	0.1294	0.0443228	0.111078	0.0846426	0.0590856	0.360088	-0.123951	0.0541449	0.0605509	0.348278	0.04783	0.458917
TRIAE_CS42_6AS_TGACv1_486608_AA1563150	TraesCS6A02G042600	3018	ME1	mediumpurple3	0.0318101	0.622428	-0.120114	0.0620943	0.0550623	0.393781	0.0556698	0.388575	0.0864637	0.180048	0.0522334	0.418569	-0.120083	0.0621613	0.106023	0.0998822	0.0747175	0.246892
TRIAE_CS42_6AS_TGACv1_486616_AA1563240	TraesCS6A02G042800	1701	ME1	mediumpurple3	-0.0143332	0.824447	-0.073113	0.257214	-0.0516557	0.423741	-0.0255287	0.692738	-0.033684	0.602064	0.0232652	0.718775	-0.0415561	0.51997	0.122503	0.0570395	0.173815	0.00671643
TRIAE_CS42_6AS_TGACv1_485615_AA1548730	TraesCS6A02G043600	2284	ME1	mediumpurple3	0.0552076	0.392532	-0.00588972	0.927374	-0.0491101	0.446969	0.0313351	0.627637	0.0117877	0.855245	0.0396394	0.539418	-0.047105	0.465761	0.051161	0.428199	0.0883234	0.170826
TRIAE_CS42_6AS_TGACv1_485556_AA1547500	TraesCS6A02G043700	1191	ME1	mediumpurple3	0.00231448	0.971427	-0.0260936	0.686295	-0.0075494	0.906991	0.0529396	0.412297	0.0530394	0.411415	0.0733512	0.255664	-0.135549	0.0350767	-0.0279184	0.665637	0.0194044	0.763927
TRIAE_CS42_6AS_TGACv1_485789_AA1552140	TraesCS6A02G044100	2503	ME1	mediumpurple3	0.0238821	0.711645	-0.0551191	0.393293	-0.0161937	0.802102	0.0761922	0.237661	0.041571	0.51982	0.0453644	0.482422	-0.0983843	0.12694	0.0529329	0.412357	0.0599883	0.352783
TRIAE_CS42_6AS_TGACv1_485603_AA1548330	TraesCS6A02G044600	1972	ME1	mediumpurple3	0.0147888	0.818961	-0.0508717	0.430819	-0.0539945	0.403032	0.0438109	0.49756	-0.0157203	0.807773	0.040347	0.532196	-0.12767	0.0472654	0.126877	0.0486667	0.139828	0.0296571
TRIAE_CS42_6AS_TGACv1_486750_AA1564800	TraesCS6A02G044600	2122	ME1	mediumpurple3	-0.0305755	0.636006	-0.0733364	0.25576	0.0691976	0.283642	0.123417	0.0551977	0.074029	0.251285	0.0474555	0.462446	-0.104408	0.105182	0.0627067	0.331352	0.129805	0.0436551
TRIAE_CS42_6AS_TGACv1_485603_AA1548270	TraesCS6A02G045000	1633	ME1	mediumpurple3	-0.0343617	0.594773	-0.0279954	0.664771	-0.019	0.768707	0.0375387	0.561142	0.015316	0.812624	0.0358893	0.578488	-0.11013	0.0873494	-0.0428179	0.507366	0.00217621	0.973133
TRIAE_CS42_6AS_TGACv1_485603_AA1548250	TraesCS6A02G045200	1698	ME1	mediumpurple3	0.0403527	0.532138	-0.0478925	0.458329	-0.0291801	0.651498	0.0519749	0.420878	0.011611	0.857392	0.0662902	0.304409	-0.113115	0.0790562	0.116459	0.0705365	0.129055	0.0448955
TRIAE_CS42_6AS_TGACv1_485603_AA1548240	TraesCS6A02G045300	1270	ME1	mediumpurple3	0.010043	0.876485	-0.0730837	0.257406	-0.0748359	0.246142	0.0403421	0.532246	-0.0325044	0.614849	0.0558318	0.387194	-0.128643	0.0455907	0.0492671	0.445516	0.0860587	0.182104
TRIAE_CS42_6AS_TGACv1_485660_AA1549680	TraesCS6A02G045700	1023	ME1	mediumpurple3	-0.0348621	0.589416	-0.03749	0.56165	-0.0251209	0.697404	0.0627815	0.330775	0.0104197	0.87189	0.107967	0.0937825	-0.0589009	0.361594	-0.00817597	0.899311	0.0437833	0.497831
TRIAE_CS42_6AS_TGACv1_485809_AA1552610	TraesCS6A02G045800	1890	ME1	mediumpurple3	-0.0354056	0.583622	-0.0321626	0.618575	-0.102792	0.110708	0.0402167	0.533522	-0.0852418	0.186304	0.0548764	0.395382	-0.130204	0.0430086	0.0674371	0.2961	0.109384	0.0895253
TRIAE_CS42_6AS_TGACv1_485809_AA1552630	TraesCS6A02G045900	1156	ME1	mediumpurple3	0.0260317	0.687	-0.073518	0.254581	-0.024852	0.700486	0.0244764	0.7048	0.0223944	0.728881	0.0502323	0.436642	-0.114	0.0767239	0.0862563	0.181099	0.110373	0.0866492
TRIAE_CS42_6AS_TGACv1_488119_AA1574400	TraesCS6A02G046200	2025	ME1	mediumpurple3	-0.0207869	0.747658	0.0199163	0.757891	-0.0475757	0.461311	0.0646427	0.316611	0.0174533	0.787064	0.0959738	0.136564	-0.0732981	0.256009	0.00544927	0.932792	0.0543893	0.399597
TRIAE_CS42_6AS_TGACv1_487662_AA1572230	TraesCS6A02G046300	4031	ME1	mediumpurple3	-0.0281426	0.663116	-0.0453052	0.482994	-0.0160591	0.803714	0.0540725	0.402352	0.0411856	0.5237	0.0907659	0.159255	-0.0846299	0.189496	0.0348899	0.589119	0.0805737	0.211675
TRIAE_CS42_6AS_TGACv1_486089_AA1556660	TraesCS6A02G046500	1054	ME1	mediumpurple3	0.0245184	0.704317	-0.0608148	0.346177	-0.0318613	0.621868	0.0563174	0.383072	0.0109227	0.865763	0.0606604	0.347406	-0.120982	0.060217	0.0787594	0.222176	0.116552	0.070311
TRIAE_CS42_6AS_TGACv1_486244_AA1558670	TraesCS6A02G046700	1185	ME1	mediumpurple3	0.113771	0.0773234	-0.0261495	0.685658	0.00863048	0.893746	0.0835561	0.195195	0.0565092	0.381451	0.0106176	0.869479	-0.0867895	0.178406	0.0411238	0.524324	0.0456193	0.479962
TRIAE_CS42_6AS_TGACv1_486244_AA1558710	TraesCS6A02G047100	2156	ME1	mediumpurple3	-0.0342535	0.595935	-0.107935	0.0938807	-0.0801463	0.214115	0.0190039	0.768661	-0.0344547	0.593776	0.0352427	0.585356	-0.11627	0.0709955	0.105531	0.101473	0.151688	0.0182175
TRIAE_CS42_6AS_TGACv1_485212_AA1540260	TraesCS6A02G047800	2804	ME1	mediumpurple3	0.010374	0.872447	-0.0495954	0.442486	-0.0532679	0.4094	0.0656455	0.309147	-0.01681	0.794735	0.0612788	0.342503	-0.129654	0.0439031	0.110033	0.0876287	0.132331	0.0396875
TRIAE_CS42_6AS_TGACv1_488169_AA1574540	TraesCS6A02G048100	1685	ME1	mediumpurple3	0.000876216	0.989181	-0.0216454	0.737611	-0.0429905	0.505654	0.0974532	0.130593	0.0311487	0.629686	0.0714644	0.268127	-0.0728979	0.25862	0.0168072	0.794768	0.0647071	0.316128
TRIAE_CS42_6AS_TGACv1_489623_AA1576900	TraesCS6A02G049000	2159	ME1	mediumpurple3	0.0392849	0.543054	-0.0310991	0.630232	-0.0145127	0.822284	0.0916612	0.155164	0.041658	0.518946	0.0610368	0.344416	-0.102392	0.112112	0.0619377	0.337329	0.0859084	0.182872
TRIAE_CS42_6AS_TGACv1_487288_AA1569730	TraesCS6A02G049200	2489	ME1	mediumpurple3	0.0470457	0.466324	0.0156491	0.808627	0.148726	0.0206382	0.0131293	0.838982	0.139883	0.0295915	-0.0196674	0.760824	0.104861	0.103673	-0.113353	0.078423	-0.191993	0.00270687
TRIAE_CS42_6AS_TGACv1_486025_AA1555680	TraesCS6A02G049400	3055	ME1	mediumpurple3	0.124822	0.0524627	-0.0312674	0.628381	0.220482	0.000550801	0.0847379	0.18893	0.226366	0.000386135	-0.0545483	0.398218	0.0310091	0.631222	-0.0914738	0.156014	-0.201083	0.00166598
TRIAE_CS42_6AS_TGACv1_485671_AA1549910	TraesCS6A02G049600	892	ME1	mediumpurple3	0.00346492	0.957236	0.0358409	0.579001	0.120241	0.0618169	0.0135969	0.83333	0.0976074	0.129983	-0.0192621	0.765609	0.117497	0.0680484	-0.132531	0.0393871	-0.195349	0.00226828
TRIAE_CS42_6AS_TGACv1_485671_AA1549900	TraesCS6A02G049700	1165	ME1	mediumpurple3	0.127061	0.0483391	-0.0715716	0.267408	0.0600201	0.352528	0.095809	0.137242	0.119695	0.0630189	-0.0237327	0.71337	-0.174353	0.00654569	0.0988606	0.125102	0.0822941	0.20205
TRIAE_CS42_6AS_TGACv1_485815_AA1552730	TraesCS6A02G049700	3100	ME1	mediumpurple3	0.00970681	0.880588	-0.075506	0.241925	0.00706795	0.912898	0.101501	0.115285	0.0553581	0.391241	0.0512876	0.427056	-0.149312	0.0201379	0.101113	0.116688	0.089444	0.165442
TRIAE_CS42_6AS_TGACv1_487904_AA1573520	TraesCS6A02G049800	1688	ME1	mediumpurple3	0.120525	0.0611998	0.0109812	0.865052	0.178492	0.00535769	0.0591137	0.359859	0.209978	0.00101516	-0.0184594	0.775109	0.0467016	0.469594	-0.0781769	0.225625	-0.161613	0.0118139
TRIAE_CS42_6AS_TGACv1_488152_AA1574490	TraesCS6A02G050300	1603	ME1	mediumpurple3	0.00256319	0.968358	0.0039106	0.951742	-0.113695	0.0775226	-0.0421814	0.513704	-0.0746616	0.247246	0.0221234	0.732035	-0.0943329	0.143428	0.120573	0.0610948	0.149176	0.0202534
TRIAE_CS42_6AS_TGACv1_488152_AA1574500	TraesCS6A02G050400	1643	ME1	mediumpurple3	-0.0535396	0.407012	0.0871905	0.176401	-0.0754672	0.242168	0.0795267	0.21769	-0.0618728	0.337836	-0.00492283	0.939272	-0.143865	0.0252155	0.102367	0.112198	0.0937219	0.146051
TRIAE_CS42_6AS_TGACv1_488341_AA1575200	TraesCS6A02G050800	1590	ME1	mediumpurple3	-0.0443772	0.492012	0.0205212	0.750776	0.00335428	0.9586	0.0817859	0.204859	0.0526328	0.415015	0.126931	0.04857	-0.0560311	0.385499	0.100213	0.119994	0.144699	0.0243729
TRIAE_CS42_6AS_TGACv1_486344_AA1560030	TraesCS6A02G051300	1859	ME1	mediumpurple3	-0.0761141	0.238144	0.0384511	0.551655	-0.179588	0.00507738	-0.0434269	0.50134	-0.150139	0.0194502	0.0344949	0.593344	-0.103279	0.10902	0.0946889	0.141917	0.110486	0.0863237
TRIAE_CS42_6AS_TGACv1_485568_AA1547740	TraesCS6A02G051600	1817	ME1	mediumpurple3	-0.139308	0.0302746	0.0239964	0.710327	0.0265181	0.681468	0.0153089	0.81271	0.00533955	0.934142	-0.0220686	0.732674	0.140002	0.0294526	-0.127708	0.0471988	-0.129645	0.0439188
TRIAE_CS42_6AS_TGACv1_485568_AA1547790	TraesCS6A02G052100	2356	ME1	mediumpurple3	0.040788	0.52772	-0.0655605	0.309775	-0.0902859	0.161481	0.0259189	0.688285	-0.0451863	0.484145	0.0304664	0.637212	-0.143775	0.0253084	0.120429	0.0614079	0.155263	0.0156276
TRIAE_CS42_6AS_TGACv1_485359_AA1543920	TraesCS6A02G052500	5239	ME1	mediumpurple3	0.04843	0.453295	-0.117102	0.0689873	-0.0743145	0.249457	-0.00724014	0.910785	-0.0203737	0.75251	0.0182031	0.77815	-0.109178	0.0901351	0.123758	0.054524	0.116129	0.0713411
TRIAE_CS42_6AS_TGACv1_487382_AA1570290	TraesCS6A02G053100	1995	ME1	mediumpurple3	0.0109927	0.864912	-0.0896823	0.164313	-0.0131051	0.839275	0.054352	0.39992	0.00998554	0.877185	0.022561	0.726943	-0.0669661	0.299494	0.103946	0.10674	0.104139	0.106086
TRIAE_CS42_6AS_TGACv1_486361_AA1560450	TraesCS6A02G053900	1990	ME1	mediumpurple3	0.00789454	0.902759	-0.0730689	0.257502	-0.0548841	0.395316	0.0286682	0.65722	-0.032977	0.609712	-0.0301001	0.641266	-0.132287	0.0397541	0.142139	0.0270395	0.173683	0.00675868
TRIAE_CS42_U_TGACv1_642602_AA2120220	TraesCS6A02G054200	1608	ME1	mediumpurple3	0.0385952	0.550164	-0.074388	0.248987	-0.0925394	0.151229	0.0233496	0.717798	-0.0455921	0.480224	0.00628882	0.922468	-0.133894	0.0373876	0.0836314	0.194791	0.110119	0.0873807
TRIAE_CS42_6AS_TGACv1_486092_AA1556690	TraesCS6A02G054400	1596	ME1	mediumpurple3	0.00419146	0.94828	-0.0339229	0.59949	-0.0451003	0.484978	0.0493874	0.444405	-0.00624436	0.923014	0.0815267	0.206303	-0.135969	0.0345108	-0.0103319	0.87296	0.0437293	0.498362
TRIAE_CS42_6AS_TGACv1_486735_AA1564600	TraesCS6A02G055200	669	ME1	mediumpurple3	-0.0262184	0.684874	-0.0120647	0.851882	-0.0535649	0.40679	0.00817627	0.899307	0.00140172	0.982693	0.0596775	0.355287	-0.104838	0.103749	0.0491425	0.446669	0.0682406	0.29037
TRIAE_CS42_6AS_TGACv1_486525_AA1562210	TraesCS6A02G055400	795	ME1	mediumpurple3	0.0137349	0.831663	-0.0145962	0.821279	-0.115041	0.0740521	-0.0252978	0.695378	-0.0459299	0.476974	0.061592	0.340037	-0.116814	0.0696769	0.0600383	0.352381	0.0969839	0.132465
TRIAE_CS42_6AS_TGACv1_485603_AA1548290	TraesCS6A02G055700	3655	ME1	mediumpurple3	0.0436737	0.498908	-0.0496888	0.441626	-0.0710761	0.270743	0.0450663	0.485307	0.000406672	0.994978	0.0611454	0.343557	-0.0755624	0.241573	0.127452	0.0476465	0.151048	0.018718
TRIAE_CS42_6AS_TGACv1_485603_AA1548280	TraesCS6A02G055900	764	ME1	mediumpurple3	0.0715646	0.267455	-0.0534032	0.40821	-0.0237323	0.713375	0.051446	0.425628	0.0129029	0.841722	0.0477789	0.459397	-0.109423	0.0894124	0.0483251	0.454275	0.099395	0.123064
TRIAE_CS42_6AS_TGACv1_486552_AA1562600	TraesCS6A02G057000	1654	ME1	mediumpurple3	0.0532128	0.409886	-0.0426365	0.509167	-0.0472132	0.464737	0.0297556	0.645091	0.0239434	0.710939	0.0317383	0.623215	-0.12249	0.0570665	0.0918738	0.154205	0.125564	0.0510643
TRIAE_CS42_6AS_TGACv1_487550_AA1571410	TraesCS6A02G057100	3722	ME1	mediumpurple3	0.0475324	0.46172	-0.0830284	0.19804	-0.10855	0.0920113	0.0177643	0.783363	-0.0652769	0.311877	-0.00495021	0.938935	-0.160751	0.0122779	0.130819	0.0420254	0.160012	0.0126884
TRIAE_CS42_6AS_TGACv1_487550_AA1571400	TraesCS6A02G057200	2110	ME1	mediumpurple3	0.0417991	0.51753	-0.0285839	0.658164	-0.09498	0.14069	0.0396477	0.539333	-0.0573086	0.374742	0.0149725	0.816752	-0.143293	0.0258079	0.102323	0.112354	0.139705	0.0298024
TRIAE_CS42_6AS_TGACv1_485981_AA1555180	TraesCS6A02G057500	2015	ME1	mediumpurple3	-0.000580622	0.992831	0.00610929	0.924675	-0.105363	0.10202	0.0103564	0.872662	-0.0379709	0.556639	0.0652272	0.312246	-0.0907484	0.159335	0.0622567	0.334841	0.10963	0.0888038
TRIAE_CS42_6AS_TGACv1_485981_AA1555190	TraesCS6A02G057600	1729	ME1	mediumpurple3	0.0327168	0.612538	-0.0649019	0.31467	-0.0771102	0.232039	0.0472529	0.46436	-0.0337115	0.601767	0.0169542	0.793013	-0.138908	0.0307578	0.100954	0.117266	0.122518	0.0570094
TRIAE_CS42_6AS_TGACv1_485981_AA1555200	TraesCS6A02G057700	2230	ME1	mediumpurple3	0.016714	0.795882	-0.0909293	0.158502	-0.104117	0.106163	-0.0118142	0.854923	-0.0527191	0.41425	0.0119871	0.852823	-0.148833	0.0205462	0.13681	0.0333987	0.178775	0.00528393
TRIAE_CS42_6AS_TGACv1_485981_AA1555220	TraesCS6A02G057800	1429	ME1	mediumpurple3	0.0163542	0.800182	-0.0794252	0.21828	-0.0949721	0.140724	-0.00478811	0.940931	-0.0495994	0.442449	0.0163583	0.800134	-0.086985	0.177427	0.0622933	0.334557	0.100903	0.117453
TRIAE_CS42_6AS_TGACv1_485981_AA1555230	TraesCS6A02G057900	5261	ME1	mediumpurple3	-0.065455	0.310555	-0.108994	0.0906818	-0.168081	0.00879676	-0.0230072	0.721764	-0.142631	0.0265081	0.0170951	0.791333	-0.0982345	0.127522	0.065822	0.307845	0.111022	0.0847998
TRIAE_CS42_6AS_TGACv1_487906_AA1573560	TraesCS6A02G058100	1891	ME1	mediumpurple3	-0.0406349	0.529272	-0.00332011	0.959021	-0.0801182	0.214277	0.0585829	0.364196	-0.0565539	0.381074	0.000697799	0.991384	-0.144081	0.0249952	0.0682487	0.290312	0.116943	0.0693676
TRIAE_CS42_6AS_TGACv1_487906_AA1573540	TraesCS6A02G058200	4620	ME1	mediumpurple3	0.0113247	0.860872	-0.0832549	0.196815	-0.110411	0.0865402	-0.0186679	0.772638	-0.0467483	0.46915	0.0210414	0.744675	-0.113164	0.0789268	0.102421	0.112009	0.162329	0.01144
TRIAE_CS42_6AS_TGACv1_485505_AA1546550	TraesCS6A02G058700	943	ME1	mediumpurple3	0.0108702	0.866402	-0.0154165	0.811418	-0.0543468	0.399966	0.039232	0.543598	0.00391455	0.951693	0.108479	0.0922248	-0.0780739	0.226239	0.0373518	0.563094	0.0730332	0.257736
TRIAE_CS42_6AS_TGACv1_486348_AA1560190	TraesCS6A02G059100	1490	ME1	mediumpurple3	-0.000902592	0.988855	-0.00395581	0.951184	-0.198949	0.00187061	-0.0243025	0.706801	-0.132387	0.0396029	-0.0071261	0.912185	-0.0971378	0.131849	0.0971774	0.131691	0.147967	0.0213013
TRIAE_CS42_6AS_TGACv1_486348_AA1560150	TraesCS6A02G059500	1657	ME1	mediumpurple3	0.0216968	0.73701	-0.0736176	0.253936	-0.115444	0.0730388	0.0170086	0.792365	-0.0702285	0.276513	-0.00537884	0.933659	-0.124875	0.0523624	0.150123	0.0194639	0.19951	0.00181474
TRIAE_CS42_6AS_TGACv1_486348_AA1560130	TraesCS6A02G059600	2580	ME1	mediumpurple3	0.0349906	0.588043	-0.0469674	0.467067	-0.140543	0.0288244	-0.0700381	0.27782	-0.0911774	0.157364	0.0400775	0.534942	-0.104625	0.104458	0.0454849	0.481259	0.115849	0.0720326
TRIAE_CS42_6AS_TGACv1_487445_AA1570650	TraesCS6A02G060200	1842	ME1	mediumpurple3	0.0154906	0.810529	-0.0564202	0.382203	-0.115006	0.0741401	0.0114876	0.858892	-0.0575203	0.372977	-0.00206967	0.974448	-0.15654	0.0147836	0.0913122	0.156749	0.125826	0.050579
TRIAE_CS42_6AS_TGACv1_487445_AA1570660	TraesCS6A02G060300	2100	ME1	mediumpurple3	0.0350203	0.587727	-0.101139	0.116592	-0.0657576	0.30832	0.0345133	0.593147	-0.0199308	0.75772	-0.00835528	0.897115	-0.151254	0.0185561	0.113906	0.0769689	0.139568	0.0299643
TRIAE_CS42_6AS_TGACv1_485536_AA1547090	TraesCS6A02G060500	863	ME1	mediumpurple3	0.032328	0.616771	-0.0820752	0.203257	-0.0515084	0.425066	0.0466002	0.47056	-0.0270082	0.675911	-0.0779379	0.227051	-0.217194	0.000669068	0.105738	0.100799	0.151751	0.0181687
TRIAE_CS42_6AS_TGACv1_487385_AA1570310	TraesCS6A02G060900	2062	ME1	mediumpurple3	0.0548498	0.395612	-0.0932347	0.148168	-0.109769	0.088397	0.00776857	0.904304	-0.0454538	0.481559	-0.0261836	0.68527	-0.127884	0.0468915	0.0620994	0.336066	0.135807	0.0347287
TRIAE_CS42_6AS_TGACv1_486161_AA1557660	TraesCS6A02G061100	1925	ME1	mediumpurple3	0.00256541	0.968331	-0.0802422	0.213566	-0.0398436	0.537329	0.0525228	0.415992	0.0110203	0.864575	0.0627554	0.330976	-0.0702781	0.276173	0.0894057	0.165624	0.112857	0.0797465
TRIAE_CS42_6AS_TGACv1_485161_AA1538400	TraesCS6A02G061800	3912	ME1	mediumpurple3	0.0524396	0.416732	-0.0853174	0.185913	-0.128861	0.0452222	0.0104201	0.871886	-0.0848457	0.188366	-0.0238922	0.711529	-0.152081	0.0179152	0.114743	0.0748103	0.145992	0.0231154
TRIAE_CS42_6AS_TGACv1_485263_AA1542000	TraesCS6A02G062000	3739	ME1	mediumpurple3	0.00550793	0.93207	-0.056727	0.379617	-0.0714295	0.268361	0.0406741	0.528875	-0.00826105	0.898269	0.033397	0.605163	-0.13318	0.0384238	0.0622708	0.334732	0.112776	0.0799661
TRIAE_CS42_6AS_TGACv1_485263_AA1541990	TraesCS6A02G062100	1435	ME1	mediumpurple3	0.0257507	0.690204	-0.0298374	0.644182	-0.0743483	0.249241	0.018708	0.772163	-0.0128496	0.842367	0.0776346	0.22887	-0.0988972	0.124962	0.0877093	0.173832	0.114998	0.0741615
TRIAE_CS42_6AS_TGACv1_486655_AA1563750	TraesCS6A02G062600	985	ME1	mediumpurple3	-0.0231925	0.719617	-0.027256	0.673107	-0.0999883	0.120832	0.0118599	0.854368	-0.0376709	0.559762	0.0552905	0.391821	-0.080866	0.210016	0.0253599	0.694668	0.080138	0.214163
TRIAE_CS42_6AS_TGACv1_485359_AA1543930	TraesCS6A02G063000	5013	ME1	mediumpurple3	0.0717422	0.266267	-0.131613	0.0407828	-0.0558662	0.386901	0.02051	0.750908	-0.0201255	0.755428	0.002537	0.968681	-0.129352	0.0444011	0.171148	0.00762198	0.180356	0.00488875
TRIAE_CS42_6AS_TGACv1_485977_AA1555140	TraesCS6A02G063500	802	ME1	mediumpurple3	0.0290346	0.653122	-0.0673752	0.296545	-0.113199	0.0788335	0.0122868	0.849188	-0.0500026	0.438745	0.0337634	0.601207	-0.110727	0.0856371	0.10366	0.107713	0.148665	0.0206908
TRIAE_CS42_6AS_TGACv1_487883_AA1573420	TraesCS6A02G063700	1490	ME1	mediumpurple3	-0.00709049	0.912622	-0.0557311	0.388053	-0.0984847	0.126551	0.00263432	0.967481	-0.0504009	0.435102	0.0471871	0.464983	-0.106196	0.0993269	0.135021	0.035801	0.150928	0.0188135
TRIAE_CS42_6AS_TGACv1_486493_AA1561810	TraesCS6A02G064000	3670	ME1	mediumpurple3	0.0401422	0.534282	-0.0120116	0.852527	-0.0861864	0.181454	0.0423798	0.511723	-0.0431243	0.504329	0.0418912	0.516607	-0.0566182	0.380533	0.0539837	0.403127	0.09198	0.153727
TRIAE_CS42_6AS_TGACv1_494962_AA1577960	TraesCS6A02G065200	1405	ME1	mediumpurple3	-0.023998	0.710308	-0.0956086	0.138069	-0.121671	0.0587604	0.0234335	0.716828	-0.0918701	0.154221	0.026067	0.686597	-0.113586	0.0778071	0.124036	0.0539784	0.131332	0.0412189
TRIAE_CS42_6AS_TGACv1_488209_AA1574750	TraesCS6A02G065400	3687	ME1	mediumpurple3	-0.13966	0.0298555	-0.0421111	0.514406	-0.10866	0.0916806	0.0187269	0.771939	-0.0650118	0.31385	0.023445	0.716694	-0.105148	0.102726	0.0580418	0.368652	0.144268	0.0248052
TRIAE_CS42_6AS_TGACv1_487601_AA1571750	TraesCS6A02G065900	1348	ME1	mediumpurple3	-0.0401139	0.53457	0.000122987	0.998481	-0.166652	0.00939697	-0.0642912	0.319256	-0.123523	0.0549887	0.0564493	0.381957	-0.128258	0.0462471	0.0412213	0.523341	0.128491	0.0458492
TRIAE_CS42_6AS_TGACv1_486342_AA1559980	TraesCS6A02G066000	1733	ME1	mediumpurple3	0.0211962	0.742862	-0.0247016	0.702212	-0.0775372	0.229457	0.0251049	0.697587	-0.0167487	0.795467	4.97891e-05	0.999385	-0.160758	0.0122737	0.116399	0.0706817	0.131243	0.0413586
TRIAE_CS42_6AS_TGACv1_486894_AA1566280	TraesCS6A02G066400	1950	ME1	mediumpurple3	-0.0637697	0.323205	-0.0636113	0.32441	-0.102992	0.110014	-0.0589181	0.361454	-0.0464904	0.471608	0.0236062	0.714831	-0.112818	0.0798522	0.0992611	0.123572	0.16721	0.00915825
TRIAE_CS42_6AS_TGACv1_486894_AA1566250	TraesCS6A02G066700	1940	ME1	mediumpurple3	0.0213076	0.741559	-0.0329121	0.610417	-0.0654138	0.310861	0.00137291	0.983049	0.00207615	0.974368	0.040846	0.527133	-0.0834238	0.195905	-0.0200103	0.756784	0.0197493	0.759859
TRIAE_CS42_6AS_TGACv1_486894_AA1566240	TraesCS6A02G066800	2985	ME1	mediumpurple3	-0.00914959	0.887396	-0.0879591	0.172604	-0.0803969	0.212682	-0.0243199	0.706601	-0.0706747	0.273465	-0.0250028	0.698757	-0.0902858	0.161481	0.0536424	0.40611	0.085004	0.18754
TRIAE_CS42_6AS_TGACv1_485760_AA1551380	TraesCS6A02G066900	2162	ME1	mediumpurple3	-0.0350915	0.586967	-0.0854501	0.185226	-0.121826	0.0584356	-0.0242821	0.707035	-0.0670212	0.299096	-0.00337494	0.958345	-0.138557	0.0311864	0.109049	0.0905181	0.156123	0.0150549
TRIAE_CS42_6AS_TGACv1_485760_AA1551400	TraesCS6A02G067100	990	ME1	mediumpurple3	0.053726	0.405378	-0.0445186	0.490633	-0.0564597	0.381869	0.0078805	0.902932	-0.00795137	0.902063	0.00907482	0.88831	-0.139738	0.029763	0.109218	0.0900153	0.146159	0.0229568
TRIAE_CS42_6AS_TGACv1_486524_AA1562190	TraesCS6A02G067900	1825	ME1	mediumpurple3	0.000882966	0.989098	-0.0397054	0.538743	-0.153494	0.0168656	-0.0233674	0.717593	-0.118102	0.0666311	-0.0011141	0.986244	-0.086008	0.182363	0.083172	0.197263	0.137682	0.0322782
TRIAE_CS42_6AS_TGACv1_486356_AA1560390	TraesCS6A02G068400	2663	ME1	mediumpurple3	0.0341337	0.597221	-0.0078625	0.903152	-0.0921987	0.152747	0.036349	0.573629	-0.0267365	0.678989	0.000481657	0.994053	-0.110784	0.0854732	0.0210616	0.744438	0.0236925	0.713834
TRIAE_CS42_6AS_TGACv1_486356_AA1560380	TraesCS6A02G068500	1275	ME1	mediumpurple3	-0.0440614	0.495102	0.0171614	0.790542	-0.148728	0.0206359	-0.0110848	0.863791	-0.0884062	0.170424	-0.0138427	0.830363	-0.194228	0.00240708	0.0564382	0.382051	0.147263	0.0219331
TRIAE_CS42_6AS_TGACv1_486647_AA1563570	TraesCS6A02G068700	1816	ME1	mediumpurple3	0.025539	0.692621	-0.0390978	0.544979	-0.00811107	0.900106	0.0834303	0.19587	0.00414202	0.948889	-0.0403342	0.532327	-0.0891194	0.166988	0.16265	0.0112757	0.200181	0.0017498
TRIAE_CS42_6AS_TGACv1_485505_AA1546560	TraesCS6A02G072000	1621	ME1	mediumpurple3	0.0428064	0.507479	-0.0464165	0.472314	-0.00735833	0.909335	0.0888448	0.168305	0.024493	0.704609	-0.0284657	0.659489	-0.17495	0.00636088	0.0364365	0.572705	0.105697	0.100935
TRIAE_CS42_6AS_TGACv1_485536_AA1547100	TraesCS6A02G073400	1540	ME1	mediumpurple3	0.0786566	0.222782	-0.091427	0.156227	-0.0192047	0.766286	-0.0196896	0.760562	0.057732	0.371218	-0.0116282	0.857182	-0.204502	0.00138044	0.13678	0.0334383	0.155877	0.015217
TRIAE_CS42_6AS_TGACv1_488258_AA1574930	TraesCS6A02G076700	735	ME1	mediumpurple3	0.0610875	0.344015	0.0051858	0.936034	-0.0346369	0.591824	0.00122202	0.984912	-0.000943136	0.988355	0.0384656	0.551505	-0.0779841	0.226775	0.0723101	0.26249	0.104525	0.104791
TRIAE_CS42_6AS_TGACv1_488285_AA1575000	TraesCS6A02G076800	3766	ME1	mediumpurple3	-0.00583403	0.928059	-0.0339186	0.599535	-0.06763	0.294718	0.0875959	0.174391	-0.0293652	0.649434	-0.0191504	0.766928	-0.117772	0.0674027	0.0302607	0.639487	0.0506483	0.432848
TRIAE_CS42_6AS_TGACv1_488209_AA1574740	TraesCS6A02G079200	2098	ME1	mediumpurple3	-0.0761492	0.237927	-0.0741599	0.250446	-0.0543936	0.399559	0.00987011	0.878594	-0.0179703	0.780915	-0.0213422	0.741154	-0.172227	0.0072432	0.106911	0.0970583	0.173772	0.00673011
TRIAE_CS42_6AS_TGACv1_492231_AA1577600	TraesCSU02G153800	1081	ME1	mediumpurple3	0.0961499	0.135842	-0.0465788	0.470765	0.0181135	0.779213	0.11243	0.0808998	0.0728771	0.258757	-0.0274812	0.670564	-0.167223	0.00915284	0.117276	0.0685719	0.109521	0.089122
TRIAE_CS42_6AS_TGACv1_488076_AA1574250	TraesCSU02G160200	1253	ME1	mediumpurple3	0.0748791	0.245868	-0.019038	0.768257	0.00176034	0.978266	0.0974881	0.130455	0.0618958	0.337656	-0.025636	0.691513	-0.170834	0.00773562	0.121492	0.0591354	0.125387	0.051396
TRIAE_CS42_6AS_TGACv1_485695_AA1550220	TraesCSU02G79200	2631	ME1	mediumpurple3	0.0776899	0.228537	-0.132961	0.0387467	0.0455385	0.480741	0.114178	0.0762618	0.075977	0.238993	-0.0145212	0.822183	-0.187783	0.00336546	0.03936	0.542284	0.0651274	0.312989
TRIAE_CS42_6AS_TGACv1_485695_AA1550270	TraesCSU02G79700	1865	ME1	mediumpurple3	-0.017989	0.780693	-0.0521556	0.419263	-0.0668826	0.300098	0.0993212	0.123344	-0.0645739	0.317128	-0.0435951	0.499682	-0.217577	0.000654156	0.165717	0.00980923	0.18035	0.00489019
TRIAE_CS42_2BL_TGACv1_131133_AA0423060	-	2687	ME10	salmon	-0.0417673	0.517849	0.0460964	0.475377	-0.0648587	0.314994	-0.0366446	0.570514	-0.0835347	0.19531	-0.0994372	0.122905	-0.0619162	0.337497	0.122297	0.0574627	0.210245	0.000999874
TRIAE_CS42_3B_TGACv1_237045_AA0832750	-	986	ME10	salmon	-0.108907	0.09094	-0.0263789	0.68305	-0.0217814	0.736023	-0.0309955	0.631373	-0.00868563	0.893071	-0.0802921	0.213281	-0.0348109	0.589962	0.00457416	0.943566	0.0734298	0.255153
TRIAE_CS42_4DL_TGACv1_357724_AA1157510	-	767	ME10	salmon	-0.0879445	0.172676	0.0642346	0.319683	-0.0892542	0.166345	-0.00303834	0.962497	-0.133769	0.0375679	0.00606941	0.925165	0.0498187	0.440432	-0.0838329	0.193714	0.0313922	0.627011
TRIAE_CS42_6BS_TGACv1_514890_AA1665420	-	605	ME10	salmon	0.0138708	0.830023	-0.0625374	0.332662	-0.1838	0.00411851	-0.155278	0.0156176	-0.176422	0.00592528	-0.0220794	0.732548	0.0676041	0.294903	-0.048762	0.4502	0.0561295	0.384664
TRIAE_CS42_1AS_TGACv1_019718_AA0070550	TraesCS1A02G083400	2398	ME10	salmon	0.0418201	0.51732	-0.00923348	0.88637	-0.0626317	0.331932	-0.0458942	0.477317	-0.120766	0.0606806	-0.0999511	0.120971	-0.00156797	0.980641	0.0834987	0.195503	0.144992	0.0240832
TRIAE_CS42_1AS_TGACv1_019861_AA0072290	TraesCS1A02G115700	1141	ME10	salmon	0.0502852	0.436159	-0.0296848	0.645877	-0.125883	0.0504736	-0.0990186	0.124497	-0.154613	0.0160727	-0.0995843	0.122349	-0.0747517	0.246674	0.164493	0.0103728	0.279709	9.99853e-06
TRIAE_CS42_1AS_TGACv1_019190_AA0062640	TraesCS1A02G119500	1742	ME10	salmon	-0.00312373	0.961443	-0.0314394	0.626492	-0.165671	0.00982971	-0.130447	0.0426176	-0.18661	0.00357309	-0.124315	0.0534364	-0.0257509	0.690202	0.140302	0.0291026	0.161135	0.012069
TRIAE_CS42_1AL_TGACv1_000063_AA0001940	TraesCS1A02G154600	3036	ME10	salmon	-0.0970788	0.132085	-0.0291198	0.652172	-0.13541	0.0352665	-0.0617481	0.338812	-0.149089	0.0203267	-0.0362396	0.574783	0.0261278	0.685906	0.148514	0.0208219	0.220731	0.000542685
TRIAE_CS42_2AS_TGACv1_112161_AA0331810	TraesCS1A02G170800	1750	ME10	salmon	-0.0795495	0.217558	-0.037973	0.556616	-0.209219	0.00105983	-0.138802	0.0308864	-0.219422	0.000586623	-0.120892	0.0604102	-0.0607371	0.346795	0.11479	0.0746911	0.206951	0.00120434
TRIAE_CS42_1AL_TGACv1_001837_AA0035720	TraesCS1A02G199700	1082	ME10	salmon	-0.111132	0.0844907	0.048665	0.451104	-0.150254	0.0193561	-0.0984901	0.12653	-0.17174	0.00741217	-0.022347	0.729433	0.0604884	0.348777	0.0273695	0.671825	0.0665988	0.302158
TRIAE_CS42_1AL_TGACv1_003763_AA0051440	TraesCS1A02G206100	1095	ME10	salmon	0.0641598	0.320248	-0.0337472	0.601383	-0.120106	0.062111	-0.138323	0.0314749	-0.132368	0.0396314	-0.105353	0.102053	-0.063943	0.321889	0.184282	0.00401993	0.224367	0.000436108
TRIAE_CS42_1AL_TGACv1_002432_AA0041900	TraesCS1A02G221900	1876	ME10	salmon	0.0272908	0.672714	-0.0414045	0.521495	-0.0643608	0.318731	-0.173073	0.00695819	-0.0741379	0.250587	-0.0259308	0.688149	0.0203332	0.752986	0.115877	0.0719616	0.158506	0.013563
TRIAE_CS42_1AL_TGACv1_002415_AA0041640	TraesCS1A02G235000	2171	ME10	salmon	0.0383872	0.552317	-0.0388659	0.547368	-0.0513261	0.426708	-0.05344	0.407887	-0.100131	0.120299	-0.0725906	0.260639	-0.00958985	0.882016	0.125332	0.0514986	0.186203	0.00364788
TRIAE_CS42_1AL_TGACv1_000944_AA0022350	TraesCS1A02G235100	2982	ME10	salmon	-0.143601	0.0254875	-0.0455163	0.480955	-0.169198	0.00835135	-0.0515402	0.42478	-0.195923	0.00220009	-0.088605	0.169461	-0.00790682	0.902609	0.172196	0.00725387	0.233913	0.000241558
TRIAE_CS42_1AL_TGACv1_003577_AA0050460	TraesCS1A02G235200	2738	ME10	salmon	-0.131713	0.0406286	0.00264197	0.967386	-0.0942874	0.143623	-0.0613295	0.342103	-0.124229	0.0536033	-0.139851	0.0296295	-0.0559191	0.386451	0.0437659	0.498002	0.156746	0.0146514
TRIAE_CS42_1AL_TGACv1_001460_AA0030860	TraesCS1A02G242400	1736	ME10	salmon	-0.0601557	0.351439	-0.0181851	0.778364	-0.152102	0.0178992	-0.104757	0.104018	-0.175289	0.0062581	-0.124684	0.0527266	-0.0503659	0.435422	0.168849	0.00848837	0.284428	6.95915e-06
TRIAE_CS42_1AL_TGACv1_001430_AA0030450	TraesCS1A02G264900	2234	ME10	salmon	-0.124747	0.052607	0.0495502	0.442903	-0.255201	5.92e-05	-0.120215	0.0618729	-0.279327	1.03e-05	-0.099274	0.123523	-0.0263413	0.683476	0.139516	0.030026	0.186339	0.0036228
TRIAE_CS42_1AL_TGACv1_001562_AA0032330	TraesCS1A02G267800	1197	ME10	salmon	-0.0722669	0.262776	0.0197205	0.760198	-0.104438	0.105083	-0.0975662	0.130145	-0.128445	0.045927	0.00251947	0.968898	0.00569009	0.929829	0.0593881	0.35763	0.207857	0.00114454
TRIAE_CS42_1AL_TGACv1_000088_AA0002860	TraesCS1A02G287100	1738	ME10	salmon	-0.241839	0.000145164	0.0801739	0.213958	-0.0810841	0.208785	-0.0265848	0.680711	-0.106856	0.0972288	-0.133987	0.0372556	-0.0703979	0.275353	0.0922613	0.152467	0.185905	0.00370356
TRIAE_CS42_1AL_TGACv1_002125_AA0038880	TraesCS1A02G291200	1947	ME10	salmon	0.0293263	0.649868	-0.0333765	0.605385	-0.116981	0.0692767	-0.0928556	0.149831	-0.163755	0.0107264	-0.0267165	0.679216	0.00971799	0.880451	0.140733	0.0286064	0.24028	0.000160677
TRIAE_CS42_1AL_TGACv1_001992_AA0037540	TraesCS1A02G302000	1049	ME10	salmon	-0.0777056	0.228443	0.0863812	0.180466	-0.186004	0.00368489	0.00102865	0.987299	-0.192398	0.00265015	-0.0493563	0.444692	-0.00273726	0.966211	0.0753001	0.243216	0.154259	0.0163205
TRIAE_CS42_1AL_TGACv1_002521_AA0042750	TraesCS1A02G357300	2497	ME10	salmon	-0.112601	0.0804362	0.0290794	0.652622	-0.158279	0.0136994	-0.0469383	0.467343	-0.186099	0.0036671	-0.0426653	0.508882	0.0164915	0.798541	0.120339	0.0616025	0.192952	0.00257435
TRIAE_CS42_1AL_TGACv1_002331_AA0040910	TraesCS1A02G362800	2191	ME10	salmon	-0.186841	0.00353134	0.0726048	0.260545	-0.117644	0.0677018	-0.0291636	0.651683	-0.162965	0.0111166	-0.14665	0.0224968	-0.0412101	0.523454	0.0134368	0.835264	0.135859	0.0346583
TRIAE_CS42_1AL_TGACv1_001567_AA0032430	TraesCS1A02G372700	2527	ME10	salmon	0.000673907	0.991679	-0.0337184	0.601692	-0.155054	0.0157695	-0.0664406	0.303311	-0.188471	0.0032488	-0.109565	0.0889941	-0.0231453	0.720164	0.0957325	0.137557	0.206599	0.00122828
TRIAE_CS42_1AL_TGACv1_000710_AA0017570	TraesCS1A02G388700	1968	ME10	salmon	-0.103012	0.109945	0.026313	0.683798	-0.0882448	0.171209	-0.0458858	0.477398	-0.122855	0.0563244	-0.181778	0.00455638	-0.103245	0.109136	0.110235	0.0870455	0.149917	0.0196327
TRIAE_CS42_1AL_TGACv1_002546_AA0042990	TraesCS1A02G406300	904	ME10	salmon	0.0666175	0.302022	-0.0589703	0.361028	0.00859094	0.89423	-0.0868639	0.178033	-0.0112039	0.862341	-0.0409547	0.526033	-0.0220618	0.732753	0.137497	0.0325133	0.230185	0.000305126
TRIAE_CS42_1AL_TGACv1_000473_AA0012920	TraesCS1A02G443900	1599	ME10	salmon	-0.010192	0.874667	0.0536845	0.405742	-0.0253773	0.694469	-0.0593222	0.358165	-0.0746132	0.247554	0.0507038	0.432344	0.0993993	0.123048	0.128973	0.0450332	0.164073	0.010573
TRIAE_CS42_1AL_TGACv1_001646_AA0033410	TraesCS1A02G518700	1474	ME10	salmon	-0.014418	0.823425	-0.0391672	0.544265	-0.0849222	0.187967	-0.0609743	0.344911	-0.120068	0.0621961	-0.110437	0.0864647	-0.0793374	0.218791	0.143919	0.0251603	0.200403	0.00172884
TRIAE_CS42_1BS_TGACv1_050050_AA0166580	TraesCS1B02G065100	1442	ME10	salmon	0.0639332	0.321963	-0.0354624	0.583018	-0.090233	0.161728	-0.140462	0.0289179	-0.127143	0.0481921	-0.0929506	0.149413	-0.0257289	0.690452	0.137	0.0331514	0.174404	0.00652966
TRIAE_CS42_1BS_TGACv1_050249_AA0169680	TraesCS1B02G097200	1169	ME10	salmon	0.0654004	0.310961	-0.00706217	0.912969	0.0770104	0.232646	-0.0398275	0.537493	-0.0053492	0.934024	0.00287855	0.964468	-0.00555683	0.931469	0.156028	0.015117	0.197403	0.00203284
TRIAE_CS42_1BL_TGACv1_031176_AA0109230	TraesCS1B02G188300	1369	ME10	salmon	-0.059483	0.356861	0.0423128	0.512392	-0.107707	0.0945799	-0.0245039	0.704484	-0.138034	0.031835	-0.0248023	0.701056	0.0424448	0.511076	0.0565235	0.381331	0.0954813	0.138597
TRIAE_CS42_1BL_TGACv1_032043_AA0124660	TraesCS1B02G196400	1588	ME10	salmon	-0.129644	0.04392	0.0624264	0.333523	-0.125295	0.0515686	-0.124129	0.0537979	-0.181474	0.0046256	-0.0447352	0.488523	0.0211019	0.743967	0.083156	0.19735	0.157873	0.0139458
TRIAE_CS42_1BL_TGACv1_031864_AA0121980	TraesCS1B02G197300	1884	ME10	salmon	0.0340149	0.598499	0.00450559	0.94441	0.0310241	0.631057	-0.0365194	0.571831	-0.0410081	0.525493	-0.0145302	0.822074	0.0408703	0.526887	0.0448647	0.487264	0.0892333	0.166444
TRIAE_CS42_1BL_TGACv1_032980_AA0136000	TraesCS1B02G219700	1073	ME10	salmon	-0.0463072	0.473358	0.0279599	0.66517	-0.078946	0.221079	-0.0405223	0.530414	-0.106189	0.0993482	-0.0531433	0.410498	-0.0227368	0.724902	0.0432082	0.503499	0.155129	0.0157186
TRIAE_CS42_1BL_TGACv1_031679_AA0118650	TraesCS1B02G244800	2151	ME10	salmon	-0.0532302	0.409732	0.00401879	0.950408	-0.0819547	0.203924	-0.041516	0.520373	-0.0950577	0.140365	0.0284974	0.659134	0.0449203	0.486723	0.0676691	0.294438	0.21736	0.000662552
TRIAE_CS42_1BL_TGACv1_030290_AA0085630	TraesCS1B02G248300	2901	ME10	salmon	-0.103845	0.107082	-0.0614229	0.341367	-0.143316	0.0257839	-0.0787143	0.222442	-0.163918	0.0106472	-0.0974345	0.130667	-0.00950872	0.883007	0.15644	0.0148483	0.23073	0.00029495
TRIAE_CS42_1BL_TGACv1_030966_AA0104690	TraesCS1B02G253800	775	ME10	salmon	-0.0843129	0.191165	0.0160701	0.803583	-0.0964968	0.134429	-0.0507045	0.432338	-0.147307	0.0218935	-0.108924	0.090889	-0.0500735	0.438095	0.154526	0.0161334	0.259925	4.25614e-05
TRIAE_CS42_U_TGACv1_640699_AA2069300	TraesCS1B02G275300	2034	ME10	salmon	-0.130848	0.0419796	0.0146545	0.820577	-0.161794	0.011718	-0.0928392	0.149903	-0.194378	0.00238802	0.0108823	0.866255	0.023405	0.717158	-0.0281937	0.662542	0.133656	0.0377303
TRIAE_CS42_1BL_TGACv1_031677_AA0118600	TraesCS1B02G282300	1527	ME10	salmon	-0.1189	0.064802	0.104267	0.105657	-0.106364	0.0987888	-0.0621888	0.335369	-0.134271	0.0368508	-0.0249315	0.699575	-0.0332946	0.606272	0.0631728	0.327764	0.239088	0.000173567
TRIAE_CS42_1BL_TGACv1_030398_AA0089520	TraesCS1B02G296500	1739	ME10	salmon	-0.0758571	0.239737	-0.0626256	0.33198	-0.125576	0.0510423	-0.0957333	0.137554	-0.149276	0.0201686	-0.0406937	0.528676	0.0652362	0.312179	0.0905494	0.160256	0.154664	0.0160377
TRIAE_CS42_1BL_TGACv1_030669_AA0097430	TraesCS1B02G307700	1267	ME10	salmon	-0.0667034	0.301398	0.00165384	0.979581	-0.133172	0.0384363	-0.0967963	0.133219	-0.1589	0.0133295	-0.0579491	0.369419	0.00743224	0.908428	0.0753111	0.243147	0.167026	0.00923651
TRIAE_CS42_1BL_TGACv1_033461_AA0139640	TraesCS1B02G313400	2269	ME10	salmon	-0.0681541	0.290983	0.00752515	0.907288	-0.157048	0.0144597	-0.124754	0.0525934	-0.191395	0.00279268	-0.106957	0.0969115	-0.0361347	0.575891	0.0151368	0.814778	0.110709	0.0856889
TRIAE_CS42_U_TGACv1_642815_AA2123630	TraesCS1B02G321900	2160	ME10	salmon	-0.0999928	0.120815	0.0832126	0.197044	-0.117089	0.0690173	-0.0924972	0.151416	-0.133888	0.0373964	-0.00894982	0.889839	0.0352372	0.585414	0.0364987	0.57205	0.154085	0.0164428
TRIAE_CS42_1BL_TGACv1_032777_AA0134000	TraesCS1B02G355800	1374	ME10	salmon	0.0544894	0.398728	-0.0364947	0.572092	-0.102963	0.110112	-0.052588	0.415413	-0.140789	0.0285434	-0.100966	0.117223	-0.00310593	0.961663	0.0188565	0.770404	0.0701754	0.276877
TRIAE_CS42_1BL_TGACv1_031362_AA0112360	TraesCS1B02G381400	1223	ME10	salmon	-0.00206929	0.974453	0.0183544	0.776354	-0.0597728	0.354518	-0.0555895	0.389261	-0.111135	0.0844818	-0.0515586	0.424614	-0.0034217	0.957769	0.0516979	0.423362	0.0921168	0.153113
TRIAE_CS42_1BL_TGACv1_031049_AA0106750	TraesCS1B02G381800	1105	ME10	salmon	-0.0455278	0.480845	-0.033257	0.606678	-0.190893	0.00286662	-0.110788	0.0854624	-0.211807	0.000914521	-0.169165	0.00836435	-0.0735124	0.254617	0.189893	0.00301914	0.256531	5.39534e-05
TRIAE_CS42_1BL_TGACv1_031813_AA0121000	TraesCS1B02G387500	1369	ME10	salmon	-0.0830732	0.197798	0.0107734	0.867581	-0.166502	0.00946198	-0.0867251	0.17873	-0.204598	0.00137314	-0.0802417	0.213569	-0.0234837	0.716247	0.0905553	0.160229	0.185022	0.00387285
TRIAE_CS42_1BL_TGACv1_031293_AA0110930	TraesCS1B02G392700	2581	ME10	salmon	-0.0167547	0.795395	-0.0415037	0.520496	-0.141618	0.0276109	-0.0528613	0.412989	-0.191802	0.00273399	-0.0973322	0.131074	-0.00538016	0.933643	0.105571	0.101342	0.195107	0.00229769
TRIAE_CS42_1BL_TGACv1_031433_AA0113950	TraesCS1B02G416800	2442	ME10	salmon	-0.0494626	0.443711	-0.00126565	0.984373	-0.114149	0.0763376	-0.0832965	0.196591	-0.159362	0.0130599	-0.134827	0.0360695	-0.0452456	0.483571	0.132139	0.0399777	0.188517	0.0032411
TRIAE_CS42_1BL_TGACv1_032534_AA0131040	TraesCS1B02G423300	2024	ME10	salmon	-0.121571	0.0589701	0.0523341	0.417672	-0.141719	0.0274992	0.00186812	0.976936	-0.208705	0.00109111	-0.0560306	0.385503	0.010768	0.867647	0.042588	0.50965	0.172398	0.00718487
TRIAE_CS42_1BL_TGACv1_031145_AA0108610	TraesCS1B02G436500	873	ME10	salmon	0.000974528	0.987967	2.9e-05	0.999642	-0.130531	0.0424829	-0.0859129	0.182848	-0.154626	0.016064	-0.0535734	0.406715	-0.0077999	0.90392	0.130118	0.0431469	0.228687	0.000334799
TRIAE_CS42_1BL_TGACv1_030421_AA0090240	TraesCS1B02G441400	1966	ME10	salmon	-0.052047	0.420234	0.0115408	0.858245	-0.116373	0.0707444	-0.0558212	0.387284	-0.155553	0.0154327	-0.080188	0.213877	-0.0434318	0.501292	0.151551	0.0183232	0.209416	0.00104805
TRIAE_CS42_1BL_TGACv1_030695_AA0098120	TraesCS1B02G518000	945	ME10	salmon	0.113399	0.0783016	-0.10685	0.0972492	-0.0957791	0.137365	-0.119939	0.0624779	-0.114334	0.0758598	-0.0757569	0.24036	0.0326674	0.613075	0.0618629	0.337913	0.081099	0.208702
TRIAE_CS42_1DS_TGACv1_080540_AA0249840	TraesCS1D02G062800	1900	ME10	salmon	-0.0857828	0.183515	0.073311	0.255925	-0.0184827	0.774833	0.0106128	0.869538	-0.100283	0.119734	-0.100167	0.120166	-0.0323892	0.616103	0.0475917	0.46116	0.183513	0.00417827
TRIAE_CS42_1DS_TGACv1_081229_AA0258940	TraesCS1D02G118000	731	ME10	salmon	-0.0310648	0.63061	0.0214873	0.739458	-0.140668	0.028681	-0.0644307	0.318205	-0.141537	0.0277014	-0.0729737	0.258125	-0.00607789	0.925061	0.112055	0.0819256	0.197021	0.00207486
TRIAE_CS42_1DS_TGACv1_081743_AA0262530	TraesCS1D02G120100	2149	ME10	salmon	-0.0328914	0.610641	0.0313577	0.627389	-0.0736418	0.25378	-0.0446067	0.489774	-0.0923467	0.152086	-0.0505307	0.433919	0.0134012	0.835695	0.00705364	0.913074	0.0713071	0.269185
TRIAE_CS42_1DS_TGACv1_080989_AA0256450	TraesCS1D02G120300	1573	ME10	salmon	-0.0374243	0.562337	0.0381463	0.554816	-0.130986	0.0417615	-0.0978074	0.129194	-0.17649	0.00590569	-0.0350938	0.586942	0.0256991	0.690793	0.149531	0.0199543	0.190016	0.00300009
TRIAE_CS42_1DL_TGACv1_061314_AA0192270	TraesCS1D02G209400	1100	ME10	salmon	-0.0313016	0.628005	0.0364091	0.572994	-0.1584	0.0136266	-0.09702	0.13232	-0.178904	0.00525058	-0.0522716	0.418228	-0.00204826	0.974712	0.0991299	0.124072	0.180733	0.00479869
TRIAE_CS42_1DL_TGACv1_062160_AA0209630	TraesCS1D02G230000	3023	ME10	salmon	-0.16387	0.0106706	0.0909497	0.158408	-0.222055	0.000501365	-0.0436568	0.499075	-0.240475	0.000158655	0.0279096	0.665736	0.0207515	0.748074	0.0869012	0.177846	0.173336	0.00687166
TRIAE_CS42_1DL_TGACv1_061597_AA0199540	TraesCS1D02G236800	2723	ME10	salmon	-0.116154	0.07128	-0.0174497	0.787107	-0.160298	0.0125283	-0.0663091	0.304271	-0.179878	0.00500537	-0.0560712	0.385159	0.00356666	0.955981	0.147282	0.0219161	0.2481	9.59096e-05
TRIAE_CS42_1DL_TGACv1_062396_AA0213800	TraesCS1D02G242300	1031	ME10	salmon	-0.0712287	0.269713	-0.0161219	0.802962	-0.177118	0.00572862	-0.0681151	0.29126	-0.199837	0.00178282	-0.120433	0.0613982	-0.0819732	0.203821	0.197777	0.00199244	0.330784	1.37772e-07
TRIAE_CS42_1DL_TGACv1_061563_AA0198740	TraesCS1D02G243000	2019	ME10	salmon	-0.181781	0.00455558	0.035491	0.582714	-0.0824204	0.201356	-0.0246343	0.702985	-0.154581	0.0160953	-0.076344	0.236725	-0.0301478	0.640737	0.150116	0.0194691	0.23385	0.000242523
TRIAE_CS42_1DL_TGACv1_061840_AA0204140	TraesCS1D02G255500	1304	ME10	salmon	0.0133643	0.83614	0.010353	0.872704	-0.112726	0.0800986	-0.0112452	0.861839	-0.121564	0.0589845	-0.0342386	0.596094	0.0241668	0.708363	0.0866194	0.179262	0.13488	0.035996
TRIAE_CS42_1DL_TGACv1_063889_AA0231440	TraesCS1D02G265100	2128	ME10	salmon	-0.180934	0.00475102	0.0732288	0.25646	-0.17031	0.00792841	-0.0609653	0.344983	-0.21036	0.000993333	-0.0597452	0.354742	0.0196822	0.76065	0.0728492	0.258939	0.129872	0.0435457
TRIAE_CS42_1DL_TGACv1_062130_AA0209150	TraesCS1D02G306300	1970	ME10	salmon	-0.0377208	0.559243	-0.0634185	0.325883	-0.171337	0.00755435	-0.0661877	0.305159	-0.218262	0.000628283	-0.150888	0.0188455	-0.0554821	0.390179	0.189608	0.00306404	0.26806	2.37841e-05
TRIAE_CS42_1DL_TGACv1_062822_AA0220490	TraesCS1D02G310100	3694	ME10	salmon	-0.00977441	0.879762	0.0142602	0.825326	-0.134316	0.0367866	-0.119403	0.0636688	-0.170785	0.00775354	-0.0121953	0.850297	0.0170457	0.791922	-0.000400342	0.995057	0.113542	0.0779253
TRIAE_CS42_1DL_TGACv1_063072_AA0223580	TraesCS1D02G337100	2252	ME10	salmon	-0.0470473	0.466308	0.0550554	0.393841	-0.112427	0.0809099	-0.0623613	0.334029	-0.140925	0.0283885	-0.0427276	0.508262	-0.0181699	0.778544	0.0585987	0.364067	0.120174	0.0619626
TRIAE_CS42_1DL_TGACv1_063481_AA0227760	TraesCS1D02G337300	1868	ME10	salmon	-0.0291028	0.652361	0.0301713	0.640477	-0.106542	0.0982215	-0.0443995	0.491795	-0.186261	0.00363722	-0.032188	0.618298	-0.00921107	0.886644	0.164003	0.0106066	0.24488	0.000118857
TRIAE_CS42_1DL_TGACv1_061936_AA0205870	TraesCS1D02G379300	2198	ME10	salmon	0.0286589	0.657324	-0.0596472	0.355532	-0.126395	0.0495364	-0.0705783	0.274122	-0.17222	0.0072457	-0.0979632	0.128582	-0.0202936	0.753451	0.10362	0.10785	0.204604	0.0013727
TRIAE_CS42_1DL_TGACv1_061065_AA0183740	TraesCS1D02G396700	3544	ME10	salmon	-0.102424	0.111997	0.0201176	0.755522	-0.0880819	0.172004	-0.0508937	0.430619	-0.122433	0.0571831	-0.172135	0.00727474	-0.0784936	0.223745	0.125468	0.0512446	0.177735	0.00555917
TRIAE_CS42_1DL_TGACv1_061388_AA0193910	TraesCS1D02G414700	918	ME10	salmon	0.0139405	0.829182	-0.0252175	0.696298	-0.160971	0.0121579	-0.0986096	0.126068	-0.180059	0.00496102	-0.0833669	0.196212	-0.0331488	0.607849	0.132028	0.0401469	0.248729	9.19445e-05
TRIAE_CS42_1DL_TGACv1_061396_AA0194100	TraesCS1D02G429200	2161	ME10	salmon	-0.0256929	0.690864	-0.00838393	0.896764	-0.0722122	0.263139	-0.00466005	0.942508	-0.129895	0.043509	-0.106791	0.0974355	-0.057265	0.375105	0.0616023	0.339956	0.215073	0.000757356
TRIAE_CS42_1DL_TGACv1_061772_AA0203230	TraesCS1D02G435000	1724	ME10	salmon	-0.0168708	0.794009	0.0114487	0.859364	-0.00990281	0.878195	-0.0268587	0.677604	-0.0872792	0.17596	-0.0806169	0.211429	-0.00395377	0.951209	0.0207845	0.747686	0.0740427	0.251197
TRIAE_CS42_1DL_TGACv1_061847_AA0204270	TraesCS1D02G458200	1611	ME10	salmon	-0.130277	0.0428904	0.0581466	0.367787	-0.0344501	0.593825	-0.0179251	0.781451	-0.0904147	0.160881	-0.00180614	0.977701	0.0310751	0.630496	-0.0258408	0.689176	0.08999	0.162865
TRIAE_CS42_2AS_TGACv1_112193_AA0332790	TraesCS2A02G000400	1918	ME10	salmon	-0.0510917	0.428826	0.0692272	0.283435	-0.11068	0.0857714	-0.0591104	0.359887	-0.143228	0.0258762	-0.0879146	0.172823	-0.0584817	0.365028	0.132935	0.0387851	0.243557	0.000129702
TRIAE_CS42_2AS_TGACv1_112618_AA0342420	TraesCS2A02G034900	1068	ME10	salmon	-0.0505212	0.434006	0.0494536	0.443793	-0.107543	0.0950847	-0.0904561	0.160689	-0.135074	0.0357278	-0.0564773	0.381721	-0.0281307	0.66325	0.0400419	0.535304	0.132705	0.0391271
TRIAE_CS42_2AS_TGACv1_112278_AA0334700	TraesCS2A02G046000	1771	ME10	salmon	-0.0733889	0.255418	0.00120043	0.985178	-0.126951	0.048535	-0.0138261	0.830562	-0.181341	0.0046563	-0.0498318	0.440312	0.0102979	0.873375	0.109552	0.0890322	0.254156	6.35762e-05
TRIAE_CS42_2AS_TGACv1_112895_AA0347050	TraesCS2A02G063400	2033	ME10	salmon	-0.0229385	0.722561	-0.0175096	0.786394	-0.0172024	0.790054	-0.019564	0.762044	-0.0909829	0.158256	-0.131771	0.0405399	-0.0292536	0.650679	0.12559	0.0510165	0.200257	0.00174264
TRIAE_CS42_2AS_TGACv1_115086_AA0370920	TraesCS2A02G073500	1675	ME10	salmon	-0.01808	0.779611	-0.0547104	0.396816	-0.074259	0.249812	-0.0694189	0.282101	-0.0975198	0.130329	-0.0365711	0.571287	0.026332	0.683583	-0.00453171	0.944088	0.135313	0.0353991
TRIAE_CS42_2AS_TGACv1_112777_AA0345080	TraesCS2A02G075200	2761	ME10	salmon	-0.0236054	0.71484	-0.016621	0.796993	-0.0818672	0.204408	-0.0477416	0.459748	-0.116254	0.0710346	-0.0789896	0.220824	-0.0288094	0.655639	0.142364	0.0267949	0.233467	0.000248444
TRIAE_CS42_2AS_TGACv1_113492_AA0356900	TraesCS2A02G078100	1907	ME10	salmon	0.0207275	0.748355	-0.0431615	0.50396	-0.146812	0.0223463	-0.101584	0.114985	-0.160599	0.0123614	-0.0246407	0.702912	0.0269669	0.676378	-0.0025774	0.968183	0.144794	0.0242793
TRIAE_CS42_2AS_TGACv1_114583_AA0368180	TraesCS2A02G098600	3320	ME10	salmon	-0.0331822	0.607488	-0.0184375	0.775369	-0.163908	0.0106522	-0.0805371	0.211883	-0.212653	0.000871177	-0.0947508	0.141656	-0.0160697	0.803587	0.109457	0.0893109	0.186416	0.00360861
TRIAE_CS42_2AS_TGACv1_112740_AA0344370	TraesCS2A02G107200	1513	ME10	salmon	-0.0781376	0.225859	0.0114038	0.85991	-0.110678	0.0857745	-0.0489787	0.448187	-0.139615	0.0299083	-0.0702444	0.276403	0.00929066	0.885671	0.0111019	0.863582	0.131205	0.0414175
TRIAE_CS42_2AS_TGACv1_112947_AA0348340	TraesCS2A02G113500	1562	ME10	salmon	-0.06449	0.317758	-0.00444478	0.945159	-0.13323	0.0383503	-0.0488822	0.449083	-0.174165	0.00660482	-0.128465	0.0458928	-0.091093	0.157751	0.138729	0.0309756	0.265383	2.88642e-05
TRIAE_CS42_2AS_TGACv1_112708_AA0343800	TraesCS2A02G113700	1692	ME10	salmon	-0.0554883	0.390127	-0.0139186	0.829446	-0.148298	0.0210097	-0.049409	0.444205	-0.167059	0.00922241	-0.137865	0.0320475	-0.115314	0.0733659	0.266865	2.59363e-05	0.371094	2.56833e-09
TRIAE_CS42_2AS_TGACv1_114204_AA0364990	TraesCS2A02G121100	2090	ME10	salmon	-0.13446	0.0365839	0.0702994	0.276027	-0.15545	0.0155018	-0.0525055	0.416146	-0.172415	0.007179	-0.0648785	0.314845	-0.00543898	0.932919	0.0315701	0.625057	0.130716	0.0421887
TRIAE_CS42_2AS_TGACv1_114587_AA0368280	TraesCS2A02G142500	2830	ME10	salmon	-0.0393299	0.542592	-0.00941859	0.884108	-0.0648161	0.315313	-0.0300178	0.642179	-0.0865698	0.179512	-0.03056	0.636177	0.080641	0.211292	0.100362	0.119443	0.172965	0.006994
TRIAE_CS42_2AS_TGACv1_113931_AA0362570	TraesCS2A02G145200	2937	ME10	salmon	-0.0443048	0.492719	-0.0140522	0.827834	-0.0453885	0.482189	0.00576145	0.928952	-0.108143	0.0932459	-0.0827188	0.199724	-0.0289285	0.654308	0.211352	0.000938668	0.225845	0.000398617
TRIAE_CS42_2AS_TGACv1_113386_AA0355350	TraesCS2A02G159100	842	ME10	salmon	-0.0133396	0.836439	-0.0311973	0.629152	-0.148899	0.0204895	-0.102674	0.111121	-0.173585	0.00679037	-0.130011	0.0433196	-0.0767402	0.234294	0.132516	0.0394097	0.217842	0.000644046
TRIAE_CS42_2AS_TGACv1_113119_AA0351500	TraesCS2A02G170200	1736	ME10	salmon	-0.0330434	0.608992	-0.0435751	0.499878	-0.160161	0.0126047	-0.132865	0.0388893	-0.215092	0.000756499	-0.0596129	0.35581	-0.0128115	0.842828	0.0790166	0.220665	0.139991	0.0294658
TRIAE_CS42_2AS_TGACv1_115706_AA0372940	TraesCS2A02G177000	2098	ME10	salmon	-0.0643775	0.318605	-0.033909	0.599639	-0.150945	0.0187997	0.00772781	0.904803	-0.166737	0.00936012	-0.0562465	0.383672	0.0291508	0.651825	0.0610047	0.344671	0.153198	0.0170811
TRIAE_CS42_2AS_TGACv1_112579_AA0341500	TraesCS2A02G193300	1202	ME10	salmon	-0.15706	0.0144519	-0.0429647	0.505909	-0.198692	0.00189677	-0.0192572	0.765666	-0.227844	0.000352662	-0.0645757	0.317115	-0.00708688	0.912666	0.0912087	0.157221	0.182661	0.00436037
TRIAE_CS42_2AS_TGACv1_112673_AA0343190	TraesCS2A02G216500	2385	ME10	salmon	0.0271451	0.674362	-0.0493284	0.444949	-0.0845244	0.190051	-0.0660455	0.306202	-0.104214	0.105835	-0.0390146	0.545835	0.00823386	0.898602	0.103394	0.108624	0.198203	0.00194735
TRIAE_CS42_2AS_TGACv1_114521_AA0367780	TraesCS2A02G222700	1225	ME10	salmon	-0.0576162	0.37218	-0.0168224	0.794587	-0.138228	0.031593	-0.0148606	0.818097	-0.162457	0.0113744	-0.0178858	0.781919	-0.00046565	0.99425	0.101655	0.114731	0.245054	0.000117493
TRIAE_CS42_2AL_TGACv1_097561_AA0324510	TraesCS2A02G265900	937	ME10	salmon	-0.0740678	0.251036	-0.0283374	0.660928	-0.138047	0.0318196	-0.13135	0.0411908	-0.0984648	0.126628	-0.0432329	0.503255	0.0444927	0.490885	0.0686346	0.287587	0.15665	0.0147135
TRIAE_CS42_2AL_TGACv1_094690_AA0301600	TraesCS2A02G267600	2266	ME10	salmon	0.00917178	0.887125	-0.0443773	0.492012	-0.124477	0.0531248	-0.0400877	0.534837	-0.136153	0.034265	-0.057745	0.37111	0.018423	0.775541	0.097573	0.130119	0.221392	0.00052167
TRIAE_CS42_2AL_TGACv1_092946_AA0267790	TraesCS2A02G314800	2030	ME10	salmon	-0.0281218	0.663349	-0.0133432	0.836396	0.00609121	0.924897	-0.0563832	0.382515	-0.0457097	0.479091	-0.070566	0.274205	0.00800373	0.901421	0.118077	0.0666895	0.177305	0.00567683
TRIAE_CS42_2AL_TGACv1_093421_AA0279850	TraesCS2A02G318200	1467	ME10	salmon	-0.0936173	0.146503	0.0559742	0.385983	-0.159263	0.0131173	-0.0886612	0.16919	-0.180058	0.00496114	-0.0526984	0.414433	-0.0130433	0.840023	0.0431025	0.504545	0.171996	0.00732276
TRIAE_CS42_2AL_TGACv1_098058_AA0325600	TraesCS2A02G324900	4385	ME10	salmon	-0.0932577	0.148068	0.0298543	0.643994	-0.0815609	0.206112	-0.0169417	0.793164	-0.120698	0.0608264	-0.0361297	0.575944	0.0307339	0.634257	0.118329	0.0661072	0.196529	0.0021302
TRIAE_CS42_2AL_TGACv1_093824_AA0287570	TraesCS2A02G342500	1776	ME10	salmon	0.00848247	0.895557	-0.018474	0.774936	0.146471	0.0226637	0.0433251	0.502344	0.0810331	0.209073	0.0123752	0.848116	0.0157841	0.807009	0.0747262	0.246837	0.156643	0.0147177
TRIAE_CS42_2AL_TGACv1_095881_AA0315530	TraesCS2A02G357400	2440	ME10	salmon	-0.164173	0.0105247	0.0540168	0.402837	-0.140464	0.0289157	-0.105303	0.102216	-0.179906	0.00499849	-0.030327	0.638753	0.0434301	0.501308	0.0934224	0.14735	0.14619	0.0229273
TRIAE_CS42_2AL_TGACv1_092963_AA0268190	TraesCS2A02G400300	2698	ME10	salmon	-0.0625922	0.332238	-0.0822854	0.202098	-0.072374	0.262068	-0.0803608	0.212888	-0.136349	0.0340046	-0.0799713	0.215121	0.0017559	0.978321	0.129794	0.0436738	0.185443	0.00379127
TRIAE_CS42_2AL_TGACv1_092917_AA0267040	TraesCS2A02G448400	1457	ME10	salmon	-0.129738	0.0437659	0.0706344	0.27374	-0.167243	0.00914443	-0.0438385	0.497289	-0.228782	0.000332859	-0.0922903	0.152338	-0.0472825	0.46408	0.0855917	0.184496	0.139147	0.0304686
TRIAE_CS42_2AL_TGACv1_093650_AA0284490	TraesCS2A02G449900	973	ME10	salmon	-0.103516	0.108207	-0.0382016	0.554242	-0.0659567	0.306854	-0.105886	0.100321	-0.0783252	0.224743	-0.0954658	0.138662	-0.0509489	0.430119	0.00260995	0.967781	0.116387	0.0707111
TRIAE_CS42_2AL_TGACv1_094524_AA0299160	TraesCS2A02G483400	2141	ME10	salmon	-0.0317118	0.623505	0.0174542	0.787053	-0.114039	0.0766239	-0.0328072	0.611555	-0.162841	0.0111792	-0.0751971	0.243863	-0.035989	0.577432	0.0753676	0.242792	0.214778	0.000770452
TRIAE_CS42_2AL_TGACv1_093841_AA0287960	TraesCS2A02G486100	1139	ME10	salmon	-0.00811423	0.900067	0.0196972	0.760474	-0.0935054	0.146989	-0.0283154	0.661175	-0.129926	0.0434587	-0.0235523	0.715454	0.0373318	0.563304	0.0953024	0.139341	0.182599	0.00437381
TRIAE_CS42_2AL_TGACv1_096606_AA0320180	TraesCS2A02G580900	3500	ME10	salmon	-0.139482	0.0300667	0.0129042	0.841707	-0.0770258	0.232552	-0.0611839	0.343253	-0.12394	0.0541659	0.00394628	0.951302	0.0598699	0.353736	0.00106034	0.986908	0.100153	0.120218
TRIAE_CS42_2AL_TGACv1_095614_AA0312940	TraesCS2A02G699000	2791	ME10	salmon	-0.0831289	0.197496	-0.0253233	0.695086	-0.120843	0.0605139	-0.0870041	0.177331	-0.174356	0.00654491	-0.0930919	0.148793	-0.0487519	0.450294	0.109762	0.0884184	0.18379	0.00412057
TRIAE_CS42_2BS_TGACv1_146971_AA0475980	TraesCS2B02G023600	1792	ME10	salmon	-0.0042418	0.94766	-0.0493294	0.44494	-0.0545283	0.398391	-0.0240471	0.709743	-0.0944467	0.142944	-0.100208	0.120016	-0.138732	0.0309715	0.206967	0.0012032	0.267661	2.44833e-05
TRIAE_CS42_U_TGACv1_641676_AA2101190	TraesCS2B02G090100	2370	ME10	salmon	-0.0122494	0.849641	-0.00620652	0.923479	-0.101538	0.115152	-0.0217062	0.736901	-0.143037	0.0260773	-0.0833964	0.196053	-0.0241862	0.70814	0.139466	0.0300859	0.209798	0.00102557
TRIAE_CS42_2BS_TGACv1_147292_AA0481270	TraesCS2B02G096000	1773	ME10	salmon	-0.0245621	0.703815	-0.00287852	0.964468	-0.177073	0.00574119	-0.136068	0.0343779	-0.233424	0.00024912	-0.110629	0.0859151	0.00323279	0.960098	0.0515273	0.424895	0.101239	0.116232
TRIAE_CS42_2BS_TGACv1_148130_AA0490750	TraesCS2B02G107400	2489	ME10	salmon	-0.00501283	0.938164	0.0137181	0.831867	-0.0680367	0.291817	-0.0545403	0.398287	-0.109204	0.0900584	-0.0887008	0.168999	-0.0255834	0.692113	0.149425	0.0200429	0.219222	0.00059363
TRIAE_CS42_2BS_TGACv1_146143_AA0456610	TraesCS2B02G124400	855	ME10	salmon	-0.0918376	0.154368	0.0577503	0.371066	-0.0345282	0.592988	0.0625663	0.332439	-0.0834178	0.195937	-0.0539065	0.4038	0.05427	0.400633	-0.0102405	0.874075	0.0829754	0.198328
TRIAE_CS42_2BS_TGACv1_146286_AA0461540	TraesCS2B02G132100	1745	ME10	salmon	-0.089443	0.165447	-0.0267559	0.678769	-0.162471	0.0113671	-0.111	0.0848639	-0.165299	0.00999868	-0.187306	0.00344852	-0.180735	0.0047981	0.258054	4.85269e-05	0.324539	2.43124e-07
TRIAE_CS42_2BS_TGACv1_146276_AA0461240	TraesCS2B02G132400	1805	ME10	salmon	-0.092818	0.149997	0.0140857	0.82743	-0.190394	0.0029418	-0.0479816	0.457493	-0.239152	0.000172843	-0.188168	0.00329973	-0.133535	0.0379057	0.245201	0.000116358	0.332148	1.21485e-07
TRIAE_CS42_2BS_TGACv1_147212_AA0479930	TraesCS2B02G141900	2784	ME10	salmon	-0.169366	0.00828621	0.0802755	0.213375	-0.160314	0.012519	-0.102183	0.11285	-0.183874	0.00410336	-0.0378383	0.558018	-0.0165342	0.79803	0.0258554	0.689009	0.140571	0.0287924
TRIAE_CS42_2BS_TGACv1_146410_AA0464480	TraesCS2B02G167700	2424	ME10	salmon	-0.131101	0.0415802	0.0314028	0.626893	-0.11815	0.0665214	-0.0479418	0.457866	-0.131047	0.0416647	-0.0189268	0.769573	0.0234701	0.716404	0.0673014	0.297075	0.16285	0.0111744
TRIAE_CS42_2BS_TGACv1_147452_AA0483330	TraesCS2B02G174500	2485	ME10	salmon	-0.0348938	0.589077	-0.0765992	0.235157	-0.15967	0.0128828	-0.106772	0.0974931	-0.19623	0.00216448	-0.0880432	0.172193	-0.0806592	0.211189	0.017312	0.788748	0.106396	0.0986876
TRIAE_CS42_2BS_TGACv1_146892_AA0474960	TraesCS2B02G189700	1665	ME10	salmon	-0.0447694	0.488191	-0.0103536	0.872697	-0.124716	0.0526648	-0.0761204	0.238105	-0.132692	0.0391459	-0.113882	0.0770325	-0.0593299	0.358102	0.105694	0.100945	0.18271	0.00434963
TRIAE_CS42_2BS_TGACv1_147989_AA0489660	TraesCS2B02G203900	2174	ME10	salmon	-0.0611036	0.343888	-0.00806988	0.900611	-0.17859	0.00533199	-0.0494004	0.444284	-0.224009	0.000445677	-0.053694	0.405658	0.0219026	0.734609	0.0905326	0.160334	0.171737	0.00741312
TRIAE_CS42_2BS_TGACv1_146115_AA0455680	TraesCS2B02G213400	2321	ME10	salmon	-0.157359	0.0142642	-0.0107356	0.868041	-0.190097	0.00298741	-0.0271831	0.673931	-0.219399	0.000587439	-0.0584298	0.365454	0.00355088	0.956176	0.119488	0.0634785	0.20784	0.00114566
TRIAE_CS42_2BS_TGACv1_145917_AA0449250	TraesCS2B02G231500	1441	ME10	salmon	-0.0519888	0.420754	0.0333879	0.605262	-0.127431	0.0476842	-0.0736365	0.253814	-0.136998	0.0331548	-0.0548948	0.395224	-0.0276602	0.668545	0.0638602	0.322517	0.206626	0.00122642
TRIAE_CS42_2BS_TGACv1_147408_AA0482800	TraesCS2B02G235700	1392	ME10	salmon	-0.08765	0.174124	0.0241976	0.708008	-0.0576027	0.372292	-0.0319638	0.620747	-0.123989	0.0540705	-0.0909323	0.158489	-0.00693428	0.914539	0.135766	0.0347835	0.186955	0.00351092
TRIAE_CS42_2BS_TGACv1_146190_AA0457870	TraesCS2B02G248200	1265	ME10	salmon	-0.0818421	0.204548	-0.00990313	0.878191	-0.161224	0.0120209	-0.000168303	0.997922	-0.200733	0.00169813	-0.0830878	0.197719	-0.0155531	0.809779	0.0891172	0.166999	0.193198	0.00254129
TRIAE_CS42_2BS_TGACv1_146465_AA0465770	TraesCS2B02G251300	2845	ME10	salmon	-0.135423	0.035249	0.0297773	0.644849	-0.199126	0.00185277	-0.0587348	0.362952	-0.255261	5.89e-05	-0.112525	0.0806425	-0.0419354	0.516164	0.147504	0.0217152	0.193624	0.00248499
TRIAE_CS42_2BS_TGACv1_146642_AA0469980	TraesCS2B02G293700	2145	ME10	salmon	-0.0721409	0.263611	0.00743133	0.908439	-0.0137034	0.832044	-0.00495746	0.938845	-0.0992992	0.123428	-0.0543903	0.399588	0.0369146	0.567676	0.087956	0.17262	0.153568	0.0168123
TRIAE_CS42_2BL_TGACv1_129696_AA0392920	TraesCS2B02G309000	1252	ME10	salmon	-0.0648477	0.315076	0.03916	0.544339	0.00782756	0.90358	-0.0007864	0.99029	-0.0197589	0.759746	-0.00404528	0.950082	0.0282699	0.661686	0.0721116	0.263806	0.169543	0.00821824
TRIAE_CS42_2BL_TGACv1_129746_AA0394520	TraesCS2B02G333500	2571	ME10	salmon	-0.055354	0.391276	0.0753955	0.242617	-0.071449	0.268231	-0.0363596	0.573517	-0.114521	0.0753771	-0.0577868	0.370763	-0.00523092	0.935479	0.0872845	0.175933	0.133282	0.0382751
TRIAE_CS42_2BL_TGACv1_129333_AA0379120	TraesCS2B02G343300	1791	ME10	salmon	-0.112836	0.079804	-0.00817012	0.899383	-0.142167	0.0270084	0.010834	0.866843	-0.166242	0.0095759	-0.0973123	0.131153	-0.0179023	0.781722	0.0490802	0.447246	0.192506	0.00263528
TRIAE_CS42_2BL_TGACv1_131551_AA0429100	TraesCS2B02G350500	1896	ME10	salmon	-0.126264	0.0497752	0.0457347	0.478851	-0.127867	0.046921	-0.0509981	0.429673	-0.159333	0.0130762	-0.019453	0.763354	0.00649933	0.919881	0.0420473	0.515044	0.164125	0.0105477
TRIAE_CS42_2BL_TGACv1_130156_AA0405180	TraesCS2B02G357400	4734	ME10	salmon	-0.113844	0.0771309	0.0182914	0.777102	-0.126153	0.0499779	-0.0918776	0.154187	-0.171972	0.00733134	-0.119881	0.0626074	-0.0439691	0.496006	0.163642	0.0107815	0.262676	3.5031e-05
TRIAE_CS42_2BL_TGACv1_131053_AA0421820	TraesCS2B02G364000	1778	ME10	salmon	-0.130695	0.042221	0.0553651	0.391181	-0.100114	0.120364	-0.00533001	0.93426	-0.140316	0.0290863	-0.0503779	0.435312	-0.0215613	0.738593	0.00193317	0.976133	0.140037	0.0294119
TRIAE_CS42_2BL_TGACv1_132302_AA0436630	TraesCS2B02G376600	4375	ME10	salmon	-0.179764	0.00503348	0.0643868	0.318535	-0.172948	0.00699967	-0.11482	0.0746124	-0.209415	0.00104815	-0.0761392	0.237989	-0.0367603	0.569297	0.070668	0.273511	0.174731	0.00642825
TRIAE_CS42_2BL_TGACv1_129330_AA0378950	TraesCS2B02G395200	2020	ME10	salmon	-0.113468	0.0781208	-0.0416352	0.519175	-0.148031	0.0212449	-0.0782402	0.225248	-0.169196	0.00835222	0.00975445	0.880006	0.0847474	0.18888	0.0423177	0.512343	0.175751	0.00612059
TRIAE_CS42_2BL_TGACv1_132723_AA0439440	TraesCS2B02G436100	1561	ME10	salmon	-0.0450309	0.485651	-0.00772218	0.904872	-0.057928	0.369593	-0.0468692	0.468	-0.0790063	0.220726	-0.05433	0.400112	-0.0342001	0.596508	0.0455143	0.480974	0.164803	0.0102275
TRIAE_CS42_2BL_TGACv1_130087_AA0403510	TraesCS2B02G436200	1369	ME10	salmon	-0.11454	0.0753281	0.044435	0.491448	-0.0498244	0.44038	-0.00253286	0.968732	-0.0975341	0.130272	-0.170661	0.00779871	-0.120572	0.0610973	0.0594293	0.357296	0.181155	0.00469933
TRIAE_CS42_U_TGACv1_640822_AA2075830	TraesCS2B02G451900	1956	ME10	salmon	0.00475632	0.941322	0.0210275	0.744837	-0.039964	0.536099	-0.0440074	0.495631	-0.0948393	0.141283	-0.0555629	0.389488	0.050303	0.435996	0.0489242	0.448694	0.100504	0.118919
TRIAE_CS42_2BL_TGACv1_129299_AA0377240	TraesCS2B02G469000	1521	ME10	salmon	-0.058024	0.368799	0.0048143	0.940608	-0.188522	0.00324026	-0.117323	0.0684605	-0.245754	0.000112164	-0.0753369	0.242984	-0.0459786	0.476507	0.149076	0.0203378	0.258444	4.72212e-05
TRIAE_CS42_2BL_TGACv1_129299_AA0377220	TraesCS2B02G469100	1564	ME10	salmon	-0.0484842	0.452789	0.0446453	0.489398	-0.148419	0.0209045	-0.0635528	0.324857	-0.162359	0.0114242	-0.058279	0.366694	-0.0183112	0.776867	0.110324	0.0867896	0.165422	0.00994261
TRIAE_CS42_2BL_TGACv1_129377_AA0380870	TraesCS2B02G509700	1903	ME10	salmon	-0.0158399	0.806339	0.0314312	0.626582	-0.0903052	0.161391	0.0112156	0.862199	-0.150434	0.0192103	-0.0607487	0.346702	-0.0100896	0.875916	0.077155	0.231767	0.215055	0.000758153
TRIAE_CS42_2BL_TGACv1_130876_AA0419320	TraesCS2B02G512700	1134	ME10	salmon	-0.0384211	0.551966	0.0281173	0.6634	-0.0719457	0.264909	-0.016679	0.7963	-0.109012	0.0906275	-0.0563761	0.382575	-0.0123915	0.847917	0.101487	0.115335	0.184377	0.00400073
TRIAE_CS42_2BL_TGACv1_129567_AA0388890	TraesCS2B02G521800	1336	ME10	salmon	-0.0935686	0.146715	-0.00796638	0.901879	-0.149204	0.0202292	-0.0874914	0.174907	-0.186363	0.00361827	-0.100639	0.118421	-0.0754064	0.242549	0.171885	0.00736145	0.286352	5.99193e-06
TRIAE_CS42_2DS_TGACv1_179339_AA0606280	TraesCS2D02G000300	3278	ME10	salmon	-0.102436	0.111957	0.00277143	0.965789	-0.0648275	0.315227	-0.0297283	0.645394	-0.0915422	0.155703	-0.067569	0.295154	-4.62767e-05	0.999429	0.0146783	0.820291	0.0997871	0.121586
TRIAE_CS42_2DS_TGACv1_177308_AA0572950	TraesCS2D02G044700	2111	ME10	salmon	-0.0494347	0.443968	0.0563605	0.382708	-0.113473	0.0781074	-0.054683	0.397052	-0.160936	0.0121768	-0.0395636	0.540195	-0.0189459	0.769347	0.125184	0.0517778	0.260873	3.98075e-05
TRIAE_CS42_2DS_TGACv1_177309_AA0573050	TraesCS2D02G073900	2933	ME10	salmon	-0.0308336	0.633157	0.00584449	0.92793	-0.0579992	0.369004	-0.0642941	0.319234	-0.125116	0.0519047	-0.0995546	0.122461	-0.0367059	0.569869	0.155292	0.0156078	0.180826	0.00477656
TRIAE_CS42_2DS_TGACv1_177172_AA0567810	TraesCS2D02G091700	2453	ME10	salmon	-0.00483811	0.940315	-0.0461678	0.474692	-0.0254587	0.693538	-0.0359051	0.57832	-0.0806614	0.211176	-0.1082	0.0930705	-0.0425245	0.510282	0.166053	0.00965943	0.211049	0.00095507
TRIAE_CS42_2DS_TGACv1_178033_AA0589680	TraesCS2D02G114100	2268	ME10	salmon	-0.0792979	0.219021	0.0302882	0.639183	-0.137932	0.0319634	-0.0292705	0.65049	-0.182351	0.00442811	-0.14276	0.0263707	-0.120715	0.0607891	0.189624	0.00306138	0.289494	4.68177e-06
TRIAE_CS42_2DS_TGACv1_178033_AA0589660	TraesCS2D02G114300	2172	ME10	salmon	-0.0210285	0.744826	-0.0107059	0.868403	-0.130095	0.0431849	-0.0573565	0.374342	-0.141173	0.0281077	-0.116503	0.0704294	-0.0676735	0.294406	0.187167	0.00347316	0.260035	4.22312e-05
TRIAE_CS42_2DS_TGACv1_177883_AA0586480	TraesCS2D02G119000	1618	ME10	salmon	-0.0799987	0.214964	0.0282006	0.662464	-0.173924	0.00668159	-0.0668536	0.300309	-0.174919	0.0063704	-0.0536149	0.406352	0.0170087	0.792364	-0.0251234	0.697375	0.118917	0.0647632
TRIAE_CS42_U_TGACv1_641342_AA2092470	TraesCS2D02G123000	2817	ME10	salmon	-0.186721	0.00355301	0.121449	0.0592264	-0.165681	0.00982516	-0.0839612	0.19303	-0.213445	0.000832286	-0.013909	0.829562	0.00689179	0.915061	0.0534556	0.40775	0.149084	0.0203314
TRIAE_CS42_2DS_TGACv1_179233_AA0605490	TraesCS2D02G123200	2071	ME10	salmon	-0.195389	0.00226357	0.138127	0.0317188	-0.129459	0.0442245	-0.0259667	0.68774	-0.180661	0.00481562	-0.0666752	0.301603	-0.0685594	0.288116	0.0159513	0.805005	0.109062	0.0904794
TRIAE_CS42_2DS_TGACv1_178558_AA0597440	TraesCS2D02G136400	1250	ME10	salmon	-0.0753203	0.243089	0.00992698	0.8779	-0.0275376	0.669928	-0.0114307	0.859583	-0.0610598	0.344234	0.0579631	0.369302	0.0653122	0.311615	0.00304466	0.962419	0.100955	0.117263
TRIAE_CS42_2DS_TGACv1_177841_AA0585660	TraesCS2D02G166200	858	ME10	salmon	-0.0316416	0.624274	0.00932042	0.885308	-0.153171	0.0171006	-0.0621065	0.336011	-0.191064	0.00284129	-0.159123	0.0131986	-0.082043	0.203435	0.169038	0.00841386	0.260105	4.20249e-05
TRIAE_CS42_2DS_TGACv1_178579_AA0597710	TraesCS2D02G177700	1479	ME10	salmon	-0.0242817	0.70704	-0.0255485	0.692513	-0.148667	0.0206893	-0.0993875	0.123093	-0.214385	0.000788229	-0.0672986	0.297096	-0.00874586	0.892334	0.11181	0.0825991	0.193372	0.00251815
TRIAE_CS42_2DS_TGACv1_177283_AA0572280	TraesCS2D02G185000	2029	ME10	salmon	-0.0873033	0.17584	-0.00994275	0.877708	-0.175457	0.0062079	-0.0576038	0.372283	-0.207165	0.00118997	-0.0812396	0.207911	-0.0114348	0.859533	0.0826416	0.200145	0.177173	0.00571339
TRIAE_CS42_U_TGACv1_642136_AA2112130	TraesCS2D02G228800	1667	ME10	salmon	-0.0543783	0.399692	-0.021625	0.737849	-0.12233	0.0573944	-0.0442058	0.493688	-0.147773	0.0214744	-0.102887	0.110379	-0.0899504	0.163051	0.113116	0.0790549	0.229084	0.000326686
TRIAE_CS42_2DL_TGACv1_158039_AA0506920	TraesCS2D02G250900	2252	ME10	salmon	-0.0309008	0.632416	-0.00159753	0.980276	-0.101359	0.115797	-0.0117784	0.855358	-0.158125	0.0137927	-0.127924	0.0468232	-0.019623	0.761348	0.105152	0.102712	0.158368	0.013646
TRIAE_CS42_2DL_TGACv1_159167_AA0533710	TraesCS2D02G302200	1032	ME10	salmon	-0.0984016	0.126873	0.0893245	0.16601	-0.0759483	0.239171	-0.099268	0.123546	-0.0941221	0.144329	0.0393713	0.542167	0.046315	0.473284	0.0752136	0.243759	0.116965	0.069315
TRIAE_CS42_2DL_TGACv1_161092_AA0556620	TraesCS2D02G327200	2745	ME10	salmon	-0.0784648	0.223916	0.0150333	0.816021	-0.078821	0.221813	-0.0970132	0.132347	-0.106249	0.0991565	-0.0023159	0.97141	-0.0266788	0.679644	0.0536022	0.406463	0.153349	0.0169706
TRIAE_CS42_2DL_TGACv1_159654_AA0541070	TraesCS2D02G331200	1838	ME10	salmon	-0.139034	0.0306049	-0.00231006	0.971482	-0.0961981	0.135645	-0.037811	0.558303	-0.136102	0.0343322	-0.0217401	0.736505	0.0468209	0.468459	0.0707927	0.272663	0.146731	0.0224217
TRIAE_CS42_2DL_TGACv1_158691_AA0524510	TraesCS2D02G338000	2086	ME10	salmon	-0.111476	0.0835274	0.0338073	0.600734	-0.115611	0.0726223	-0.0428954	0.506596	-0.16748	0.0090451	-0.0808546	0.210081	-0.0177153	0.783946	0.116303	0.0709159	0.231179	0.000286801
TRIAE_CS42_2DL_TGACv1_159430_AA0538200	TraesCS2D02G344200	2743	ME10	salmon	-0.131696	0.0406552	0.0270193	0.675785	-0.16332	0.0109398	-0.0605668	0.348151	-0.187427	0.00342731	-0.0610247	0.344512	-0.0379339	0.557023	0.001872	0.976888	0.133101	0.0385406
TRIAE_CS42_2DL_TGACv1_158427_AA0518460	TraesCS2D02G374600	2217	ME10	salmon	-0.095525	0.138416	0.0271394	0.674426	-0.157992	0.0138731	-0.0703325	0.2758	-0.201121	0.00166256	-0.0369763	0.567028	0.025157	0.69699	0.0343381	0.595027	0.154701	0.0160124
TRIAE_CS42_2DL_TGACv1_161283_AA0557700	TraesCS2D02G409500	1867	ME10	salmon	-0.0621191	0.335913	0.0697537	0.279781	-0.160044	0.0126704	-0.0463636	0.472819	-0.195674	0.00222948	-0.0550702	0.393713	0.0498569	0.440082	0.0912434	0.157063	0.175613	0.00616137
TRIAE_CS42_2DL_TGACv1_162279_AA0562340	TraesCS2D02G414300	1385	ME10	salmon	-0.0914749	0.156009	0.0383391	0.552815	-0.0839495	0.193093	-0.0175473	0.785945	-0.144681	0.0243913	-0.0519	0.421549	0.00152713	0.981145	-0.00145123	0.982082	0.134478	0.0365578
TRIAE_CS42_2DL_TGACv1_158450_AA0519010	TraesCS2D02G424300	2961	ME10	salmon	-0.0724825	0.261351	-0.0217171	0.736773	-0.0652441	0.312121	-0.0137118	0.831943	-0.143411	0.0256846	-0.175035	0.00633522	-0.0878074	0.173349	0.194543	0.00236725	0.253285	6.74904e-05
TRIAE_CS42_2DL_TGACv1_159996_AA0545330	TraesCS2D02G428600	1592	ME10	salmon	0.0288421	0.655274	0.0290793	0.652624	0.00117331	0.985513	-0.0331658	0.607666	-0.0526964	0.414451	-0.0560282	0.385524	0.0316856	0.623792	0.0760903	0.238291	0.119544	0.0633536
TRIAE_CS42_2DL_TGACv1_159108_AA0532580	TraesCS2D02G481600	1333	ME10	salmon	-0.0714317	0.268347	-0.00725852	0.910559	-0.11733	0.0684442	-0.0929173	0.149559	-0.126768	0.0488624	-0.0512806	0.427119	0.0133782	0.835973	0.0303327	0.63869	0.136227	0.0341667
TRIAE_CS42_2DL_TGACv1_159649_AA0541000	TraesCS2D02G483300	1977	ME10	salmon	-0.0534159	0.408098	0.0313993	0.626933	-0.086369	0.180527	-0.0129844	0.840736	-0.162947	0.0111258	-0.0958682	0.136998	-0.0299945	0.642438	0.0973348	0.131063	0.21129	0.000942012
TRIAE_CS42_2DL_TGACv1_159916_AA0544370	TraesCS2D02G493700	1598	ME10	salmon	-0.0826102	0.200317	-0.0196448	0.761091	-0.127929	0.0468146	-0.116873	0.0695359	-0.152388	0.0176824	-0.0888509	0.168276	-0.0423785	0.511737	0.165154	0.010065	0.243699	0.000128492
TRIAE_CS42_2DL_TGACv1_158283_AA0514680	TraesCS2D02G547700	3094	ME10	salmon	-0.0885649	0.169655	-0.0341602	0.596937	-0.0971948	0.131621	-0.0203058	0.753307	-0.130379	0.0427264	-0.0966804	0.133686	-0.019343	0.764652	0.0490063	0.447932	0.143092	0.026019
TRIAE_CS42_2DL_TGACv1_160766_AA0553970	TraesCS2D02G557600	1359	ME10	salmon	-0.129304	0.0444818	0.0302409	0.639707	-0.0840875	0.192359	-0.0174304	0.787338	-0.121424	0.059278	-0.0290562	0.652881	-0.041298	0.522568	0.0702278	0.276517	0.250429	8.19804e-05
TRIAE_CS42_2DL_TGACv1_158177_AA0511450	TraesCS2D02G586500	1594	ME10	salmon	-0.0863317	0.180716	0.0535341	0.407061	-0.0963668	0.134958	-0.0637974	0.322994	-0.157003	0.0144881	-0.0196196	0.761388	-0.0107266	0.868151	0.0502825	0.436183	0.176788	0.00582122
TRIAE_CS42_2DL_TGACv1_162693_AA0563380	TraesCS2D02G598000	1456	ME10	salmon	-0.0447822	0.488065	0.00751019	0.907472	-0.0677036	0.294191	-0.0593328	0.358078	-0.0930495	0.148979	-0.0242822	0.707035	0.0307733	0.633822	0.057365	0.374271	0.150466	0.0191839
TRIAE_CS42_3AS_TGACv1_210816_AA0679630	TraesCS3A02G045200	1926	ME10	salmon	-0.0228091	0.724063	-0.0115478	0.85816	-0.149045	0.0203644	-0.0954785	0.138609	-0.172122	0.00727922	-0.037843	0.557969	-0.00446956	0.944854	0.0781256	0.225931	0.152772	0.0173948
TRIAE_CS42_3AS_TGACv1_212755_AA0703120	TraesCS3A02G054700	2264	ME10	salmon	-0.0870909	0.176897	0.00398185	0.950863	-0.103335	0.108825	-0.0154173	0.811409	-0.160358	0.0124946	-0.0722152	0.263119	0.0493099	0.44512	0.0377576	0.558859	0.0898802	0.163381
TRIAE_CS42_3AS_TGACv1_210989_AA0682630	TraesCS3A02G077100	2469	ME10	salmon	-0.0729888	0.258026	-0.0022861	0.971777	-0.11263	0.0803588	-0.0640301	0.321229	-0.159846	0.0127824	-0.0968687	0.132928	-0.0323123	0.616941	0.144305	0.0247686	0.248431	9.38055e-05
TRIAE_CS42_3AS_TGACv1_211170_AA0686360	TraesCS3A02G087400	1715	ME10	salmon	-0.0371902	0.564786	-0.0645465	0.317334	-0.0893374	0.165949	-0.00254324	0.968604	-0.135958	0.0345246	-0.103432	0.108492	-0.0381932	0.554328	0.148735	0.0206299	0.242003	0.000143616
TRIAE_CS42_3AS_TGACv1_211264_AA0687620	TraesCS3A02G107200	2266	ME10	salmon	0.00171878	0.978779	-0.031779	0.622769	-0.0822913	0.202066	-0.0454782	0.481323	-0.147703	0.0215364	-0.112639	0.0803355	-0.0449401	0.486531	0.132237	0.0398291	0.220725	0.000542897
TRIAE_CS42_3AS_TGACv1_210945_AA0681930	TraesCS3A02G183800	3251	ME10	salmon	-0.0421081	0.514436	-0.0350815	0.587074	-0.113439	0.0781969	-0.0851672	0.186691	-0.177525	0.00561645	-0.140213	0.0292062	-0.0437049	0.498602	0.189837	0.00302798	0.228168	0.000345713
TRIAE_CS42_3AS_TGACv1_211819_AA0694610	TraesCS3A02G187100	1438	ME10	salmon	-0.106941	0.096964	0.033357	0.605596	-0.213499	0.00082968	-0.0573939	0.37403	-0.223492	0.000459813	-0.0465163	0.47136	0.013183	0.838333	-0.0108617	0.866505	0.155833	0.0152461
TRIAE_CS42_3AS_TGACv1_210467_AA0672790	TraesCS3A02G191100	977	ME10	salmon	-0.165112	0.0100841	0.105242	0.102419	-0.157039	0.0144655	-0.106105	0.099616	-0.1859	0.00370435	-0.0502309	0.436654	0.00448823	0.944624	0.0471791	0.465059	0.123458	0.0551157
TRIAE_CS42_3AS_TGACv1_210749_AA0678250	TraesCS3A02G192000	4179	ME10	salmon	-0.0920257	0.153522	0.0430294	0.505269	-0.0870364	0.17717	-0.0536351	0.406174	-0.156104	0.0150674	-0.0454223	0.481863	-0.00515533	0.93641	0.101277	0.116095	0.178403	0.00538114
TRIAE_CS42_3AS_TGACv1_210612_AA0675650	TraesCS3A02G195700	2257	ME10	salmon	-0.0679488	0.292442	0.0224168	0.72862	-0.0274374	0.671058	0.0289366	0.654217	-0.074909	0.245679	-0.0676093	0.294866	-0.00302745	0.962631	0.124289	0.0534869	0.199208	0.0018446
TRIAE_CS42_3AL_TGACv1_195859_AA0654910	TraesCS3A02G202300	2026	ME10	salmon	-0.0581279	0.367941	0.014795	0.818887	-0.0739774	0.251617	0.00839181	0.896667	-0.106126	0.0995487	-0.0657371	0.30847	0.0492207	0.445946	0.0213556	0.740997	0.114938	0.074314
TRIAE_CS42_3AL_TGACv1_194476_AA0633730	TraesCS3A02G204700	977	ME10	salmon	-0.067259	0.29738	0.0390301	0.545676	-0.00418478	0.948363	0.0515058	0.425089	-0.0241501	0.708556	-0.0717604	0.266145	-0.0411583	0.523977	0.0721459	0.263578	0.166998	0.00924851
TRIAE_CS42_3AL_TGACv1_194286_AA0630400	TraesCS3A02G209200	1962	ME10	salmon	-0.150844	0.0188805	-0.00781705	0.903709	-0.135952	0.0345325	-0.0546409	0.397417	-0.18432	0.00401239	-0.069567	0.281073	-0.0352604	0.585167	0.191747	0.00274192	0.252751	7.00028e-05
TRIAE_CS42_3AL_TGACv1_193930_AA0622800	TraesCS3A02G212300	3188	ME10	salmon	-0.0737965	0.252781	-0.0146081	0.821136	-0.165359	0.00997102	-0.127989	0.0467102	-0.175298	0.00625553	-0.107129	0.0963719	-0.0376674	0.559799	0.0140105	0.828337	0.116351	0.0707988
TRIAE_CS42_3AL_TGACv1_193567_AA0613230	TraesCS3A02G217400	1265	ME10	salmon	-0.000259897	0.996791	-0.0214679	0.739685	-0.0871189	0.176758	-0.0336923	0.601974	-0.141678	0.0275444	-0.120291	0.0617073	-0.0741539	0.250484	0.174075	0.00663356	0.262283	3.60243e-05
TRIAE_CS42_U_TGACv1_641804_AA2104620	TraesCS3A02G233800	3432	ME10	salmon	-0.0677272	0.294022	-0.0550065	0.394262	-0.157733	0.0140324	-0.0979907	0.128474	-0.186472	0.00359837	-0.050217	0.436782	-0.00625502	0.922883	0.0910834	0.157795	0.171667	0.00743764
TRIAE_CS42_3AL_TGACv1_197701_AA0667030	TraesCS3A02G254000	2179	ME10	salmon	-0.108795	0.0912743	0.0436879	0.498769	-0.164928	0.0101692	-0.0241719	0.708304	-0.186077	0.00367131	-0.06342	0.325871	-0.0367961	0.56892	0.0841632	0.191958	0.228248	0.000343998
TRIAE_CS42_U_TGACv1_640945_AA2080110	TraesCS3A02G265400	1342	ME10	salmon	-0.0407276	0.528332	-0.0554241	0.390676	-0.13744	0.0325862	-0.13352	0.0379285	-0.162938	0.0111301	-0.131449	0.0410368	-0.0815057	0.206421	0.0792789	0.219132	0.176958	0.00577344
TRIAE_CS42_3AL_TGACv1_194492_AA0634060	TraesCS3A02G275600	2002	ME10	salmon	-0.0633517	0.326394	-0.0712498	0.269571	-0.151965	0.0180043	-0.081493	0.206492	-0.178809	0.00527526	-0.10965	0.0887454	-0.0299327	0.643124	0.124629	0.052833	0.192614	0.00262032
TRIAE_CS42_3AL_TGACv1_196200_AA0658110	TraesCS3A02G299100	1836	ME10	salmon	-0.0229471	0.722462	-0.0351833	0.585988	-0.0827269	0.19968	-0.0453214	0.482838	-0.118057	0.0667373	-0.0277393	0.667654	0.0203154	0.753195	-0.0255869	0.692073	0.054897	0.395205
TRIAE_CS42_3AL_TGACv1_195781_AA0653850	TraesCS3A02G300700	1563	ME10	salmon	-0.0567454	0.379462	-0.0276427	0.668742	-0.1876	0.00339714	-0.113643	0.0776571	-0.170897	0.00771279	-0.10017	0.120156	-0.0489251	0.448685	0.0848723	0.188227	0.188329	0.00327254
TRIAE_CS42_3AL_TGACv1_193946_AA0623180	TraesCS3A02G304400	2166	ME10	salmon	-0.135992	0.0344799	0.0380724	0.555583	-0.0863861	0.180441	-0.0725839	0.260683	-0.122298	0.0574596	-0.0527566	0.413917	0.0233403	0.717906	-0.0208142	0.747338	0.110993	0.0848825
TRIAE_CS42_3AL_TGACv1_195024_AA0643600	TraesCS3A02G315800	1956	ME10	salmon	-0.00205736	0.9746	0.0359941	0.577378	-0.138951	0.0307058	-0.0177417	0.783632	-0.198064	0.00196201	-0.13191	0.040328	-0.0602484	0.350695	0.236457	0.000205512	0.249769	8.57257e-05
TRIAE_CS42_3AL_TGACv1_196255_AA0658820	TraesCS3A02G332000	1728	ME10	salmon	-0.0557579	0.387824	-0.054816	0.395903	-0.116044	0.0715513	-0.0495006	0.44336	-0.179685	0.00505325	-0.0679187	0.292656	-0.0278428	0.666488	0.0783452	0.224624	0.181633	0.00458938
TRIAE_CS42_3AL_TGACv1_194875_AA0641170	TraesCS3A02G332600	1994	ME10	salmon	-0.112773	0.0799733	0.03272	0.612503	-0.0926876	0.150573	0.00892623	0.890127	-0.124554	0.0529762	-0.0458996	0.477265	-0.00267976	0.96692	0.0856229	0.184336	0.220311	0.000556442
TRIAE_CS42_3AL_TGACv1_196984_AA0664140	TraesCS3A02G349500	3118	ME10	salmon	-0.0627304	0.331169	-0.023274	0.718673	-0.0723489	0.262234	-0.0663866	0.303705	-0.0863364	0.180692	-0.0506598	0.432744	0.0104314	0.871748	0.0887295	0.16886	0.14413	0.0249453
TRIAE_CS42_3AL_TGACv1_193561_AA0613050	TraesCS3A02G371800	1670	ME10	salmon	-0.104864	0.103665	0.0560624	0.385234	-0.073668	0.25361	0.0102914	0.873454	-0.117673	0.0676345	-0.0190753	0.767816	0.0312342	0.628746	-0.00319238	0.960597	0.137176	0.0329241
TRIAE_CS42_U_TGACv1_641340_AA2092420	TraesCS3A02G373900	1031	ME10	salmon	0.0630288	0.32887	-0.000876942	0.989172	-0.0592269	0.358938	-0.0933478	0.147674	-0.0728223	0.259116	-0.0849082	0.18804	-0.0613082	0.342271	0.0130118	0.840405	0.0987515	0.125521
TRIAE_CS42_3AL_TGACv1_194200_AA0628380	TraesCS3A02G396000	1568	ME10	salmon	-0.0479374	0.457908	0.0299571	0.642853	-0.0808491	0.210112	-0.0048434	0.94025	-0.113911	0.0769565	-0.135431	0.0352377	-0.076767	0.23413	0.156252	0.0149707	0.205852	0.00128065
TRIAE_CS42_3AL_TGACv1_195744_AA0653320	TraesCS3A02G408200	1778	ME10	salmon	-0.162109	0.0115535	0.0552659	0.392032	-0.176448	0.00591773	0.00615351	0.924131	-0.198984	0.00186704	-0.0650543	0.313533	-0.0150078	0.816328	0.0469312	0.467411	0.228321	0.000342452
TRIAE_CS42_3AL_TGACv1_193742_AA0618920	TraesCS3A02G425500	3842	ME10	salmon	-0.0960772	0.13614	0.0371653	0.565047	-0.088675	0.169123	0.0113798	0.860201	-0.132263	0.039791	-0.075103	0.244455	-0.0446127	0.489715	0.123814	0.0544134	0.237291	0.000194835
TRIAE_CS42_3AL_TGACv1_195655_AA0652390	TraesCS3A02G454900	2992	ME10	salmon	0.00331761	0.959052	0.0258922	0.68859	-0.081433	0.206827	-0.105132	0.102778	-0.137305	0.0327584	-0.067161	0.298087	-0.0562382	0.383742	0.079792	0.216155	0.145641	0.0234508
TRIAE_CS42_3B_TGACv1_224493_AA0797250	TraesCS3B02G105600	1812	ME10	salmon	-0.0960813	0.136123	0.0151381	0.814762	-0.0579668	0.369272	-0.106338	0.0988702	-0.134142	0.0370342	-0.0136428	0.832775	0.0443021	0.492746	0.0395794	0.540032	0.0865074	0.179827
TRIAE_CS42_3B_TGACv1_221687_AA0747450	TraesCS3B02G125600	2072	ME10	salmon	-0.00923259	0.886381	-0.0345943	0.59228	-0.0948539	0.141221	-0.052025	0.420431	-0.159272	0.0131119	-0.125561	0.0510711	-0.0548025	0.39602	0.133388	0.0381198	0.21482	0.00076858
TRIAE_CS42_3B_TGACv1_221156_AA0732050	TraesCS3B02G126900	2179	ME10	salmon	0.0212427	0.742318	0.0337545	0.601304	-0.127192	0.0481066	-0.10085	0.117648	-0.161174	0.0120479	-0.0586861	0.363351	0.0335991	0.60298	0.0126041	0.845341	0.102808	0.110654
TRIAE_CS42_3B_TGACv1_222986_AA0774630	TraesCS3B02G128000	2958	ME10	salmon	-0.0984826	0.126559	0.0330296	0.609141	-0.107664	0.0947129	-0.0779212	0.227151	-0.128307	0.0461627	0.00251127	0.968999	0.0741444	0.250545	0.01853	0.774273	0.124878	0.0523575
TRIAE_CS42_3B_TGACv1_221877_AA0752330	TraesCS3B02G144800	1975	ME10	salmon	-0.0735416	0.254428	-0.0303366	0.638648	-0.0590803	0.360131	-0.071159	0.270183	-0.106103	0.0996243	-0.038836	0.547677	-0.0128459	0.842412	0.00755783	0.906888	0.0868856	0.177924
TRIAE_CS42_3B_TGACv1_224810_AA0801800	TraesCS3B02G158300	3714	ME10	salmon	-0.11332	0.0785108	-0.0105108	0.87078	-0.140052	0.0293943	0.027574	0.669517	-0.172002	0.00732075	-0.11043	0.086486	0.00409484	0.949471	0.125721	0.0507735	0.202233	0.00156443
TRIAE_CS42_3B_TGACv1_223452_AA0782480	TraesCS3B02G166400	832	ME10	salmon	-0.0171828	0.790288	-0.0464524	0.47197	-0.113506	0.0780192	-0.0551238	0.393252	-0.120875	0.0604467	-0.0689261	0.28554	-0.0517921	0.422517	0.185305	0.00381767	0.319089	3.95e-07
TRIAE_CS42_3B_TGACv1_221163_AA0732420	TraesCS3B02G177600	1500	ME10	salmon	-0.185442	0.00379135	0.041801	0.51751	-0.0213483	0.741083	-0.0108505	0.866642	-0.0741384	0.250584	-0.0823258	0.201876	-0.0646297	0.316709	0.13527	0.0354584	0.199143	0.00185107
TRIAE_CS42_3B_TGACv1_222184_AA0759230	TraesCS3B02G180000	1315	ME10	salmon	-0.0639821	0.321592	0.0436825	0.498822	-0.165192	0.0100476	-0.090642	0.159827	-0.189662	0.00305544	-0.0573576	0.374332	0.0552492	0.392175	0.0236506	0.714317	0.172519	0.00714358
TRIAE_CS42_3B_TGACv1_223414_AA0781840	TraesCS3B02G192300	728	ME10	salmon	0.0333506	0.605666	0.0183276	0.776673	-0.0890612	0.167267	-0.0940033	0.144839	-0.104067	0.10633	-0.0302063	0.64009	0.0635367	0.324979	0.0599904	0.352766	0.158293	0.0136909
TRIAE_CS42_3B_TGACv1_221163_AA0732400	TraesCS3B02G240900	823	ME10	salmon	0.0228715	0.723338	0.00119461	0.98525	-0.115088	0.0739351	-0.0523598	0.417442	-0.15744	0.0142138	-0.129848	0.0435856	-0.105795	0.100618	0.238856	0.000176186	0.325892	2.1521e-07
TRIAE_CS42_3B_TGACv1_221140_AA0731680	TraesCS3B02G247700	2210	ME10	salmon	-0.023919	0.711219	0.0200091	0.756799	-0.105256	0.102373	-0.0742616	0.249795	-0.158104	0.0138052	-0.0827381	0.199618	-0.0335433	0.603583	0.103512	0.10822	0.199205	0.00184489
TRIAE_CS42_3B_TGACv1_222560_AA0766830	TraesCS3B02G265500	3412	ME10	salmon	-0.0267486	0.678852	-0.0320567	0.619731	-0.0975705	0.130128	-0.0165786	0.797499	-0.110909	0.0851209	-0.0498799	0.43987	0.00878777	0.891821	0.0323893	0.616102	0.11418	0.0762575
TRIAE_CS42_3B_TGACv1_222104_AA0757420	TraesCS3B02G266800	1572	ME10	salmon	-0.0963113	0.135183	0.0238216	0.712343	-0.11868	0.0653013	-0.00626021	0.922819	-0.17261	0.00711285	-0.0839097	0.193304	-0.0491596	0.446511	0.138618	0.0311115	0.250267	8.28852e-05
TRIAE_CS42_3B_TGACv1_224220_AA0794050	TraesCS3B02G285900	1275	ME10	salmon	-0.0224126	0.728668	-0.0189517	0.769278	-0.17652	0.00589725	-0.0296344	0.646437	-0.195425	0.00225919	-0.0660249	0.306353	-0.0570235	0.377126	0.0671324	0.298293	0.172932	0.00700512
TRIAE_CS42_3B_TGACv1_222389_AA0763690	TraesCS3B02G287000	2406	ME10	salmon	-0.140831	0.0284952	-0.0127917	0.843069	-0.087235	0.17618	-0.0507275	0.432129	-0.113261	0.0786686	-0.0891751	0.166722	-0.0418313	0.517207	0.112744	0.0800508	0.224892	0.000422447
TRIAE_CS42_3B_TGACv1_227304_AA0822670	TraesCS3B02G332100	2323	ME10	salmon	-0.099277	0.123512	0.00834598	0.897229	-0.0750828	0.244582	-0.0478788	0.458458	-0.111646	0.0830542	-0.0768594	0.233566	-0.00804748	0.900885	0.0116514	0.856901	0.13117	0.0414724
TRIAE_CS42_3B_TGACv1_225813_AA0812090	TraesCS3B02G336300	830	ME10	salmon	-0.0735559	0.254336	0.0569867	0.377435	-0.137703	0.0322521	-0.0600565	0.352235	-0.16837	0.00867963	-0.143161	0.0259464	-0.115072	0.0739748	0.118762	0.0651144	0.223749	0.000452748
TRIAE_CS42_3B_TGACv1_226081_AA0813830	TraesCS3B02G361600	1709	ME10	salmon	-0.116544	0.0703284	-0.000250219	0.99691	-0.110079	0.0874953	0.0208764	0.746609	-0.155136	0.015714	-0.0524284	0.416832	0.0147697	0.819191	0.0398293	0.537475	0.160055	0.0126642
TRIAE_CS42_3B_TGACv1_220782_AA0719130	TraesCS3B02G378200	2209	ME10	salmon	-0.118654	0.0653605	0.00737726	0.909103	-0.112665	0.0802656	-0.0970917	0.132033	-0.17617	0.00599781	-0.044426	0.491536	-0.0218474	0.735253	0.0584262	0.365483	0.134401	0.0366664
TRIAE_CS42_3B_TGACv1_225276_AA0806640	TraesCS3B02G388900	3770	ME10	salmon	-0.134856	0.0360299	0.00856707	0.894522	-0.0629072	0.329805	0.0140611	0.827727	-0.138333	0.0314627	-0.0595013	0.356713	0.0194573	0.763304	0.0813033	0.207553	0.204377	0.00139005
TRIAE_CS42_3B_TGACv1_220594_AA0710310	TraesCS3B02G404300	1807	ME10	salmon	-0.0754488	0.242283	0.0430369	0.505194	-0.116123	0.0713572	-0.00363019	0.955198	-0.16095	0.012169	-0.0293113	0.650035	0.045261	0.483422	0.059553	0.356294	0.206282	0.00125024
TRIAE_CS42_3B_TGACv1_227947_AA0825230	TraesCS3B02G404500	1825	ME10	salmon	0.035479	0.582841	-0.0764817	0.235878	-0.0573659	0.374263	-0.00497066	0.938683	-0.135561	0.0350615	-0.124253	0.0535579	-0.0342722	0.595734	0.097898	0.128838	0.185763	0.00373023
TRIAE_CS42_3B_TGACv1_220944_AA0724530	TraesCS3B02G404600	2000	ME10	salmon	0.00511654	0.936887	-0.0488079	0.449774	-0.0871544	0.176581	-0.0473997	0.462972	-0.151596	0.0182882	-0.102832	0.110567	-0.0203939	0.752272	0.0892278	0.166471	0.190071	0.00299149
TRIAE_CS42_3B_TGACv1_221673_AA0747240	TraesCS3B02G409300	883	ME10	salmon	-0.149651	0.0198541	0.0199084	0.757985	-0.291701	3.93e-06	-0.144159	0.0249163	-0.289658	4.62e-06	-0.0663403	0.304043	-0.034549	0.592765	0.0930962	0.148774	0.246871	0.000104132
TRIAE_CS42_3B_TGACv1_225151_AA0805500	TraesCS3B02G412500	1763	ME10	salmon	0.00907251	0.888338	-0.0179982	0.780583	-0.104024	0.106477	-0.0906194	0.159932	-0.127603	0.0473809	-0.0593693	0.357782	-0.0161195	0.802991	0.0689589	0.28531	0.193573	0.00249166
TRIAE_CS42_3B_TGACv1_225534_AA0809490	TraesCS3B02G417000	1967	ME10	salmon	-0.0486122	0.451595	-0.0387864	0.548189	-0.146643	0.0225026	-0.13627	0.0341095	-0.174724	0.00643054	-0.0943265	0.143456	-0.0369159	0.567662	0.0523785	0.417276	0.162593	0.0113045
TRIAE_CS42_3B_TGACv1_225084_AA0804810	TraesCS3B02G461800	3615	ME10	salmon	-0.164643	0.0103024	0.0444723	0.491084	-0.0314526	0.626347	0.0925024	0.151394	-0.0995368	0.122528	-0.0574965	0.373175	0.0256558	0.691287	0.0356484	0.581043	0.140794	0.0285367
TRIAE_CS42_3B_TGACv1_220823_AA0720210	TraesCS3B02G470600	2052	ME10	salmon	-0.0305221	0.636595	0.027157	0.674227	-0.0672008	0.297799	-0.0244759	0.704806	-0.15311	0.0171452	-0.0874933	0.174898	0.00476652	0.941196	0.139178	0.0304307	0.207955	0.00113827
TRIAE_CS42_3B_TGACv1_223552_AA0783750	TraesCS3B02G478300	1009	ME10	salmon	-0.0285415	0.658639	0.0836922	0.194466	-0.0252592	0.695821	-0.0346701	0.591468	-0.0736891	0.253474	-0.0768406	0.233681	-0.0408795	0.526794	0.114471	0.0755049	0.197745	0.00199589
TRIAE_CS42_3B_TGACv1_222474_AA0765330	TraesCS3B02G541500	2479	ME10	salmon	-0.0661335	0.305556	0.0564947	0.381574	-0.032525	0.614624	0.0227359	0.724912	-0.0775362	0.229462	-0.101327	0.115913	-0.0180354	0.780142	0.171425	0.00752311	0.221063	0.000532052
TRIAE_CS42_3B_TGACv1_222121_AA0757860	TraesCS3B02G587400	3468	ME10	salmon	-0.0879119	0.172836	0.0258194	0.68942	-0.0208342	0.747103	0.0156745	0.808322	-0.0670587	0.298825	-0.0445303	0.490518	-0.0307402	0.634187	0.108556	0.091993	0.141938	0.0272589
TRIAE_CS42_3DS_TGACv1_272169_AA0916080	TraesCS3D02G007400	2119	ME10	salmon	-0.118096	0.0666468	0.0740514	0.251142	-0.121089	0.0599884	-0.103051	0.109806	-0.172323	0.00721025	0.0132228	0.837851	0.0709885	0.271335	0.0810596	0.208923	0.101856	0.11401
TRIAE_CS42_3DS_TGACv1_272095_AA0914560	TraesCS3D02G054200	2342	ME10	salmon	-0.0160699	0.803585	-0.0802453	0.213548	-0.0839072	0.193318	-0.0700953	0.277427	-0.143452	0.025642	-0.0482858	0.454642	0.0276948	0.668156	0.140245	0.0291693	0.158226	0.013731
TRIAE_CS42_3DS_TGACv1_271540_AA0901890	TraesCS3D02G059900	1317	ME10	salmon	-0.123052	0.0559267	0.0499213	0.43949	-0.247138	0.000102289	-0.0710984	0.270592	-0.296683	2.63e-06	-0.080258	0.213476	-0.0182897	0.777122	0.0922145	0.152676	0.168059	0.00880558
TRIAE_CS42_3DS_TGACv1_271746_AA0907300	TraesCS3D02G077100	2008	ME10	salmon	-0.0251326	0.69727	-0.0250569	0.698137	-0.126635	0.0491008	-0.0793897	0.218486	-0.200778	0.00169389	-0.0252591	0.695821	0.0247551	0.701598	0.0486489	0.451254	0.141542	0.0276955
TRIAE_CS42_3DS_TGACv1_271746_AA0907290	TraesCS3D02G077300	1921	ME10	salmon	-0.130104	0.0431702	-0.03033	0.63872	-0.123928	0.0541896	-0.0978506	0.129024	-0.141809	0.0273999	-0.122841	0.0563536	-0.0864308	0.180214	0.18471	0.00393414	0.304901	1.33686e-06
TRIAE_CS42_3DS_TGACv1_271746_AA0907310	TraesCS3D02G077300	989	ME10	salmon	-0.0384111	0.552069	0.00592452	0.926946	-0.113991	0.076747	-0.0549406	0.394829	-0.157717	0.0140417	-0.0736067	0.254007	-0.0373298	0.563324	0.0977661	0.129357	0.17533	0.006246
TRIAE_CS42_3DS_TGACv1_274299_AA0935360	TraesCS3D02G083000	2101	ME10	salmon	0.0337445	0.601411	0.0146155	0.821046	-0.0519453	0.421143	-0.0303788	0.63818	-0.0842834	0.191321	-0.0661579	0.305377	-0.0437911	0.497755	0.134102	0.0370912	0.230971	0.000290561
TRIAE_CS42_3DS_TGACv1_272158_AA0915850	TraesCS3D02G084900	1955	ME10	salmon	-0.0561045	0.384876	0.0587017	0.363223	-0.0326109	0.61369	-0.0573369	0.374506	-0.0692143	0.283525	0.0148144	0.818654	0.048219	0.455268	0.0308927	0.632505	0.101634	0.114806
TRIAE_CS42_3DS_TGACv1_272677_AA0923750	TraesCS3D02G109300	1989	ME10	salmon	-0.00473975	0.941526	-0.0214619	0.739754	-0.0843431	0.191006	-0.0525474	0.415774	-0.147958	0.0213091	-0.111254	0.0841479	-0.0470385	0.466392	0.119065	0.0644284	0.206893	0.00120824
TRIAE_CS42_3DS_TGACv1_273254_AA0929960	TraesCS3D02G116100	1031	ME10	salmon	-0.00869369	0.892972	0.0310656	0.630601	-0.0411146	0.524418	-0.0108113	0.867119	-0.0522412	0.4185	-0.0569942	0.377372	-0.0145806	0.821467	-0.0587803	0.36258	0.0808773	0.209953
TRIAE_CS42_3DS_TGACv1_272144_AA0915560	TraesCS3D02G126200	3090	ME10	salmon	-0.0175982	0.78534	-0.0402798	0.53288	-0.0731133	0.257213	-0.100094	0.12044	-0.104301	0.105542	-0.0162819	0.801047	0.0168012	0.79484	0.0273066	0.672536	0.13101	0.0417235
TRIAE_CS42_3DS_TGACv1_272144_AA0915540	TraesCS3D02G126400	2090	ME10	salmon	-0.0541288	0.401862	0.0235877	0.715045	-0.0888239	0.168406	-0.081747	0.205076	-0.106559	0.0981688	-0.0908972	0.15865	-0.0923604	0.152025	0.0936592	0.146322	0.222522	0.000487481
TRIAE_CS42_3DS_TGACv1_272832_AA0925670	TraesCS3D02G126500	956	ME10	salmon	-0.0421283	0.514235	-0.0464105	0.472371	-0.112379	0.0810395	-0.157313	0.0142929	-0.122485	0.0570774	-0.000711561	0.991214	0.0326816	0.612921	0.0253889	0.694336	0.116829	0.0696396
TRIAE_CS42_3DS_TGACv1_272836_AA0925690	TraesCS3D02G154300	2163	ME10	salmon	-0.00541617	0.933199	-0.0505035	0.434167	-0.1172	0.0687527	-0.0051949	0.935922	-0.125459	0.0512604	-0.0478274	0.458941	0.0308321	0.633174	0.0742746	0.249712	0.207692	0.00115526
TRIAE_CS42_3DS_TGACv1_273465_AA0931420	TraesCS3D02G155300	744	ME10	salmon	-0.137948	0.0319432	0.0341293	0.597268	-0.23276	0.000259765	-0.0676695	0.294435	-0.23204	0.000271763	-0.0211906	0.742928	0.00557418	0.931255	0.0726116	0.260501	0.224813	0.000424479
TRIAE_CS42_3DS_TGACv1_273170_AA0929130	TraesCS3D02G158600	885	ME10	salmon	0.0146553	0.820567	-0.0192271	0.766022	-0.127434	0.0476781	-0.0543439	0.39999	-0.167493	0.0090396	-0.10454	0.10474	-0.0767117	0.234468	0.202604	0.00153286	0.282111	8.32092e-06
TRIAE_CS42_3DS_TGACv1_271821_AA0908690	TraesCS3D02G169400	1642	ME10	salmon	-0.226309	0.000387497	0.0198518	0.758651	-0.173118	0.0069431	-0.0184618	0.77508	-0.187293	0.0034509	-0.00905545	0.888547	-0.0270152	0.675832	0.0615867	0.340079	0.240828	0.000155049
TRIAE_CS42_3DS_TGACv1_271938_AA0911390	TraesCS3D02G170300	1274	ME10	salmon	-0.13217	0.0399313	-0.0173064	0.788815	-0.207851	0.00114493	-0.0850425	0.187339	-0.206023	0.00126851	-0.0563273	0.382989	-0.047359	0.463357	0.0793948	0.218457	0.213033	0.00085229
TRIAE_CS42_3DS_TGACv1_272333_AA0919220	TraesCS3D02G170300	1277	ME10	salmon	-0.153287	0.0170157	-0.0221833	0.731338	-0.248481	9.35e-05	-0.139058	0.0305753	-0.227244	0.000365925	-0.0345939	0.592284	-0.0793427	0.21876	0.108499	0.0921654	0.247156	0.000102169
TRIAE_CS42_3DS_TGACv1_273580_AA0932270	TraesCS3D02G204800	1908	ME10	salmon	-0.0827647	0.199473	0.105387	0.101943	-0.059546	0.356351	0.0710556	0.270882	-0.108987	0.0907031	-0.0618351	0.338131	-0.0245049	0.704473	0.0891247	0.166963	0.211976	0.000905703
TRIAE_CS42_3DL_TGACv1_249496_AA0850070	TraesCS3D02G219400	1300	ME10	salmon	-0.0150805	0.815453	-0.0471505	0.465331	-0.0454587	0.481511	-0.0260423	0.686879	-0.0828257	0.199141	-0.082757	0.199516	-0.0885267	0.16984	0.137195	0.0329002	0.201627	0.00161726
TRIAE_CS42_3DL_TGACv1_249083_AA0837000	TraesCS3D02G238600	1749	ME10	salmon	-0.0468831	0.467868	-0.00320436	0.960449	-0.10422	0.105813	-0.0468412	0.468266	-0.163696	0.0107553	-0.0935759	0.146683	-0.0396025	0.539796	0.226655	0.000379368	0.31091	8.03878e-07
TRIAE_CS42_3DL_TGACv1_250077_AA0861800	TraesCS3D02G254900	1547	ME10	salmon	-0.0966882	0.133655	-0.00247516	0.969444	-0.200542	0.00171581	-0.0361917	0.575289	-0.192561	0.00262767	-0.0626441	0.331837	-0.0481581	0.455838	0.066174	0.305259	0.216246	0.000707269
TRIAE_CS42_3DL_TGACv1_249061_AA0836490	TraesCS3D02G259800	2174	ME10	salmon	-0.132158	0.0399491	0.0192906	0.765271	-0.169259	0.00832766	-0.0261313	0.685866	-0.204434	0.0013857	-0.0735269	0.254523	-0.0351758	0.586069	0.114848	0.0745431	0.234171	0.000237648
TRIAE_CS42_3DL_TGACv1_249969_AA0859450	TraesCS3D02G265700	1409	ME10	salmon	-0.087249	0.17611	0.00770708	0.905057	-0.128411	0.0459848	-0.0916095	0.155398	-0.130536	0.0424747	-0.0710001	0.271257	-0.0148102	0.818703	0.0307227	0.634381	0.131011	0.0417213
TRIAE_CS42_3DL_TGACv1_251564_AA0882520	TraesCS3D02G272600	903	ME10	salmon	-0.0952692	0.13948	-0.0063589	0.921607	-0.194881	0.0023253	-0.0951424	0.14001	-0.197753	0.00199509	-0.077327	0.230725	-0.0201894	0.754677	0.0106427	0.869173	0.178069	0.00546958
TRIAE_CS42_3DL_TGACv1_249039_AA0835670	TraesCS3D02G275500	2233	ME10	salmon	-0.0627631	0.330917	-0.0139279	0.829334	-0.0929996	0.149198	-0.0789139	0.221268	-0.156331	0.014919	-0.109304	0.0897627	-0.00314031	0.961239	0.113617	0.0777261	0.150286	0.0193308
TRIAE_CS42_3DL_TGACv1_250919_AA0875080	TraesCS3D02G276700	2007	ME10	salmon	-0.0559016	0.3866	0.0194128	0.763828	-0.0589552	0.361152	0.00591645	0.927046	-0.112216	0.081483	-0.102101	0.113139	-0.0279436	0.665354	0.152824	0.0173568	0.233189	0.000252837
TRIAE_CS42_3DL_TGACv1_249328_AA0845500	TraesCS3D02G297600	2400	ME10	salmon	-0.103316	0.108894	0.0348962	0.589052	-0.0789191	0.221237	-0.0419687	0.515831	-0.130908	0.0418835	-0.0718604	0.265477	0.0111925	0.86248	0.00783487	0.903491	0.111062	0.0846877
TRIAE_CS42_3DL_TGACv1_249118_AA0838350	TraesCS3D02G301600	733	ME10	salmon	-0.0880155	0.172328	0.059535	0.35644	-0.12221	0.0576417	-0.0099826	0.877221	-0.148856	0.0205264	-0.115258	0.0735043	-0.0908474	0.158879	0.103296	0.108962	0.223924	0.000447959
TRIAE_CS42_3DL_TGACv1_252278_AA0889020	TraesCS3D02G315700	2061	ME10	salmon	-0.031737	0.623229	0.000968609	0.98804	-0.111346	0.0838911	-0.0405487	0.530147	-0.171597	0.00746227	-0.0875595	0.174571	-0.0131102	0.839214	0.180873	0.00476547	0.237322	0.000194448
TRIAE_CS42_3DL_TGACv1_250445_AA0868340	TraesCS3D02G325000	1637	ME10	salmon	-0.08162	0.205783	0.00922251	0.886504	-0.0702234	0.276548	-0.00465647	0.942552	-0.118923	0.0647484	-0.0621647	0.335557	0.00825833	0.898302	0.0554425	0.390519	0.132322	0.0397007
TRIAE_CS42_3DL_TGACv1_251186_AA0878520	TraesCS3D02G326200	1836	ME10	salmon	-0.125329	0.0515037	0.0119769	0.852947	-0.151624	0.0182672	-0.0189255	0.769589	-0.200097	0.0017578	0.0277909	0.667072	-0.00847041	0.895705	0.0520177	0.420496	0.206891	0.00120837
TRIAE_CS42_3DL_TGACv1_251577_AA0882660	TraesCS3D02G336100	2129	ME10	salmon	-0.00486144	0.940028	-0.0370056	0.566721	-0.0252847	0.695528	-0.0682216	0.290504	-0.0605763	0.348075	-0.0101073	0.8757	0.0333669	0.605488	0.0991877	0.123852	0.13329	0.0382627
TRIAE_CS42_3DL_TGACv1_249583_AA0851920	TraesCS3D02G364900	1603	ME10	salmon	-0.106749	0.0975671	0.0518915	0.421626	-0.160317	0.0125174	-0.0446104	0.489738	-0.199819	0.00178455	0.00710334	0.912464	0.0207037	0.748634	0.0299599	0.642822	0.212936	0.000857081
TRIAE_CS42_3DL_TGACv1_250564_AA0870320	TraesCS3D02G372900	1957	ME10	salmon	-0.0642138	0.31984	0.000946441	0.988314	-0.1102	0.0871474	-0.098713	0.125669	-0.127198	0.0480943	-0.0838575	0.193583	-0.0191437	0.767007	0.022765	0.724574	0.148814	0.0205619
TRIAE_CS42_3DL_TGACv1_251912_AA0885890	TraesCS3D02G390000	1919	ME10	salmon	-0.0591813	0.359309	-0.0353815	0.583878	-0.110639	0.0858858	-0.0872815	0.175949	-0.140207	0.0292135	-0.103979	0.106629	-0.0476978	0.46016	0.143703	0.0253818	0.253618	6.59654e-05
TRIAE_CS42_3DL_TGACv1_250012_AA0860310	TraesCS3D02G390900	1026	ME10	salmon	-0.0869759	0.177472	0.0378168	0.558242	-0.171662	0.00743947	-0.106224	0.0992357	-0.188346	0.00326974	-0.0959502	0.136661	-0.062577	0.332355	0.0633362	0.326512	0.179517	0.0050952
TRIAE_CS42_3DL_TGACv1_250766_AA0872820	TraesCS3D02G419800	2137	ME10	salmon	-0.0448412	0.487492	0.0208892	0.746458	-0.130449	0.0426135	-0.0399372	0.536373	-0.184695	0.00393719	-0.0917242	0.154879	0.00295394	0.963538	0.123845	0.0543526	0.213365	0.000836128
TRIAE_CS42_3DL_TGACv1_251098_AA0877340	TraesCS3D02G441800	2384	ME10	salmon	-0.115256	0.0735114	0.000317437	0.99608	-0.167333	0.00910662	-0.0647761	0.315612	-0.221536	0.000517204	-0.0847376	0.188931	-0.0286554	0.657364	0.124886	0.0523413	0.229715	0.000314164
TRIAE_CS42_3DL_TGACv1_250109_AA0862260	TraesCS3D02G447600	1385	ME10	salmon	0.00924739	0.8862	0.0256792	0.691019	-0.0626384	0.33188	-0.103319	0.108882	-0.0952597	0.139519	-0.0720269	0.264369	-0.0271436	0.674379	0.11006	0.0875518	0.172268	0.00722931
TRIAE_CS42_3DL_TGACv1_250574_AA0870480	TraesCS3D02G465600	1767	ME10	salmon	0.00619941	0.923567	-0.0345742	0.592495	0.0321192	0.619049	-0.0713628	0.26881	-0.0180426	0.780056	-0.0807205	0.210841	-0.0319598	0.620791	0.108885	0.0910066	0.0691773	0.283783
TRIAE_CS42_3DL_TGACv1_252505_AA0890410	TraesCS3D02G469000	2031	ME10	salmon	0.0880157	0.172327	-0.0339061	0.59967	-0.0340326	0.598309	-0.0218536	0.735181	-0.145668	0.0234248	-0.0535222	0.407165	0.0537168	0.405459	0.0677228	0.294054	0.130494	0.042542
TRIAE_CS42_3DL_TGACv1_251017_AA0876190	TraesCS3D02G493700	1972	ME10	salmon	-0.0679173	0.292666	-0.0201398	0.75526	-0.107312	0.0958027	-0.0918572	0.154279	-0.153266	0.0170317	-0.161285	0.0119882	-0.16501	0.0101312	0.213773	0.00081667	0.273475	1.59759e-05
TRIAE_CS42_3DL_TGACv1_249782_AA0856230	TraesCS3D02G514300	1768	ME10	salmon	-0.0162154	0.801843	-0.000262432	0.99676	-0.0412353	0.5232	0.0198767	0.758358	-0.0866712	0.179001	-0.0099448	0.877683	-0.0398172	0.537599	0.032241	0.617719	0.158467	0.013586
TRIAE_CS42_3DL_TGACv1_249418_AA0848270	TraesCS3D02G550200	1246	ME10	salmon	-0.0654091	0.310896	0.00187706	0.976826	-0.042604	0.50949	-0.0480889	0.456486	-0.102574	0.111471	-0.164496	0.0103714	-0.142829	0.0262967	0.171397	0.0075331	0.129223	0.0446164
TRIAE_CS42_4AS_TGACv1_308858_AA1029710	TraesCS4A02G020000	1795	ME10	salmon	0.0279298	0.665509	-0.144362	0.0247105	-0.088448	0.170221	-0.11155	0.083322	-0.102887	0.110379	0.0413912	0.521629	0.0766716	0.234713	0.064539	0.31739	0.140155	0.0292732
TRIAE_CS42_4AS_TGACv1_306248_AA1005070	TraesCS4A02G028700	2070	ME10	salmon	-0.120834	0.060533	0.0447003	0.488862	-0.134386	0.0366876	-0.0359663	0.577672	-0.172222	0.00724513	-0.150715	0.0189835	-0.0435792	0.499838	0.0643743	0.318629	0.170794	0.00774992
TRIAE_CS42_4AS_TGACv1_308952_AA1030050	TraesCS4A02G072100	3947	ME10	salmon	-0.130457	0.0426005	-0.00146008	0.981973	-0.222404	0.000490966	-0.0807236	0.210823	-0.234561	0.000231854	-0.137838	0.0320811	-0.0879224	0.172784	0.218739	0.00061084	0.330017	1.47819e-07
TRIAE_CS42_4AS_TGACv1_306485_AA1008950	TraesCS4A02G077100	1865	ME10	salmon	-1.9e-05	0.999765	-0.0655892	0.309563	-0.0919749	0.15375	-0.0173798	0.78794	-0.138785	0.030907	-0.0500791	0.438043	0.0136673	0.83248	0.1791	0.0052005	0.261398	3.83591e-05
TRIAE_CS42_4AS_TGACv1_306520_AA1009500	TraesCS4A02G101700	914	ME10	salmon	-0.0940382	0.144689	0.0361443	0.57579	-0.126675	0.0490291	-0.0711812	0.270033	-0.166309	0.00954649	-0.136473	0.03384	-0.0747506	0.246682	0.120208	0.0618879	0.224366	0.000436141
TRIAE_CS42_4AS_TGACv1_307756_AA1023220	TraesCS4A02G113100	1154	ME10	salmon	-0.0720343	0.26432	-0.061699	0.339197	-0.185363	0.00380656	-0.106597	0.0980486	-0.217159	0.000670439	-0.0240129	0.710137	0.0210121	0.745018	0.180073	0.00495764	0.254482	6.2166e-05
TRIAE_CS42_4AS_TGACv1_307862_AA1024110	TraesCS4A02G123800	1724	ME10	salmon	-0.0642037	0.319916	-0.0232128	0.719381	-0.168193	0.00875106	-0.0923802	0.151937	-0.196661	0.00211527	-0.126647	0.0490793	-0.0686342	0.28759	0.105397	0.101912	0.213924	0.000809541
TRIAE_CS42_4AS_TGACv1_306597_AA1010860	TraesCS4A02G125300	1483	ME10	salmon	-0.0540953	0.402154	-0.00587424	0.927565	-0.150058	0.0195167	-0.081279	0.20769	-0.17785	0.0055283	-0.0538761	0.404065	0.0152117	0.813877	0.0703632	0.27559	0.197937	0.00197543
TRIAE_CS42_4AS_TGACv1_306260_AA1005270	TraesCS4A02G130400	1737	ME10	salmon	-0.0326142	0.613653	0.0250473	0.698247	-0.149259	0.0201826	-0.0600703	0.352125	-0.174254	0.00657701	-0.0734539	0.254997	-0.0209423	0.745836	0.138536	0.0312118	0.179352	0.00513648
TRIAE_CS42_4AS_TGACv1_306335_AA1006460	TraesCS4A02G134700	585	ME10	salmon	0.0252341	0.696108	0.0344368	0.593968	-0.00254271	0.968611	-0.0680054	0.292039	-0.0446065	0.489775	-0.050081	0.438026	-0.0255051	0.693008	0.0833527	0.196288	0.144865	0.0242081
TRIAE_CS42_5BS_TGACv1_423565_AA1379570	TraesCS4A02G166700	1380	ME10	salmon	-0.142959	0.0261592	0.0171771	0.790355	-0.215894	0.000721972	-0.0836234	0.194834	-0.239737	0.00016643	-0.0870445	0.177129	-0.00959111	0.882001	0.116982	0.0692726	0.240755	0.00015579
TRIAE_CS42_4AL_TGACv1_289747_AA0976280	TraesCS4A02G178700	2183	ME10	salmon	-0.0919902	0.153681	-0.0401664	0.534035	-0.166369	0.00952005	-0.0672986	0.297095	-0.198018	0.00196683	-0.0745286	0.248092	-0.0604003	0.34948	0.135949	0.034537	0.276905	1.23618e-05
TRIAE_CS42_4AL_TGACv1_290310_AA0983850	TraesCS4A02G198100	1621	ME10	salmon	-0.0241784	0.70823	-0.0307309	0.634289	-0.126656	0.0490639	-0.0693196	0.282792	-0.143163	0.025944	-0.0739805	0.251597	-0.054092	0.402182	0.152367	0.0176983	0.261685	3.75848e-05
TRIAE_CS42_4AL_TGACv1_289787_AA0976860	TraesCS4A02G198200	1286	ME10	salmon	-0.0186451	0.772908	-0.0393411	0.542477	-0.083362	0.196238	-0.0854479	0.185238	-0.10595	0.100117	-0.033483	0.604233	-0.0795251	0.217699	0.122972	0.0560885	0.217247	0.000666972
TRIAE_CS42_3B_TGACv1_222395_AA0763810	TraesCS4A02G200100	2913	ME10	salmon	-0.0957396	0.137528	-0.0745746	0.247799	-0.1259	0.0504414	-0.122876	0.0562814	-0.171137	0.00762582	-0.00912493	0.887697	0.0605991	0.347893	0.138768	0.0309277	0.166157	0.00961318
TRIAE_CS42_4AL_TGACv1_293333_AA1000650	TraesCS4A02G220300	1769	ME10	salmon	-0.00280585	0.965364	-0.048303	0.454482	-0.0562795	0.383393	-0.104848	0.103716	-0.0849105	0.188027	-0.0308615	0.632849	0.0574758	0.373348	0.0863879	0.180431	0.151132	0.018652
TRIAE_CS42_4AL_TGACv1_288907_AA0961080	TraesCS4A02G235900	1725	ME10	salmon	-0.00671972	0.917174	-0.00545378	0.932737	-0.203283	0.0014767	-0.0587987	0.362429	-0.230205	0.000304754	-0.0559168	0.38647	-0.0122838	0.849223	0.148585	0.02076	0.29322	3.48062e-06
TRIAE_CS42_4AL_TGACv1_288523_AA0950970	TraesCS4A02G256300	2566	ME10	salmon	-0.144332	0.0247405	0.0356685	0.580828	-0.0626041	0.332146	-0.0118469	0.854526	-0.114595	0.0751873	-0.136221	0.0341737	-0.0616495	0.339586	0.166695	0.00937856	0.248382	9.41111e-05
TRIAE_CS42_4AL_TGACv1_290941_AA0990810	TraesCS4A02G280700	2170	ME10	salmon	-0.116611	0.0701675	0.0745806	0.247761	-0.121689	0.0587232	-0.045301	0.483035	-0.162549	0.0113274	-0.0668026	0.300678	0.013387	0.835866	0.0809018	0.209814	0.169901	0.00808182
TRIAE_CS42_4AL_TGACv1_289833_AA0977500	TraesCS4A02G291600	1714	ME10	salmon	-0.0133962	0.835755	0.00787286	0.903025	-0.0620069	0.336788	-0.0701631	0.276961	-0.105707	0.100901	-0.0917031	0.154975	-0.00460871	0.94314	0.1454	0.023684	0.198598	0.00190641
TRIAE_CS42_4AL_TGACv1_288674_AA0955200	TraesCS4A02G313300	1029	ME10	salmon	0.0810281	0.209101	0.0363052	0.57409	-0.0277709	0.667297	-0.0599559	0.353043	-0.0801583	0.214047	-0.0350131	0.587804	0.0349114	0.588889	0.0465168	0.471356	0.103777	0.107315
TRIAE_CS42_4AL_TGACv1_288674_AA0955210	TraesCS4A02G313400	1004	ME10	salmon	0.0529428	0.412268	-0.0179408	0.781265	-0.0696587	0.280438	-0.0492139	0.446008	-0.107044	0.0966382	-0.0482559	0.454923	0.00353564	0.956364	0.0999877	0.120835	0.189269	0.00311798
TRIAE_CS42_4DS_TGACv1_361030_AA1159230	TraesCS4A02G323000	2691	ME10	salmon	-0.0999041	0.121147	-0.0482741	0.454752	-0.108405	0.0924494	-0.116377	0.0707356	-0.126173	0.049941	-0.0774484	0.229992	-0.0381819	0.554446	0.113692	0.0775304	0.179597	0.00507507
TRIAE_CS42_4AL_TGACv1_290039_AA0980820	TraesCS4A02G344500	1446	ME10	salmon	0.0401986	0.533707	0.0339895	0.598773	-0.0616502	0.33958	-0.0316257	0.624448	-0.0635111	0.325175	-0.0299804	0.642594	0.0552061	0.392545	0.0133398	0.836437	0.10051	0.118895
TRIAE_CS42_4AL_TGACv1_289715_AA0975940	TraesCS4A02G349700	1141	ME10	salmon	-0.0643992	0.318442	0.0119148	0.853701	-0.0748378	0.246129	-0.0316592	0.624081	-0.0957505	0.137483	-0.0351514	0.586328	-0.0268228	0.678011	0.0774991	0.229686	0.179188	0.00517799
TRIAE_CS42_4AL_TGACv1_290348_AA0984350	TraesCS4A02G361900	1898	ME10	salmon	-0.128832	0.0452703	0.0422047	0.51347	-0.18935	0.00310507	-0.0819512	0.203943	-0.231124	0.0002878	-0.08009	0.214439	0.0109173	0.865828	0.103842	0.107094	0.125379	0.051411
TRIAE_CS42_4AL_TGACv1_289882_AA0978280	TraesCS4A02G366000	1534	ME10	salmon	-0.0778989	0.227284	-0.040665	0.528967	-0.193211	0.00253948	-0.114112	0.0764343	-0.205656	0.00129473	-0.0598681	0.35375	-0.0261277	0.685907	0.0377601	0.558832	0.158424	0.0136123
TRIAE_CS42_4AL_TGACv1_290994_AA0991270	TraesCS4A02G368900	975	ME10	salmon	-0.0364321	0.572751	-0.0326309	0.613472	-0.119827	0.0627258	-0.0866937	0.178888	-0.150641	0.0190434	-0.122498	0.0570501	-0.0266122	0.680399	0.093223	0.148219	0.182118	0.00448
TRIAE_CS42_4AL_TGACv1_288782_AA0958080	TraesCS4A02G373000	742	ME10	salmon	-0.0200217	0.75665	0.0962785	0.135317	-0.117838	0.067246	-0.0680082	0.292019	-0.114682	0.0749655	-0.00387156	0.952223	0.0175955	0.785371	-0.00769477	0.905208	0.133561	0.0378692
TRIAE_CS42_4AL_TGACv1_288251_AA0942440	TraesCS4A02G401700	1573	ME10	salmon	-0.0528628	0.412976	-0.0422245	0.513273	-0.0533466	0.408707	-0.00399592	0.95069	-0.0707543	0.272924	-0.0471465	0.465368	-0.0391519	0.544422	0.102639	0.111243	0.182025	0.00450064
TRIAE_CS42_4AL_TGACv1_289586_AA0973500	TraesCS4A02G446100	1121	ME10	salmon	0.057985	0.369121	-0.00474457	0.941467	-0.102388	0.112126	0.0499709	0.439035	-0.155646	0.0153702	-0.0846367	0.18946	-0.0785355	0.223497	0.0980688	0.128169	0.216183	0.000709887
TRIAE_CS42_4AL_TGACv1_290191_AA0982810	TraesCS4A02G459600	1778	ME10	salmon	0.0271824	0.673939	0.0126553	0.844721	-0.130737	0.0421552	-0.0309684	0.631671	-0.165732	0.00980258	-0.0724875	0.261318	0.021513	0.739157	0.0395486	0.540348	0.0828032	0.199264
TRIAE_CS42_4BS_TGACv1_328753_AA1093050	TraesCS4B02G002700	2374	ME10	salmon	-0.0442606	0.493152	-0.0168906	0.793772	-0.0440021	0.495683	-0.145306	0.0237753	-0.104111	0.106181	-0.00758654	0.906536	0.0572475	0.375252	0.122135	0.0577961	0.0883722	0.170589
TRIAE_CS42_4BS_TGACv1_328931_AA1095780	TraesCS4B02G022400	1923	ME10	salmon	-0.0606797	0.347251	0.0526398	0.414953	-0.0403717	0.531946	-0.0262328	0.68471	-0.106574	0.0981224	-0.105376	0.101979	-0.0324991	0.614906	0.169238	0.00833605	0.208433	0.00110801
TRIAE_CS42_4BS_TGACv1_328000_AA1080870	TraesCS4B02G032100	2570	ME10	salmon	-0.0890489	0.167326	0.0374487	0.562082	-0.114271	0.0760225	0.00112245	0.986141	-0.154121	0.0164172	-0.0239327	0.711061	0.0973003	0.131201	0.0538538	0.40426	0.132069	0.0400844
TRIAE_CS42_4BS_TGACv1_329375_AA1100730	TraesCS4B02G065200	1413	ME10	salmon	-0.0821424	0.202886	-0.0387552	0.548511	-0.124633	0.0528249	-0.116962	0.0693218	-0.145318	0.0237633	-0.154909	0.0158687	-0.0986992	0.125722	0.0872379	0.176165	0.174669	0.00644743
TRIAE_CS42_4BS_TGACv1_327885_AA1077740	TraesCS4B02G067300	1329	ME10	salmon	-0.175339	0.00624317	0.0266094	0.680431	-0.00866596	0.893311	-0.0132345	0.83771	-0.0863808	0.180467	-0.0228857	0.723173	0.0120123	0.852518	0.0531037	0.410848	0.129222	0.0446175
TRIAE_CS42_4BS_TGACv1_329499_AA1101980	TraesCS4B02G079100	1547	ME10	salmon	-0.213356	0.000836567	0.0376247	0.560245	-0.0868232	0.178237	-0.00261182	0.967758	-0.149305	0.0201444	-0.0351844	0.585977	-0.0697627	0.279719	0.189284	0.00311557	0.297037	2.55762e-06
TRIAE_CS42_4BS_TGACv1_328423_AA1087710	TraesCS4B02G104100	650	ME10	salmon	-0.0733664	0.255565	0.0637348	0.32347	-0.084216	0.191678	-0.0414109	0.52143	-0.0980565	0.128217	-0.0437185	0.498468	-0.015756	0.807346	0.0830611	0.197863	0.229922	0.000310157
TRIAE_CS42_4BS_TGACv1_329975_AA1105200	TraesCS4B02G119000	1899	ME10	salmon	-0.15986	0.0127746	-0.0390172	0.545808	0.00169955	0.979016	-0.00597289	0.926351	-0.0683435	0.289641	-0.0788401	0.221701	-0.0562358	0.383763	0.117704	0.0675607	0.181003	0.00473499
TRIAE_CS42_4BS_TGACv1_329318_AA1100110	TraesCS4B02G137700	2208	ME10	salmon	-0.0765585	0.235407	-0.0095879	0.88204	-0.104324	0.105465	-0.0611546	0.343484	-0.131342	0.0412032	-0.0357841	0.579603	0.0136634	0.832526	0.12461	0.052868	0.168691	0.00855123
TRIAE_CS42_4BS_TGACv1_328540_AA1089870	TraesCS4B02G138900	1556	ME10	salmon	-0.0868242	0.178232	-0.0101943	0.874639	-0.160161	0.0126049	-0.0730545	0.257597	-0.207637	0.00115881	-0.0713464	0.26892	-0.0346048	0.592168	0.145979	0.0231276	0.266733	2.6185e-05
TRIAE_CS42_4BS_TGACv1_328909_AA1095410	TraesCS4B02G141400	2611	ME10	salmon	-0.144333	0.0247403	0.045761	0.478598	-0.1886	0.00322731	-0.0991996	0.123806	-0.219818	0.000573	-0.0585586	0.364396	-0.0218219	0.73555	0.105417	0.101845	0.196116	0.00217763
TRIAE_CS42_4BL_TGACv1_323085_AA1073780	TraesCS4B02G174100	1360	ME10	salmon	-0.05698	0.377491	0.0555687	0.389439	-0.178885	0.00525569	-0.0550441	0.393938	-0.201423	0.00163538	-0.0205988	0.749865	-0.00778373	0.904118	0.116689	0.0699784	0.197419	0.00203113
TRIAE_CS42_4BL_TGACv1_321883_AA1066600	TraesCS4B02G179300	1652	ME10	salmon	0.0358035	0.579397	0.0804417	0.212426	-0.0264415	0.682337	-0.00398758	0.950793	-0.0894718	0.16531	-0.122064	0.0579426	-0.0531103	0.41079	0.139199	0.0304061	0.199843	0.00178229
TRIAE_CS42_4BL_TGACv1_320934_AA1052000	TraesCS4B02G180600	1466	ME10	salmon	-0.122571	0.0569	0.0181831	0.778388	-0.19829	0.00193822	-0.0863017	0.180868	-0.236376	0.000206578	-0.0795042	0.217821	-0.0201392	0.755267	0.0497605	0.440967	0.182618	0.00436969
TRIAE_CS42_4BL_TGACv1_321438_AA1060420	TraesCS4B02G184000	1245	ME10	salmon	-0.147686	0.0215514	0.0313385	0.6276	-0.172149	0.00727021	-0.152484	0.0176105	-0.17466	0.0064501	-0.0255893	0.692046	-0.00188474	0.976731	0.158469	0.0135849	0.250088	8.38927e-05
TRIAE_CS42_4BL_TGACv1_321001_AA1053360	TraesCS4B02G193200	1834	ME10	salmon	-0.0880131	0.17234	0.012961	0.841019	-0.118005	0.0668579	-0.0676051	0.294895	-0.160485	0.012424	-0.029337	0.649748	0.0240408	0.709815	0.0624009	0.333721	0.174014	0.00665289
TRIAE_CS42_4BL_TGACv1_320378_AA1037220	TraesCS4B02G315400	1918	ME10	salmon	-0.0677505	0.293856	0.0203384	0.752925	-0.0305668	0.636102	0.000753454	0.990697	-0.085095	0.187066	-0.0722447	0.262924	-0.0257814	0.689854	0.0538029	0.404706	0.178862	0.00526139
TRIAE_CS42_4BL_TGACv1_321420_AA1060210	TraesCS4B02G322800	2101	ME10	salmon	-0.123485	0.0550622	0.0659497	0.306905	-0.223758	0.000452494	-0.0829409	0.198515	-0.248114	9.58e-05	-0.0746769	0.247149	-0.0121807	0.850475	0.0391608	0.544331	0.164936	0.0101655
TRIAE_CS42_4BL_TGACv1_320443_AA1039400	TraesCS4B02G324900	2395	ME10	salmon	0.0351626	0.586209	-0.156646	0.0147159	0.0470426	0.466353	0.0455014	0.481099	-0.0362742	0.574417	-0.125287	0.0515841	-0.0685303	0.288322	0.152961	0.0172551	0.198492	0.00191727
TRIAE_CS42_U_TGACv1_641221_AA2088740	TraesCS4B02G329300	1554	ME10	salmon	-0.0417966	0.517555	-0.00629495	0.922393	-0.1366	0.0336732	-0.0798646	0.215735	-0.159779	0.0128204	-0.10091	0.117428	-0.0603129	0.350179	0.0983867	0.12693	0.221331	0.000523592
TRIAE_CS42_U_TGACv1_643698_AA2134360	TraesCS4B02G333800	779	ME10	salmon	0.0124969	0.84664	0.0432323	0.503261	0.00645556	0.920419	-0.0659938	0.306581	-0.0294783	0.648174	-0.0270015	0.675986	0.0219334	0.734249	0.0560837	0.385053	0.0795373	0.217629
TRIAE_CS42_4BL_TGACv1_320641_AA1045350	TraesCS4B02G344300	2091	ME10	salmon	-0.0200317	0.756532	-0.0111686	0.862771	-0.16181	0.0117097	-0.072349	0.262233	-0.20624	0.00125322	-0.106491	0.0983845	-0.0740639	0.251061	0.191792	0.00273553	0.258455	4.71835e-05
TRIAE_CS42_4BL_TGACv1_321635_AA1063390	TraesCS4B02G344700	1577	ME10	salmon	-0.0265206	0.681439	-0.00839583	0.896618	-0.185711	0.00374014	-0.062564	0.332456	-0.205728	0.00128951	-0.103874	0.106983	-0.00951705	0.882905	0.135579	0.0350368	0.247123	0.000102394
TRIAE_CS42_4BL_TGACv1_320344_AA1036150	TraesCS4B02G387300	1303	ME10	salmon	-0.108156	0.0932064	-0.0196607	0.760903	-0.17569	0.00613849	-0.130988	0.041758	-0.193973	0.00243971	-0.0825728	0.200521	-0.0292736	0.650455	0.139603	0.0299226	0.231899	0.000274174
TRIAE_CS42_4DS_TGACv1_361174_AA1162580	TraesCS4D02G016000	2135	ME10	salmon	0.0208631	0.746765	-0.121588	0.0589331	-0.115174	0.0737171	-0.0823029	0.202002	-0.13948	0.0300686	-0.0713875	0.268644	0.00571886	0.929476	0.0779955	0.226707	0.170796	0.00774929
TRIAE_CS42_4DS_TGACv1_361174_AA1162550	TraesCS4D02G016100	1525	ME10	salmon	0.0109208	0.865787	-0.0812431	0.207891	-0.153411	0.0169257	-0.123175	0.0556815	-0.171481	0.0075034	-0.0686718	0.287325	0.0212984	0.741667	0.0432757	0.502832	0.127884	0.0468924
TRIAE_CS42_4DS_TGACv1_361387_AA1166740	TraesCS4D02G020200	1738	ME10	salmon	-0.0285744	0.65827	0.00152275	0.981199	-0.0605798	0.348047	-0.0769329	0.233118	-0.122225	0.0576089	-0.10693	0.0969981	-0.00378669	0.953269	0.152658	0.0174804	0.201474	0.00163082
TRIAE_CS42_4DS_TGACv1_362251_AA1178240	TraesCS4D02G029800	2277	ME10	salmon	-0.0734958	0.254725	0.0554408	0.390532	-0.108504	0.0921513	-0.0638908	0.322285	-0.156219	0.0149922	-0.0488231	0.449632	0.0382361	0.553883	0.0781626	0.22571	0.171722	0.00741834
TRIAE_CS42_4DS_TGACv1_361039_AA1159560	TraesCS4D02G090200	1755	ME10	salmon	-0.0665319	0.302645	0.0346391	0.5918	-0.09757	0.13013	0.0149457	0.817074	-0.141172	0.0281094	-0.0534498	0.4078	-0.0245011	0.704516	0.0798471	0.215837	0.198175	0.00195029
TRIAE_CS42_4DS_TGACv1_364407_AA1184350	TraesCS4D02G101100	663	ME10	salmon	-0.0142474	0.825481	0.0294472	0.64852	-0.0697319	0.279932	-0.0204615	0.751478	-0.099241	0.123649	-0.0726881	0.259997	-0.0264928	0.681754	0.0834067	0.195997	0.189837	0.00302789
TRIAE_CS42_4DS_TGACv1_361105_AA1161010	TraesCS4D02G101200	605	ME10	salmon	-0.0432494	0.503092	-0.00291029	0.964076	-0.104738	0.104082	-0.0965383	0.134261	-0.118848	0.0649199	-0.0508316	0.431183	0.0101256	0.875477	0.0799582	0.215196	0.189652	0.00305696
TRIAE_CS42_4DS_TGACv1_361447_AA1168140	TraesCS4D02G111100	2029	ME10	salmon	-0.0773068	0.230847	-0.0358834	0.57855	-0.180635	0.00482198	0.0048922	0.939649	-0.204258	0.00139925	-0.0911765	0.157369	-0.0483874	0.453692	0.0800439	0.214704	0.231909	0.000274001
TRIAE_CS42_4DS_TGACv1_362566_AA1180650	TraesCS4D02G112900	3310	ME10	salmon	-0.0172078	0.789989	-0.0413037	0.52251	-0.0988095	0.125298	-0.0423681	0.51184	-0.147603	0.0216262	-0.0872107	0.176301	-0.0271269	0.674567	0.150997	0.0187586	0.233222	0.000252315
TRIAE_CS42_4DS_TGACv1_362363_AA1179150	TraesCS4D02G113700	2072	ME10	salmon	-0.0292236	0.651013	-0.0103391	0.872873	-0.103481	0.108326	-0.0529187	0.412482	-0.136414	0.0339178	-0.0932015	0.148313	-0.0575412	0.372803	0.127553	0.0474689	0.243384	0.000131184
TRIAE_CS42_4DS_TGACv1_362549_AA1180530	TraesCS4D02G115000	2120	ME10	salmon	-0.0612636	0.342623	-0.00916287	0.887233	-0.132054	0.0401081	-0.0920979	0.153198	-0.15992	0.0127407	-0.0514117	0.425936	-0.047092	0.465885	0.089701	0.164225	0.177028	0.00575365
TRIAE_CS42_4DS_TGACv1_361926_AA1174400	TraesCS4D02G133600	1705	ME10	salmon	-0.0621433	0.335724	-0.0290213	0.653271	-0.136787	0.0334283	-0.0532654	0.409422	-0.174938	0.00636476	-0.0982569	0.127435	-0.046469	0.471812	0.115117	0.07386	0.234402	0.000234202
TRIAE_CS42_4DL_TGACv1_342732_AA1120550	TraesCS4D02G172600	2788	ME10	salmon	-0.0777556	0.228143	0.0417131	0.518392	-0.0923663	0.151999	-0.0862222	0.181272	-0.14623	0.0228893	0.0286706	0.657193	0.0436496	0.499145	0.105739	0.100799	0.185032	0.00387084
TRIAE_CS42_4DL_TGACv1_343541_AA1136260	TraesCS4D02G176100	1399	ME10	salmon	-0.0628111	0.330546	0.022152	0.731702	-0.161389	0.0119327	-0.0623908	0.333799	-0.192968	0.00257223	-0.0603547	0.349845	-0.00974182	0.88016	0.0923386	0.152122	0.170936	0.00769853
TRIAE_CS42_4DL_TGACv1_342956_AA1126070	TraesCS4D02G180800	1439	ME10	salmon	0.00147872	0.981743	-0.00183753	0.977313	-0.0710373	0.271005	-0.0250704	0.697982	-0.127972	0.0467388	-0.0890055	0.167534	-0.0102826	0.873562	0.0903858	0.161016	0.188091	0.00331282
TRIAE_CS42_4DL_TGACv1_344164_AA1144500	TraesCS4D02G182100	1647	ME10	salmon	-0.140223	0.0291946	0.00556655	0.931349	-0.188801	0.00319411	-0.0841983	0.191772	-0.180839	0.00477341	0.000888304	0.989032	0.0387253	0.54882	-0.0218745	0.734937	0.0937243	0.14604
TRIAE_CS42_4DL_TGACv1_342540_AA1116110	TraesCS4D02G186800	1904	ME10	salmon	-0.0322611	0.6175	0.0978959	0.128846	0.106935	0.0969818	0.0745213	0.248138	0.140995	0.0283089	0.134958	0.035888	0.0696285	0.280647	-0.185107	0.00385617	-0.218942	0.000603568
TRIAE_CS42_4DL_TGACv1_342384_AA1112120	TraesCS4D02G228900	2333	ME10	salmon	-0.0647468	0.315831	-0.0903927	0.160984	-0.214595	0.000778681	-0.0957439	0.13751	-0.245833	0.000111577	-0.0829945	0.198224	-0.0135684	0.833674	0.129913	0.0434793	0.26113	3.90916e-05
TRIAE_CS42_4DL_TGACv1_342448_AA1114000	TraesCS4D02G268000	1800	ME10	salmon	0.0335397	0.603621	-0.0313672	0.627285	-0.0362046	0.575153	-0.0759293	0.239289	-0.086577	0.179476	-0.0415713	0.519817	0.0167209	0.7958	0.0516563	0.423736	0.057965	0.369287
TRIAE_CS42_4DL_TGACv1_342886_AA1124710	TraesCS4D02G319200	1721	ME10	salmon	-0.0504783	0.434396	0.0289328	0.65426	-0.167791	0.00891569	-0.100167	0.120167	-0.203603	0.00145081	-0.0588601	0.361927	-0.0179025	0.78172	0.0483642	0.45391	0.169715	0.0081523
TRIAE_CS42_4DL_TGACv1_345064_AA1151400	TraesCS4D02G326100	789	ME10	salmon	-0.0446566	0.489288	0.0139339	0.829262	-0.0984226	0.126791	-0.0750911	0.24453	-0.114483	0.0754745	-0.0830781	0.197771	-0.0317766	0.622796	0.0675718	0.295134	0.16782	0.00890366
TRIAE_CS42_4DL_TGACv1_342613_AA1118080	TraesCS4D02G339400	2403	ME10	salmon	-0.0339231	0.599487	-0.011086	0.863775	-0.149957	0.0196	-0.0306479	0.635206	-0.20706	0.00119697	-0.0847072	0.189091	-0.0677747	0.293683	0.171902	0.00735551	0.260988	3.94866e-05
TRIAE_CS42_4DL_TGACv1_342734_AA1120590	TraesCS4D02G361000	1641	ME10	salmon	-0.143266	0.0258365	0.0619379	0.337327	-0.186299	0.0036302	-0.0506102	0.433195	-0.235115	0.000223848	-0.042292	0.512599	-0.0474128	0.462849	0.0533386	0.408778	0.203398	0.00146735
TRIAE_CS42_5AS_TGACv1_393341_AA1271540	TraesCS5A02G001300	725	ME10	salmon	-0.0641586	0.320257	-0.0110864	0.863771	-0.0671783	0.297962	-0.0899021	0.163278	-0.0705819	0.274097	-0.102565	0.111501	-0.0975314	0.130283	0.148242	0.0210594	0.243732	0.000128212
TRIAE_CS42_5AS_TGACv1_393341_AA1271530	TraesCS5A02G001400	869	ME10	salmon	-0.0159554	0.804956	0.00858581	0.894292	-0.0887128	0.168941	-0.064686	0.316287	-0.126759	0.0488786	-0.101765	0.114335	-0.029961	0.642809	0.113314	0.0785279	0.216754	0.000686563
TRIAE_CS42_5AS_TGACv1_392939_AA1266530	TraesCS5A02G003500	1901	ME10	salmon	-0.0335955	0.603019	0.00796245	0.901927	-0.105445	0.101754	-0.0653824	0.311094	-0.149452	0.02002	-0.0266059	0.680471	0.0433781	0.501821	0.0422568	0.512951	0.132231	0.0398396
TRIAE_CS42_5AS_TGACv1_393512_AA1273460	TraesCS5A02G010900	817	ME10	salmon	-0.0517657	0.422754	0.0208027	0.747473	0.0352925	0.584825	-0.0536737	0.405837	-0.00734442	0.909505	-0.020026	0.756599	-0.0137542	0.83143	-0.0173918	0.787797	0.0874703	0.175012
TRIAE_CS42_5AS_TGACv1_394163_AA1278520	TraesCS5A02G018700	1035	ME10	salmon	-0.0318682	0.621793	-0.00589271	0.927337	-0.116263	0.0710127	-0.0829155	0.198653	-0.150268	0.0193447	-0.0357876	0.579565	0.0438979	0.496705	-0.0227529	0.724714	0.0747527	0.246668
TRIAE_CS42_5AS_TGACv1_393225_AA1270070	TraesCS5A02G033800	574	ME10	salmon	-0.0390611	0.545357	0.0358579	0.57882	-0.0405859	0.529769	-0.0205235	0.75075	-0.0464621	0.471878	-0.103776	0.107316	-0.101177	0.116455	0.10787	0.09408	0.200189	0.0017491
TRIAE_CS42_5AS_TGACv1_392521_AA1259860	TraesCS5A02G069000	1200	ME10	salmon	-0.136361	0.0339878	0.0708031	0.272592	-0.247027	0.000103047	-0.0334141	0.604978	-0.307852	1.04e-06	-0.0839926	0.192863	0.0438096	0.497572	0.0917768	0.154642	0.181827	0.00454515
TRIAE_CS42_5AL_TGACv1_375546_AA1223470	TraesCS5A02G148700	2491	ME10	salmon	-0.0544585	0.398997	-0.00699568	0.913785	-0.0959759	0.136555	-0.0810896	0.208754	-0.129722	0.0437915	-0.0364031	0.573057	-0.00163073	0.979866	0.107395	0.0955455	0.202148	0.00157173
TRIAE_CS42_5AL_TGACv1_377599_AA1248250	TraesCS5A02G149700	1367	ME10	salmon	0.053727	0.40537	0.00307728	0.962016	-0.00829362	0.89787	-0.013179	0.838381	-0.0729182	0.258487	-0.0447922	0.487969	0.0169244	0.793369	0.0949329	0.140888	0.161389	0.0119326
TRIAE_CS42_5AL_TGACv1_373980_AA1186340	TraesCS5A02G171700	919	ME10	salmon	-0.00651835	0.919647	0.0433261	0.502335	-0.00826774	0.898187	-0.0920161	0.153565	-0.0463056	0.473373	0.00318158	0.96073	0.0136568	0.832606	0.061772	0.338625	0.129064	0.0448815
TRIAE_CS42_5DL_TGACv1_433627_AA1418040	TraesCS5A02G186000	3706	ME10	salmon	-0.0547812	0.396204	0.00376599	0.953524	-0.12722	0.0480559	-0.079976	0.215094	-0.18609	0.00366893	-0.089798	0.163768	-0.00851147	0.895202	0.119981	0.0623872	0.195954	0.00219653
TRIAE_CS42_5AL_TGACv1_377068_AA1243690	TraesCS5A02G189400	1841	ME10	salmon	-0.153797	0.0166479	0.0304271	0.637646	-0.162259	0.0114759	-0.0961753	0.135738	-0.165386	0.00995893	-0.121558	0.0589962	-0.134439	0.036613	0.0123654	0.848234	0.13129	0.0412839
TRIAE_CS42_5AL_TGACv1_377085_AA1243950	TraesCS5A02G189500	2061	ME10	salmon	-0.0408907	0.52668	-0.013725	0.831783	-0.05056	0.433652	-0.0301943	0.640223	-0.0908135	0.159035	-0.0348123	0.589948	0.0111102	0.863481	0.119181	0.0641659	0.225248	0.000413403
TRIAE_CS42_5AL_TGACv1_374802_AA1209210	TraesCS5A02G191500	2350	ME10	salmon	0.0347556	0.590554	-0.0841354	0.192105	-0.0239828	0.710484	-0.0482843	0.454656	-0.0919326	0.15394	-0.153836	0.0166197	-0.0102387	0.874097	0.15934	0.0130726	0.211853	0.000912138
TRIAE_CS42_5AL_TGACv1_374496_AA1201560	TraesCS5A02G205300	656	ME10	salmon	-0.0866259	0.179229	-0.00908926	0.888133	-0.0775742	0.229233	-0.0666671	0.301662	-0.103015	0.109933	-0.0602868	0.350388	-0.0576292	0.372071	0.11264	0.0803307	0.250241	8.30318e-05
TRIAE_CS42_5AL_TGACv1_374878_AA1210850	TraesCS5A02G251300	858	ME10	salmon	-0.0316628	0.624042	-0.0197263	0.76013	-0.0937676	0.145853	-0.123897	0.0542517	-0.0887014	0.168996	0.0364531	0.57253	0.0387746	0.54831	-0.0419113	0.516406	0.0739033	0.252093
TRIAE_CS42_5AL_TGACv1_374233_AA1194530	TraesCS5A02G257600	1202	ME10	salmon	-0.0987413	0.12556	0.0730088	0.257895	-0.100642	0.118409	-0.0236846	0.713925	-0.120703	0.0608158	-0.0379416	0.556943	-0.0151822	0.814231	0.091432	0.156204	0.147903	0.0213586
TRIAE_CS42_5AL_TGACv1_375225_AA1218140	TraesCS5A02G271100	2597	ME10	salmon	-0.153253	0.0170408	0.0600153	0.352566	-0.14308	0.0260314	-0.0916438	0.155243	-0.161126	0.0120738	-0.0386968	0.549114	0.00289569	0.964256	0.0743483	0.249241	0.211628	0.000923948
TRIAE_CS42_5AL_TGACv1_374100_AA1190340	TraesCS5A02G277200	2598	ME10	salmon	-0.0892802	0.166221	0.031383	0.627111	-0.118019	0.0668246	-0.0542315	0.400968	-0.129052	0.0449011	-0.154967	0.0158294	-0.132009	0.0401767	0.0602976	0.350302	0.175982	0.00605247
TRIAE_CS42_5AL_TGACv1_376355_AA1235760	TraesCS5A02G295100	1913	ME10	salmon	-0.0940169	0.14478	0.0377191	0.559259	-0.172387	0.00718868	-0.0372751	0.563897	-0.135243	0.0354946	-0.032102	0.619237	0.0191663	0.76674	0.0393595	0.542289	0.158406	0.0136229
TRIAE_CS42_5AL_TGACv1_374729_AA1207680	TraesCS5A02G303400	1466	ME10	salmon	-0.10782	0.0942311	0.00536418	0.933839	-0.168554	0.0086057	-0.0641387	0.320407	-0.188021	0.00332464	-0.0267402	0.678947	-0.0207131	0.748524	0.121957	0.058164	0.290021	4.49045e-06
TRIAE_CS42_5AL_TGACv1_379839_AA1256950	TraesCS5A02G305100	1835	ME10	salmon	-0.119033	0.0644992	0.0452343	0.48368	-0.0528442	0.413141	-0.0272239	0.673471	-0.102228	0.11269	-0.0832815	0.196672	-0.0642579	0.319507	0.0116836	0.85651	0.128257	0.0462481
TRIAE_CS42_5AL_TGACv1_379003_AA1255360	TraesCS5A02G314800	1667	ME10	salmon	-0.0091023	0.887974	0.0431745	0.503832	-0.108608	0.0918371	-0.017367	0.788092	-0.12545	0.0512779	-0.0369583	0.567217	0.0167066	0.79597	0.076763	0.234154	0.145742	0.0233542
TRIAE_CS42_5AL_TGACv1_375916_AA1228750	TraesCS5A02G373600	4248	ME10	salmon	-0.09028	0.161508	0.00660896	0.918534	-0.141627	0.0276011	-0.0738477	0.252451	-0.185407	0.00379806	-0.083225	0.196976	0.00138097	0.982949	0.12865	0.0455787	0.218639	0.000614466
TRIAE_CS42_5AL_TGACv1_379543_AA1256510	TraesCS5A02G383800	3423	ME10	salmon	0.0380676	0.555633	-0.0359008	0.578366	0.0282097	0.662361	-0.0217356	0.736557	-0.045205	0.483964	-0.0519078	0.42148	0.0169752	0.792763	0.0852405	0.186311	0.152441	0.0176426
TRIAE_CS42_5AL_TGACv1_376006_AA1230610	TraesCS5A02G393900	1962	ME10	salmon	-0.0700189	0.277952	0.000461718	0.994299	-0.102325	0.112348	-0.081153	0.208398	-0.118299	0.0661763	-0.0108016	0.867237	-0.0219586	0.733957	0.126059	0.0501497	0.242035	0.000143317
TRIAE_CS42_5AL_TGACv1_376087_AA1232030	TraesCS5A02G428200	4907	ME10	salmon	-0.0862992	0.180881	0.0994848	0.122724	-0.0915376	0.155724	0.0152059	0.813948	-0.15219	0.0178324	-0.06692	0.299827	-0.0376742	0.559728	0.0586172	0.363916	0.161711	0.0117616
TRIAE_CS42_5AL_TGACv1_373971_AA1185940	TraesCS5A02G468300	1656	ME10	salmon	-0.0057845	0.928668	-0.00179468	0.977842	-0.0731611	0.256901	-0.0553116	0.39164	-0.132133	0.0399882	-0.0727986	0.259272	-0.0286939	0.656933	0.0895558	0.164912	0.210444	0.000988597
TRIAE_CS42_5AL_TGACv1_374191_AA1193090	TraesCS5A02G482300	869	ME10	salmon	0.0882282	0.17129	0.00678233	0.916405	-0.0892721	0.16626	-0.0166552	0.796585	-0.137457	0.0325646	-0.0353505	0.584209	0.014908	0.817527	0.159056	0.0132376	0.250891	7.9452e-05
TRIAE_CS42_5AL_TGACv1_376050_AA1231380	TraesCS5A02G494900	2099	ME10	salmon	0.0293466	0.649642	0.0251126	0.697499	-0.152692	0.0174544	-0.0577118	0.371385	-0.144132	0.0249435	-0.0273951	0.671536	0.0148873	0.817777	0.0084675	0.895741	0.129517	0.0441291
TRIAE_CS42_5AL_TGACv1_376986_AA1242970	TraesCS5A02G502600	1404	ME10	salmon	-0.136245	0.0341427	-0.0488573	0.449314	-0.0607149	0.346972	-0.0395142	0.540701	-0.108014	0.0936377	-0.057612	0.372214	-0.0510192	0.429483	0.132523	0.0393992	0.222971	0.000474498
TRIAE_CS42_5AL_TGACv1_376467_AA1237310	TraesCS5A02G513200	2298	ME10	salmon	-0.0427659	0.507881	-0.0260463	0.686833	-0.165145	0.0100693	-0.0628607	0.330164	-0.209953	0.00101659	-0.0475534	0.461522	-0.0326517	0.613246	0.134197	0.0369554	0.240125	0.000162294
TRIAE_CS42_5AL_TGACv1_374439_AA1200210	TraesCS5A02G549100	2693	ME10	salmon	-0.187266	0.00345568	0.104971	0.103312	-0.160746	0.0122807	-0.0698731	0.278956	-0.214196	0.000796896	0.00142407	0.982417	0.0332308	0.606962	0.0507841	0.431614	0.186526	0.00358839
TRIAE_CS42_5BS_TGACv1_423429_AA1376700	TraesCS5B02G002700	872	ME10	salmon	-0.00225849	0.972118	0.00955691	0.882418	-0.0781486	0.225794	-0.0529004	0.412644	-0.121601	0.0589065	-0.0678213	0.293351	-0.00872383	0.892603	0.116125	0.0713525	0.2208	0.000540458
TRIAE_CS42_5BS_TGACv1_423429_AA1376710	TraesCS5B02G002800	777	ME10	salmon	-0.0145135	0.822275	0.0612867	0.34244	-0.106543	0.0982202	-0.0190639	0.767951	-0.155124	0.0157216	-0.0491352	0.446737	0.00308912	0.96187	0.152784	0.0173862	0.268171	2.35931e-05
TRIAE_CS42_5BS_TGACv1_423452_AA1377130	TraesCS5B02G008700	1604	ME10	salmon	-0.0754379	0.242352	0.0184225	0.775546	-0.0616051	0.339934	-0.103108	0.10961	-0.0897647	0.163925	-0.0778514	0.227569	-0.0100729	0.876119	0.00895822	0.889736	0.129001	0.0449871
TRIAE_CS42_5BS_TGACv1_424663_AA1391160	TraesCS5B02G033300	583	ME10	salmon	0.0246715	0.702558	0.0132849	0.8371	-0.086516	0.179783	-0.0750962	0.244498	-0.122874	0.0562861	-0.123548	0.0549386	-0.0716527	0.266865	0.184812	0.003914	0.251381	7.68568e-05
TRIAE_CS42_5BS_TGACv1_424145_AA1387130	TraesCS5B02G037900	2562	ME10	salmon	-0.0761875	0.23769	0.00971434	0.880496	-0.070745	0.272987	0.00357388	0.955892	-0.150684	0.0190082	-0.100523	0.118849	-0.0759657	0.239063	0.149324	0.0201279	0.231328	0.000284157
TRIAE_CS42_5BS_TGACv1_423182_AA1369530	TraesCS5B02G049200	4601	ME10	salmon	-0.0401207	0.534501	0.050134	0.437541	-0.178469	0.00536362	-0.0709896	0.271328	-0.216473	0.000697933	-0.0128594	0.842249	0.0408026	0.527573	0.10679	0.0974368	0.197116	0.00206435
TRIAE_CS42_5BS_TGACv1_423236_AA1371840	TraesCS5B02G055900	1161	ME10	salmon	-0.0760247	0.238697	0.0656287	0.30927	-0.0178096	0.782825	0.000921709	0.988619	-0.0961945	0.13566	-0.0354859	0.582768	0.0101436	0.875257	0.103722	0.107503	0.182693	0.00435327
TRIAE_CS42_5BS_TGACv1_424015_AA1386060	TraesCS5B02G117200	1246	ME10	salmon	0.00536245	0.93386	0.0238584	0.711919	-0.0809655	0.209454	-0.0598269	0.354082	-0.128334	0.0461167	-0.0384319	0.551854	0.00960444	0.881838	0.0480355	0.456987	0.108948	0.0908172
TRIAE_CS42_5BL_TGACv1_405070_AA1319320	TraesCS5B02G122600	2075	ME10	salmon	-0.108795	0.0912749	0.00153334	0.981068	-0.145676	0.023417	-0.0553954	0.390921	-0.180431	0.00487069	-0.0618595	0.33794	0.0248428	0.700591	0.0976691	0.129739	0.206414	0.00124106
TRIAE_CS42_5BL_TGACv1_405405_AA1326640	TraesCS5B02G174200	1795	ME10	salmon	-0.0608039	0.346264	0.0367112	0.569813	-0.090271	0.161551	-0.0323768	0.616239	-0.151987	0.017987	-0.0970435	0.132226	-0.0519696	0.420926	0.0206292	0.749509	0.0916177	0.155361
TRIAE_CS42_5BL_TGACv1_406055_AA1339990	TraesCS5B02G184100	1895	ME10	salmon	-0.0517658	0.422753	-0.00876582	0.892089	-0.0991308	0.124068	-0.0710141	0.271162	-0.170808	0.00774485	-0.070355	0.275646	0.00863535	0.893686	0.126361	0.0495978	0.184202	0.00403629
TRIAE_CS42_5BL_TGACv1_405238_AA1323050	TraesCS5B02G193700	1938	ME10	salmon	-0.154593	0.0160867	0.0590644	0.360261	-0.0353193	0.58454	0.0293279	0.64985	-0.10189	0.113889	0.0414997	0.520537	0.0591223	0.35979	0.102562	0.111514	0.255528	5.78378e-05
TRIAE_CS42_5BL_TGACv1_405164_AA1321410	TraesCS5B02G194100	1921	ME10	salmon	-0.152421	0.0176579	-0.00959886	0.881906	-0.174738	0.00642596	-0.0852305	0.186363	-0.193079	0.00255717	-0.0410434	0.525136	0.00922715	0.886448	0.0119919	0.852765	0.162251	0.01148
TRIAE_CS42_5BL_TGACv1_404802_AA1311160	TraesCS5B02G198300	2902	ME10	salmon	-0.0198406	0.758782	0.0151765	0.814301	-0.00708776	0.912655	0.00970114	0.880657	-0.0800629	0.214594	-0.0068572	0.915486	0.0776645	0.22869	0.112357	0.0811001	0.176874	0.00579701
TRIAE_CS42_5BL_TGACv1_406171_AA1341700	TraesCS5B02G203000	700	ME10	salmon	-0.0946454	0.142101	0.0223897	0.728935	-0.148908	0.0204815	-0.0567771	0.379195	-0.179673	0.00505604	-0.0339244	0.599473	-0.0126872	0.844334	0.098009	0.128403	0.243566	0.00012962
TRIAE_CS42_5BL_TGACv1_407072_AA1353020	TraesCS5B02G236200	2451	ME10	salmon	-0.100285	0.119728	0.0150167	0.816221	-0.0600697	0.352129	-0.0551725	0.392834	-0.103912	0.106855	-0.0776195	0.228961	0.0207546	0.748037	0.0352154	0.585647	0.107507	0.0951971
TRIAE_CS42_5BL_TGACv1_404178_AA1288340	TraesCS5B02G249400	1220	ME10	salmon	-0.072492	0.261289	-0.00599066	0.926133	-0.0529807	0.411934	-0.0627849	0.330749	-0.103663	0.107702	-0.101619	0.114861	-0.0151777	0.814286	0.0890097	0.167514	0.169629	0.00818499
TRIAE_CS42_5BL_TGACv1_406181_AA1341890	TraesCS5B02G277000	2527	ME10	salmon	-0.101167	0.116492	0.0063291	0.921973	-0.141401	0.0278524	-0.107202	0.0961445	-0.171535	0.0074841	-0.0471358	0.465469	-0.0283823	0.660425	0.0540874	0.402222	0.169493	0.00823723
TRIAE_CS42_5BL_TGACv1_404294_AA1294310	TraesCS5B02G305400	1841	ME10	salmon	-0.129241	0.0445861	0.0546044	0.397732	-0.0640426	0.321134	-0.0113583	0.860463	-0.102488	0.111771	-0.0769975	0.232724	-0.0527249	0.414198	-0.0264352	0.682409	0.125184	0.0517765
TRIAE_CS42_5BL_TGACv1_405741_AA1334250	TraesCS5B02G355100	2293	ME10	salmon	-0.0572913	0.374886	-0.00896373	0.889668	-0.139485	0.0300631	-0.0681261	0.291182	-0.191648	0.00275606	-0.137753	0.0321881	-0.0620568	0.336398	0.169134	0.00837665	0.232451	0.000264846
TRIAE_CS42_5BL_TGACv1_408210_AA1362230	TraesCS5B02G372700	2136	ME10	salmon	-0.0519064	0.421492	0.0500126	0.438653	0.0284035	0.660187	-0.00632607	0.92201	-0.0593207	0.358176	-0.0392201	0.543721	0.00347758	0.95708	0.0897862	0.163823	0.174954	0.00635976
TRIAE_CS42_5BL_TGACv1_405744_AA1334330	TraesCS5B02G375600	2234	ME10	salmon	-0.0921414	0.153003	-0.0264406	0.682348	-0.129618	0.0439626	-0.0455243	0.480878	-0.185404	0.00379875	-0.0853187	0.185906	-0.0396046	0.539775	0.146056	0.0230547	0.230926	0.000291362
TRIAE_CS42_5BL_TGACv1_404642_AA1307210	TraesCS5B02G387200	1755	ME10	salmon	-0.0779313	0.227091	-0.037118	0.565542	0.0171096	0.79116	0.0438343	0.497329	-0.0507802	0.431649	-0.104298	0.105551	-0.030913	0.632282	0.123004	0.0560239	0.181635	0.00458881
TRIAE_CS42_5BL_TGACv1_407800_AA1359720	TraesCS5B02G402800	1890	ME10	salmon	-0.099925	0.121069	-0.0300979	0.641291	-0.219546	0.000582335	-0.122467	0.0571128	-0.225903	0.000397221	-0.0828615	0.198947	-0.0578455	0.370276	-0.00025259	0.996881	0.104017	0.1065
TRIAE_CS42_5BL_TGACv1_406885_AA1351080	TraesCS5B02G430000	820	ME10	salmon	-0.0493235	0.444995	0.00868882	0.893032	-0.128987	0.0450106	-0.114502	0.0754267	-0.155975	0.0151525	-0.0749982	0.245116	-0.0401716	0.533982	0.0712479	0.269583	0.21614	0.000711672
TRIAE_CS42_5BL_TGACv1_404534_AA1303340	TraesCS5B02G430100	5075	ME10	salmon	-0.134937	0.0359169	0.0390494	0.545477	-0.167902	0.00886984	-0.0318788	0.621677	-0.197123	0.00206357	-0.117695	0.0675827	-0.0769457	0.233039	0.137616	0.0323626	0.171937	0.00734328
TRIAE_CS42_5BL_TGACv1_406256_AA1343100	TraesCS5B02G457800	935	ME10	salmon	0.00684822	0.915596	-0.00263716	0.967446	-0.0608701	0.345738	-0.0439209	0.49648	-0.0660541	0.306138	0.0762836	0.237097	0.098192	0.127688	-0.0910907	0.157762	0.0497541	0.441026
TRIAE_CS42_5BL_TGACv1_404431_AA1299660	TraesCS5B02G478100	2264	ME10	salmon	-0.0669947	0.299287	0.0139334	0.829268	-0.147836	0.0214179	-0.13314	0.0384827	-0.171196	0.00760483	-0.0350807	0.587082	-0.00317449	0.960817	0.0255842	0.692104	0.103648	0.107755
TRIAE_CS42_5BL_TGACv1_404431_AA1299670	TraesCS5B02G478100	2360	ME10	salmon	-0.136659	0.0335959	0.0292413	0.650816	-0.134402	0.0366653	-0.0978442	0.129049	-0.128977	0.0450262	-0.065852	0.307624	-0.041425	0.521288	0.0123547	0.848364	0.133916	0.0373574
TRIAE_CS42_5BL_TGACv1_407166_AA1354040	TraesCS5B02G480900	1539	ME10	salmon	0.0265441	0.681172	0.0100889	0.875925	-0.0978172	0.129155	-0.0404119	0.531536	-0.150005	0.0195608	-0.0771002	0.2321	-0.0130851	0.839518	0.104792	0.103901	0.204735	0.00136276
TRIAE_CS42_5BL_TGACv1_406756_AA1349570	TraesCS5B02G499800	1892	ME10	salmon	-0.0491387	0.446704	-0.00133427	0.983526	-0.0235697	0.715253	-0.0334909	0.604149	-0.0503483	0.435582	0.0356854	0.580649	0.0545395	0.398295	0.0700171	0.277965	0.166225	0.00958336
TRIAE_CS42_5BL_TGACv1_404605_AA1305870	TraesCS5B02G502200	2638	ME10	salmon	-0.0395932	0.539892	-0.0519866	0.420774	-0.235795	0.000214376	-0.108563	0.0919714	-0.246657	0.000105625	-0.0861295	0.181743	-0.0221081	0.732214	0.0984576	0.126656	0.246402	0.000107435
TRIAE_CS42_5BL_TGACv1_404675_AA1308120	TraesCS5B02G503700	673	ME10	salmon	-0.0458672	0.477576	0.00495424	0.938885	-0.0968064	0.133178	-0.0611914	0.343193	-0.116359	0.0707784	-0.076944	0.23305	-0.00607055	0.925151	0.0868785	0.17796	0.201828	0.00159955
TRIAE_CS42_5BL_TGACv1_404949_AA1315950	TraesCS5B02G507300	1483	ME10	salmon	-0.0261799	0.685313	-0.00852223	0.895071	-0.224823	0.000424203	-0.0930104	0.14915	-0.240901	0.000154318	-0.100562	0.118704	-0.0320843	0.61943	0.0238173	0.712393	0.157252	0.0143312
TRIAE_CS42_5BL_TGACv1_405051_AA1318850	TraesCS5B02G531600	1128	ME10	salmon	-0.0196854	0.760613	0.0219959	0.733521	-0.0819197	0.204117	-0.0708991	0.271941	-0.095799	0.137283	-0.0199372	0.757645	-0.0123925	0.847906	0.108287	0.0928057	0.257858	4.91933e-05
TRIAE_CS42_5BL_TGACv1_405051_AA1318870	TraesCS5B02G531800	1036	ME10	salmon	-0.101485	0.115341	0.0667897	0.300771	-0.120431	0.0614029	-0.10054	0.118784	-0.165754	0.0097926	-0.0861212	0.181786	-0.0546222	0.397578	0.141533	0.0277058	0.24864	9.24999e-05
TRIAE_CS42_5BL_TGACv1_406018_AA1339160	TraesCS5B02G549800	1123	ME10	salmon	0.0107696	0.867627	0.0128628	0.842208	-0.0590291	0.360549	-0.00733907	0.909571	-0.121516	0.0590862	-0.0652352	0.312187	0.00447482	0.944789	0.0584013	0.365688	0.138914	0.0307504
TRIAE_CS42_5BL_TGACv1_408757_AA1364360	TraesCS5B02G566400	1035	ME10	salmon	0.0106881	0.86862	-0.000548795	0.993224	-0.0638358	0.322703	-0.0613095	0.342261	-0.126678	0.0490234	-0.0908255	0.15898	-0.035927	0.578088	0.166435	0.00949148	0.245074	0.000117342
TRIAE_CS42_5BL_TGACv1_404660_AA1307600	TraesCS5B02G643600	3534	ME10	salmon	-0.0459093	0.477172	0.0515287	0.424883	-0.10648	0.0984182	-0.0929485	0.149422	-0.119327	0.063839	-0.0824259	0.201326	-0.0352933	0.584817	0.110785	0.0854709	0.139011	0.0306323
TRIAE_CS42_5DS_TGACv1_456540_AA1473440	TraesCS5D02G001700	1079	ME10	salmon	0.0425723	0.509806	0.0328792	0.610773	-0.124038	0.0539743	-0.0792656	0.21921	-0.156406	0.0148707	-0.0799353	0.215328	-0.0261114	0.686093	0.0786108	0.223052	0.180835	0.00477447
TRIAE_CS42_6DL_TGACv1_526434_AA1683370	TraesCS5D02G004600	3863	ME10	salmon	-0.0182791	0.777247	0.00360403	0.955521	-0.108706	0.0915422	-0.0662841	0.304454	-0.162631	0.0112855	-0.119235	0.0640449	-0.0254553	0.693578	0.10185	0.114031	0.193644	0.00248229
TRIAE_CS42_5DS_TGACv1_456680_AA1476140	TraesCS5D02G015700	1134	ME10	salmon	-0.06356	0.324802	0.00454407	0.943936	0.0197654	0.759669	-0.0336563	0.602363	-0.0261601	0.685538	-0.054431	0.399235	-0.0464169	0.47231	-0.000448989	0.994456	0.117115	0.0689545
TRIAE_CS42_5DS_TGACv1_456696_AA1476380	TraesCS5D02G017500	1437	ME10	salmon	-0.0416847	0.518678	-0.00868562	0.893071	-0.132246	0.0398158	-0.027087	0.675018	-0.158019	0.0138568	-0.0764139	0.236295	-0.0129063	0.841681	0.0882463	0.171201	0.211119	0.000951232
TRIAE_CS42_5DS_TGACv1_457066_AA1481710	TraesCS5D02G031000	869	ME10	salmon	-0.0390574	0.545395	0.0232571	0.718868	-0.0887121	0.168944	0.033316	0.606039	-0.123252	0.0555273	-0.0584471	0.365312	-0.0120841	0.851646	0.0651827	0.312577	0.183691	0.00414118
TRIAE_CS42_5DS_TGACv1_458827_AA1494600	TraesCS5D02G041400	699	ME10	salmon	0.0106457	0.869137	-0.00429767	0.946972	-0.0555839	0.389309	-0.0277867	0.667119	-0.100333	0.119552	-0.115286	0.073435	-0.0875151	0.17479	0.171425	0.00752328	0.250665	8.06809e-05
TRIAE_CS42_5DS_TGACv1_456968_AA1480330	TraesCS5D02G081100	1509	ME10	salmon	-0.11487	0.0744859	0.0536572	0.405981	-0.147863	0.0213938	-0.0946957	0.141888	-0.185028	0.00387165	-0.0425231	0.510296	0.00779531	0.903976	0.146987	0.0221855	0.242432	0.00013964
TRIAE_CS42_5DS_TGACv1_457203_AA1483720	TraesCS5D02G103500	1835	ME10	salmon	-0.0259307	0.688151	-0.0364091	0.572994	0.00562825	0.93059	0.00430743	0.946851	-0.0359976	0.577341	-0.075232	0.243643	0.0446207	0.489637	0.113414	0.0782619	0.152004	0.0179742
TRIAE_CS42_5DS_TGACv1_457254_AA1484340	TraesCS5D02G115000	1317	ME10	salmon	-0.0720279	0.264362	-0.00564556	0.930377	-0.0864036	0.180352	-0.0392499	0.543414	-0.136793	0.0334206	-0.0862278	0.181244	-0.0387318	0.548752	0.124718	0.0526617	0.220672	0.000544609
TRIAE_CS42_5DL_TGACv1_435057_AA1445420	TraesCS5D02G130900	2206	ME10	salmon	-0.0631362	0.328045	0.0385862	0.550257	-0.0606402	0.347566	0.000833849	0.989704	-0.0931251	0.148647	-0.0955276	0.138405	0.00549287	0.932256	0.118343	0.0660755	0.226823	0.000375495
TRIAE_CS42_5DL_TGACv1_435966_AA1456740	TraesCS5D02G139900	2026	ME10	salmon	-0.13712	0.0329961	0.0227655	0.724568	-0.0860362	0.182219	-0.0514739	0.425376	-0.137128	0.0329866	-0.0940419	0.144673	-0.0108383	0.86679	0.0927305	0.150383	0.173368	0.00686097
TRIAE_CS42_U_TGACv1_641659_AA2100590	TraesCS5D02G157500	1275	ME10	salmon	-0.0103428	0.872828	0.0551471	0.393051	-0.0376094	0.560404	-0.0370834	0.565905	-0.0769916	0.23276	-0.00186967	0.976917	0.0291522	0.651809	0.180372	0.00488505	0.208051	0.00113209
TRIAE_CS42_5DL_TGACv1_434007_AA1427100	TraesCS5D02G197600	709	ME10	salmon	0.0672905	0.297154	0.0348282	0.589778	-0.0878635	0.173073	-0.0995002	0.122666	-0.0781912	0.22554	-0.0825614	0.200583	-0.0170695	0.791639	0.0217421	0.736481	0.081133	0.20851
TRIAE_CS42_5DL_TGACv1_433283_AA1408130	TraesCS5D02G199800	961	ME10	salmon	-0.0363827	0.573273	0.0203398	0.752908	-0.0857567	0.183648	-0.102992	0.110014	-0.125968	0.0503168	-0.045303	0.483016	-0.0344654	0.59366	0.126394	0.0495371	0.192156	0.00268389
TRIAE_CS42_5DL_TGACv1_433070_AA1400710	TraesCS5D02G201500	1745	ME10	salmon	-0.123925	0.0541967	0.0291949	0.651334	-0.174593	0.0064708	-0.0996432	0.122127	-0.215417	0.000742353	-0.116455	0.0705445	-0.0655886	0.309567	0.0418778	0.516741	0.16906	0.00840544
TRIAE_CS42_5DL_TGACv1_433561_AA1416190	TraesCS5D02G205600	2597	ME10	salmon	-0.0375633	0.560885	-0.0375969	0.560534	-0.0328609	0.610972	-0.000178053	0.997801	-0.0739303	0.25192	-0.0103682	0.872519	0.0739415	0.251847	0.0821684	0.202742	0.179917	0.00499582
TRIAE_CS42_5DL_TGACv1_433272_AA1407780	TraesCS5D02G206700	2113	ME10	salmon	-0.0344998	0.593292	-0.0262979	0.68397	-0.141161	0.0281218	-0.0251256	0.697349	-0.135704	0.0348675	-0.0106066	0.869613	0.013721	0.831831	0.0559739	0.385985	0.252811	6.97142e-05
TRIAE_CS42_5DL_TGACv1_436153_AA1458650	TraesCS5D02G252100	2174	ME10	salmon	-0.0179408	0.781265	0.0790963	0.220199	-0.0480841	0.456531	-0.0572912	0.374887	-0.105482	0.101633	-0.0416765	0.518761	-0.00269653	0.966713	-0.0252511	0.695913	0.0935046	0.146992
TRIAE_CS42_5DL_TGACv1_432912_AA1393930	TraesCS5D02G256400	1666	ME10	salmon	0.0347686	0.590415	-0.000923899	0.988592	-0.08851	0.169921	-0.0531141	0.410756	-0.129609	0.0439771	-0.0202818	0.75359	0.0479065	0.458198	0.0387402	0.548666	0.160309	0.012522
TRIAE_CS42_5DL_TGACv1_433305_AA1408870	TraesCS5D02G259200	959	ME10	salmon	-0.0962698	0.135352	0.00821688	0.89881	-0.0978714	0.128942	-0.107568	0.0950094	-0.120455	0.0613502	-0.063056	0.328661	-0.00622661	0.923232	0.125817	0.0505964	0.192309	0.00266259
TRIAE_CS42_U_TGACv1_642676_AA2121380	TraesCS5D02G283600	1218	ME10	salmon	-0.0904928	0.160519	-0.0116591	0.856807	-0.147926	0.0213375	-0.0733654	0.255571	-0.168262	0.00872331	-0.0727383	0.259667	-0.0628098	0.330556	0.110274	0.0869327	0.230426	0.000300595
TRIAE_CS42_5DL_TGACv1_436263_AA1459570	TraesCS5D02G311800	2174	ME10	salmon	-0.0334361	0.604741	0.0337375	0.601487	-0.0942214	0.143904	-0.071774	0.266054	-0.129274	0.0445315	-0.0726966	0.259941	-0.0223463	0.72944	0.155587	0.01541	0.282675	7.96775e-06
TRIAE_CS42_5DL_TGACv1_433222_AA1406100	TraesCS5D02G312100	1716	ME10	salmon	-0.127984	0.0467178	0.0553142	0.391617	-0.0976012	0.130007	-0.0179556	0.781089	-0.123342	0.0553474	-0.0829936	0.198229	-0.0734746	0.254863	0.0910846	0.157789	0.250687	8.05599e-05
TRIAE_CS42_5DL_TGACv1_435884_AA1455950	TraesCS5D02G323100	2307	ME10	salmon	-0.112476	0.0807771	-0.00260654	0.967823	-0.189677	0.00305308	-0.147039	0.0221375	-0.238377	0.000181709	-0.0200113	0.756773	-0.0128864	0.841922	0.131995	0.0401981	0.15684	0.0145914
TRIAE_CS42_5DL_TGACv1_435808_AA1455130	TraesCS5D02G352700	2041	ME10	salmon	-0.0875318	0.174708	-0.00867082	0.893252	-0.246674	0.000105505	-0.132949	0.0387653	-0.252457	7.14e-05	-0.0466606	0.469985	0.00905696	0.888528	0.0837753	0.194021	0.186399	0.00361163
TRIAE_CS42_5DL_TGACv1_434527_AA1437580	TraesCS5D02G359900	1878	ME10	salmon	-0.0371383	0.565329	0.0343071	0.595359	-0.0822052	0.202539	-0.0272409	0.673278	-0.160396	0.0124737	-0.0812846	0.207658	0.0101126	0.875635	0.0756434	0.241067	0.114012	0.0766926
TRIAE_CS42_5DL_TGACv1_433513_AA1415270	TraesCS5D02G379300	877	ME10	salmon	-0.0312029	0.629091	0.0341549	0.596993	-0.108809	0.0912338	-0.0433842	0.501761	-0.144382	0.0246909	-0.115369	0.0732258	-0.0616364	0.339689	0.144647	0.0244253	0.239177	0.00017257
TRIAE_CS42_5DL_TGACv1_437926_AA1467600	TraesCS5D02G383100	2113	ME10	salmon	-0.0529811	0.41193	-0.0223854	0.728985	-0.114959	0.0742601	-0.0759112	0.239401	-0.177787	0.00554514	-0.100519	0.118864	-0.0291095	0.652286	0.140321	0.0290804	0.207983	0.00113643
TRIAE_CS42_5DL_TGACv1_435807_AA1455110	TraesCS5D02G386500	3966	ME10	salmon	-0.102313	0.112389	0.0773339	0.230684	-0.0685273	0.288343	-0.00938594	0.884507	-0.163784	0.0107123	-0.0831749	0.197247	-0.0139288	0.829323	0.0806334	0.211335	0.158115	0.0137988
TRIAE_CS42_5DL_TGACv1_435700_AA1453740	TraesCS5D02G436200	4913	ME10	salmon	-0.0969022	0.132793	-0.0486095	0.451621	-0.181523	0.00461433	-0.0678404	0.293214	-0.209338	0.0010527	-0.0640316	0.321217	-0.0299795	0.642603	0.104894	0.103565	0.226278	0.000388214
TRIAE_CS42_5DL_TGACv1_436809_AA1463320	TraesCS5D02G460000	1059	ME10	salmon	0.00061014	0.992466	-0.00911955	0.887763	-0.105584	0.1013	-0.00689116	0.915069	-0.129858	0.0435691	-0.0172084	0.789982	0.0631592	0.327869	0.0337896	0.600925	0.123545	0.0549445
TRIAE_CS42_5DL_TGACv1_438120_AA1467920	TraesCS5D02G481200	1664	ME10	salmon	0.00895626	0.88976	-0.002765	0.965868	-0.0749275	0.245562	-0.0527475	0.413998	-0.125389	0.0513929	-0.0732037	0.256623	-0.0260411	0.686893	0.0883121	0.170881	0.212255	0.000891318
TRIAE_CS42_U_TGACv1_643092_AA2127250	TraesCS5D02G500000	1731	ME10	salmon	-0.0671843	0.297919	0.0900534	0.162568	-0.0291201	0.652168	0.000254197	0.996861	-0.0843853	0.190784	0.00920279	0.886745	0.0709055	0.271898	-0.00226749	0.972007	0.0999845	0.120847
TRIAE_CS42_5DL_TGACv1_435998_AA1457130	TraesCS5D02G503400	1736	ME10	salmon	-0.0546013	0.397759	-0.100334	0.119545	-0.180125	0.00494491	-0.20741	0.00117367	-0.174199	0.00659408	-0.0235642	0.715316	0.00667923	0.917671	0.0298605	0.643924	0.135791	0.0347497
TRIAE_CS42_5DL_TGACv1_433037_AA1399290	TraesCS5D02G504500	806	ME10	salmon	-0.0289562	0.653998	-0.0232072	0.719446	-0.154682	0.0160255	-0.123152	0.055726	-0.185583	0.00376435	-0.118859	0.0648951	-0.0284841	0.659283	0.121257	0.0596327	0.229484	0.000318695
TRIAE_CS42_5DL_TGACv1_433037_AA1399330	TraesCS5D02G504800	1984	ME10	salmon	-0.152742	0.0174175	0.01649	0.798558	-0.0671968	0.297828	-0.0305877	0.63587	-0.03621	0.575096	-0.0533988	0.408249	-0.0821653	0.202759	0.0529396	0.412297	0.165289	0.0100031
TRIAE_CS42_5DL_TGACv1_435218_AA1447380	TraesCS5D02G507000	1593	ME10	salmon	-0.0391728	0.544207	-0.00545899	0.932673	-0.0986457	0.125929	-0.114364	0.0757808	-0.151975	0.017996	-0.0930237	0.149092	-0.0192016	0.766323	0.127175	0.048136	0.193966	0.00244056
TRIAE_CS42_5DL_TGACv1_435790_AA1454970	TraesCS5D02G507300	1488	ME10	salmon	-0.0258106	0.68952	-0.0484578	0.453035	-0.19526	0.00227911	-0.113518	0.0779886	-0.194692	0.00234866	-0.0478917	0.458337	-0.0170591	0.791762	-0.00419314	0.94826	0.157169	0.0143834
TRIAE_CS42_5DL_TGACv1_437415_AA1466210	TraesCS5D02G530100	1201	ME10	salmon	-0.067222	0.297647	0.0544224	0.399309	-0.123446	0.0551407	-0.0828893	0.198795	-0.171981	0.00732807	-0.0880029	0.17239	0.00230599	0.971532	0.0876203	0.17427	0.172329	0.00720837
TRIAE_CS42_6AS_TGACv1_485227_AA1540710	TraesCS6A02G068000	1644	ME10	salmon	0.00939537	0.884392	-0.0166091	0.797134	-0.0987593	0.125491	-0.0118124	0.854944	-0.0995808	0.122362	-0.0465279	0.47125	-0.0732571	0.256275	0.129848	0.0435863	0.178826	0.00527071
TRIAE_CS42_6AS_TGACv1_485300_AA1542730	TraesCS6A02G088600	1349	ME10	salmon	-0.121692	0.0587159	0.00475086	0.941389	-0.0836777	0.194543	-0.0538708	0.404112	-0.145128	0.0239489	-0.0730361	0.257716	-0.0153068	0.812736	0.0162329	0.801634	0.132211	0.0398688
TRIAE_CS42_6AS_TGACv1_485190_AA1539670	TraesCS6A02G143600	2708	ME10	salmon	-0.00779935	0.903926	-0.0224335	0.728425	-0.169772	0.00813077	-0.0630978	0.32834	-0.190168	0.00297656	-0.105739	0.100798	-0.0384933	0.551218	0.0640454	0.321113	0.189309	0.00311156
TRIAE_CS42_6AS_TGACv1_485396_AA1544660	TraesCS6A02G143700	1772	ME10	salmon	0.0675866	0.295028	-0.0311771	0.629375	-0.0196384	0.761167	0.00683199	0.915795	-0.0458943	0.477316	0.0351252	0.586608	0.10515	0.102719	0.0524472	0.416665	0.150897	0.0188381
TRIAE_CS42_6AS_TGACv1_486233_AA1558590	TraesCS6A02G148600	2464	ME10	salmon	-0.00379614	0.953152	0.0384269	0.551906	-0.167939	0.00885472	-0.0679557	0.292393	-0.190264	0.0029617	-0.0853956	0.185508	0.00738114	0.909055	0.140641	0.0287118	0.212257	0.000891198
TRIAE_CS42_6AS_TGACv1_485210_AA1540140	TraesCS6A02G150000	3355	ME10	salmon	-0.104706	0.104189	0.00408475	0.949595	-0.123895	0.0542549	-0.0916117	0.155388	-0.18504	0.00386929	-0.127494	0.0475725	-0.0647105	0.316103	0.0837249	0.194291	0.162999	0.0110997
TRIAE_CS42_6AL_TGACv1_471189_AA1504360	TraesCS6A02G217000	1229	ME10	salmon	-0.0410912	0.524654	0.0238773	0.711701	-0.0722869	0.262644	-0.0410349	0.525223	-0.097331	0.131078	-0.0420454	0.515063	-0.0143835	0.82384	0.012161	0.850713	0.13091	0.0418817
TRIAE_CS42_6AL_TGACv1_475452_AA1536550	TraesCS6A02G225800	2647	ME10	salmon	-0.00285037	0.964815	0.0196025	0.76159	-0.0299259	0.643199	-0.0139449	0.829129	-0.084179	0.191874	-0.068298	0.289963	0.0120338	0.852257	0.0714167	0.268447	0.17251	0.00714689
TRIAE_CS42_6AL_TGACv1_471336_AA1507220	TraesCS6A02G242400	1997	ME10	salmon	-0.0403239	0.532431	-0.00301349	0.962803	-0.139609	0.0299162	-0.0706017	0.273962	-0.19126	0.00281241	-0.0635478	0.324895	-0.00161041	0.980117	0.133854	0.0374452	0.239643	0.000167444
TRIAE_CS42_6AL_TGACv1_471660_AA1512450	TraesCS6A02G254200	1684	ME10	salmon	-0.0695196	0.281402	-0.0227226	0.725067	-0.0518115	0.422343	-0.0295347	0.647546	-0.0760359	0.238628	0.0100319	0.876619	-0.00885591	0.890987	0.0363366	0.573759	0.151464	0.0183916
TRIAE_CS42_6AL_TGACv1_472624_AA1524250	TraesCS6A02G263100	1730	ME10	salmon	-0.0842933	0.191269	0.0172221	0.789819	-0.119418	0.0636341	-0.0660888	0.305884	-0.146556	0.0225838	-0.0364276	0.572799	-0.0558811	0.386775	0.0616682	0.339439	0.168595	0.00858919
TRIAE_CS42_6AL_TGACv1_470861_AA1496950	TraesCS6A02G271300	2462	ME10	salmon	-0.11354	0.0779305	0.0271948	0.673799	-0.0809932	0.209298	-0.0612834	0.342466	-0.0932912	0.147921	-0.0432461	0.503125	-0.0463676	0.47278	0.034503	0.593258	0.138585	0.0311526
TRIAE_CS42_6AL_TGACv1_472203_AA1519080	TraesCS6A02G277500	2753	ME10	salmon	-0.0386623	0.54947	-0.0157979	0.806843	-0.150692	0.0190017	-0.0509507	0.430103	-0.20356	0.00145428	-0.132027	0.040148	-0.0457914	0.478306	0.0957786	0.137367	0.203377	0.00146903
TRIAE_CS42_6AL_TGACv1_471163_AA1503870	TraesCS6A02G282900	3095	ME10	salmon	0.0342471	0.596003	-0.0111945	0.862455	-0.112863	0.0797315	-0.0641551	0.320283	-0.176317	0.00595547	0.0320527	0.619775	0.0925502	0.151181	0.0210227	0.744894	0.100716	0.118138
TRIAE_CS42_6AL_TGACv1_472865_AA1526710	TraesCS6A02G284000	529	ME10	salmon	0.0378756	0.55763	0.00315407	0.961069	-0.0614335	0.341284	-0.0500192	0.438593	-0.0847779	0.18872	-0.0400041	0.53569	-0.0179588	0.781051	0.0774415	0.230033	0.18152	0.00461512
TRIAE_CS42_6AL_TGACv1_473567_AA1531770	TraesCS6A02G306800	1815	ME10	salmon	-0.0910009	0.158173	0.0738701	0.252307	-0.113772	0.07732	-0.0504167	0.434958	-0.179405	0.00512321	-0.0363166	0.57397	0.000593505	0.992672	0.080171	0.213974	0.121071	0.0600268
TRIAE_CS42_6AL_TGACv1_472174_AA1518550	TraesCS6A02G310500	1089	ME10	salmon	-0.0101759	0.874863	0.0203725	0.752524	-0.058437	0.365395	-0.0596554	0.355467	-0.0848922	0.188123	-0.103614	0.107871	-0.0427659	0.507882	0.181658	0.00458361	0.250922	7.92865e-05
TRIAE_CS42_6AL_TGACv1_471580_AA1511200	TraesCS6A02G317600	1808	ME10	salmon	-0.12228	0.0574977	-0.0297291	0.645385	-0.133984	0.0372591	-0.100711	0.118158	-0.144721	0.0243512	-0.0621497	0.335674	-0.0740742	0.250995	0.0137293	0.831731	0.169643	0.0081796
TRIAE_CS42_6AL_TGACv1_472980_AA1527800	TraesCS6A02G329400	2814	ME10	salmon	-0.0410203	0.52537	-0.0585453	0.364505	-0.15082	0.0189	-0.085699	0.183945	-0.190535	0.00292042	-0.139376	0.0301937	-0.0848878	0.188146	0.167029	0.00923539	0.253888	6.47564e-05
TRIAE_CS42_6AL_TGACv1_472681_AA1524860	TraesCS6A02G331900	2959	ME10	salmon	-0.0778953	0.227306	0.00451841	0.944252	-0.113426	0.0782313	-0.0795221	0.217717	-0.138792	0.0308992	-0.0415564	0.519967	6.4934e-05	0.999198	0.0145932	0.821315	0.135934	0.0345568
TRIAE_CS42_6AL_TGACv1_472318_AA1520790	TraesCS6A02G347700	2148	ME10	salmon	0.0670674	0.298762	-0.0531914	0.410074	-0.0866281	0.179218	-0.0844194	0.190604	-0.110119	0.0873812	-0.0547645	0.396348	0.0157262	0.807703	0.0634284	0.325806	0.122255	0.0575485
TRIAE_CS42_6AL_TGACv1_471826_AA1514790	TraesCS6A02G359900	1913	ME10	salmon	-0.0387197	0.548877	0.00777147	0.904268	-0.0788787	0.221474	-0.0615998	0.339976	-0.118862	0.0648873	-0.106104	0.099622	-0.0133042	0.836867	0.133775	0.0375587	0.18569	0.00374403
TRIAE_CS42_6AL_TGACv1_471224_AA1505010	TraesCS6A02G386900	3889	ME10	salmon	-0.113347	0.0784396	-0.00365545	0.954887	-0.159713	0.0128581	-0.0208775	0.746596	-0.188677	0.00321459	-0.104744	0.104064	-0.0781033	0.226063	0.0415778	0.519752	0.116406	0.0706634
TRIAE_CS42_6AL_TGACv1_470958_AA1499440	TraesCS6A02G417500	895	ME10	salmon	-0.0734663	0.254916	0.0965157	0.134353	-0.21336	0.000836403	-0.111344	0.0838953	-0.208271	0.00111817	-0.0439551	0.496144	-0.0244091	0.705574	0.113629	0.0776951	0.167837	0.00889686
TRIAE_CS42_6AL_TGACv1_472865_AA1526720	TraesCS6A02G469300	1434	ME10	salmon	-0.083554	0.195206	0.102904	0.110319	-0.0948711	0.141149	-0.0619279	0.337405	-0.113375	0.0783657	-0.0386139	0.54997	-0.0126847	0.844364	0.0407853	0.527748	0.142209	0.0269631
TRIAE_CS42_6BS_TGACv1_514356_AA1658720	TraesCS6B02G059000	934	ME10	salmon	0.00417885	0.948436	-0.0122943	0.849097	-0.0796636	0.216897	-0.0254263	0.693909	-0.0869084	0.17781	-0.0991016	0.12418	-0.0575719	0.372548	0.134394	0.0366773	0.20174	0.00160728
TRIAE_CS42_6BS_TGACv1_513738_AA1648380	TraesCS6B02G077100	1020	ME10	salmon	-0.00383029	0.952731	0.0483012	0.454498	-0.109691	0.0886232	-0.124337	0.0533936	-0.183371	0.00420815	-0.069233	0.283395	0.0118887	0.854018	0.158891	0.0133347	0.178402	0.0053814
TRIAE_CS42_6BS_TGACv1_515491_AA1670420	TraesCS6B02G097600	2827	ME10	salmon	-0.0779048	0.227249	-0.0115935	0.857604	-0.0714868	0.267977	-0.0803878	0.212734	-0.0808376	0.210177	-0.0454328	0.481761	-0.0335377	0.603643	0.0821763	0.202699	0.214973	0.000761789
TRIAE_CS42_6BS_TGACv1_513791_AA1649780	TraesCS6B02G123200	1214	ME10	salmon	-0.131902	0.0403397	0.0430123	0.505437	-0.134321	0.0367804	-0.0418206	0.517315	-0.15938	0.013049	-0.0654594	0.310523	-0.066064	0.306066	0.10823	0.0929792	0.231605	0.000279264
TRIAE_CS42_6BS_TGACv1_515551_AA1670850	TraesCS6B02G172000	1651	ME10	salmon	-0.037316	0.56347	0.0922336	0.152591	0.014516	0.822245	-0.0238094	0.712484	-0.0180781	0.779634	-0.0167939	0.794927	0.0343875	0.594496	0.0960549	0.136231	0.193899	0.00244918
TRIAE_CS42_6BS_TGACv1_514318_AA1658270	TraesCS6B02G201500	2019	ME10	salmon	-0.145538	0.0235507	0.0506047	0.433245	-0.148407	0.0209146	-0.0469422	0.467306	-0.198501	0.00191641	-0.0405257	0.53038	-0.00530102	0.934616	0.013735	0.831663	0.124307	0.0534527
TRIAE_CS42_6BS_TGACv1_514196_AA1656730	TraesCS6B02G211900	1749	ME10	salmon	0.0488545	0.449341	-0.00215316	0.973418	-0.0885	0.169969	-0.0912157	0.15719	-0.0985279	0.126384	-0.0761934	0.237654	0.00699946	0.913739	0.101214	0.116321	0.11965	0.0631174
TRIAE_CS42_6BL_TGACv1_499556_AA1586040	TraesCS6B02G245800	1028	ME10	salmon	-0.045157	0.484429	0.0755348	0.241746	-0.072626	0.260406	-0.0334908	0.60415	-0.105626	0.101164	-0.0588691	0.361854	0.011817	0.854889	-0.0119464	0.853318	0.0842663	0.191412
TRIAE_CS42_6BL_TGACv1_501752_AA1620430	TraesCS6B02G266000	2659	ME10	salmon	-0.0578272	0.370428	0.0404678	0.530969	-0.137678	0.032283	-0.0709495	0.2716	-0.152633	0.0174987	-0.0307709	0.633848	0.0443874	0.491913	0.0856069	0.184418	0.147186	0.0220038
TRIAE_CS42_6BL_TGACv1_503839_AA1628480	TraesCS6B02G271400	1735	ME10	salmon	-0.0267155	0.679228	-0.0348026	0.590052	-0.0925953	0.150981	0.0100491	0.87641	-0.128533	0.0457766	-0.0501043	0.437813	-0.0264835	0.681861	0.120232	0.0618363	0.256504	5.40564e-05
TRIAE_CS42_6BL_TGACv1_501466_AA1617830	TraesCS6B02G282100	2146	ME10	salmon	-0.0815431	0.206212	0.0337992	0.600822	-0.0843307	0.191072	-0.029642	0.646353	-0.164381	0.0104258	-0.0711346	0.270348	-0.026647	0.680004	0.15338	0.0169481	0.229045	0.000327486
TRIAE_CS42_U_TGACv1_642183_AA2112810	TraesCS6B02G296500	2167	ME10	salmon	-0.0943933	0.143171	0.0586641	0.363532	-0.132354	0.0396525	-0.0330899	0.608487	-0.190235	0.00296619	-0.100844	0.117668	-0.0171249	0.790978	0.00399265	0.95073	0.109234	0.0899695
TRIAE_CS42_6BL_TGACv1_500027_AA1597560	TraesCS6B02G298500	2239	ME10	salmon	-0.0740452	0.251182	-0.0143493	0.824253	-0.120743	0.0607292	-0.100235	0.119915	-0.134372	0.0367084	-0.0269629	0.676423	-0.049445	0.443872	0.0437559	0.4981	0.139064	0.0305684
TRIAE_CS42_6BL_TGACv1_501383_AA1616820	TraesCS6B02G305500	3382	ME10	salmon	-0.021863	0.735071	-0.0553196	0.391571	-0.132412	0.0395662	-0.0899347	0.163124	-0.163947	0.0106335	-0.104524	0.104796	-0.0293719	0.649359	0.0876634	0.174058	0.176628	0.00586637
TRIAE_CS42_6BL_TGACv1_500254_AA1602180	TraesCS6B02G326000	638	ME10	salmon	0.0401342	0.534363	0.00119891	0.985197	-0.155678	0.0153491	-0.0765815	0.235266	-0.159969	0.0127128	-0.0607778	0.346471	-0.0149654	0.816837	0.0590339	0.360509	0.176618	0.00586916
TRIAE_CS42_6BL_TGACv1_500230_AA1601770	TraesCS6B02G340500	765	ME10	salmon	-0.0675243	0.295474	0.00436644	0.946124	-0.141666	0.0275576	-0.0985963	0.126119	-0.168726	0.00853724	-0.133944	0.0373162	-0.0708373	0.27236	0.166085	0.00964517	0.261412	3.83191e-05
TRIAE_CS42_6BL_TGACv1_500036_AA1597670	TraesCS6B02G356800	3456	ME10	salmon	0.0507759	0.431689	-0.0693923	0.282286	-0.0992567	0.123589	-0.0652826	0.311835	-0.141547	0.0276904	-0.0528055	0.413484	0.00190831	0.97644	0.0186487	0.772865	0.138075	0.0317844
TRIAE_CS42_6BL_TGACv1_501315_AA1615940	TraesCS6B02G360200	2836	ME10	salmon	-0.0475484	0.461568	-0.0396189	0.539628	-0.10235	0.112258	0.0124375	0.847361	-0.157209	0.014358	-0.0563596	0.382715	0.00696809	0.914124	0.0920116	0.153585	0.167376	0.00908843
TRIAE_CS42_6BL_TGACv1_500727_AA1608920	TraesCS6B02G383500	1167	ME10	salmon	0.0236839	0.713934	-0.0450471	0.485494	-0.0902274	0.161754	-0.0535707	0.406739	-0.135852	0.0346675	-0.108927	0.0908823	-0.051297	0.426971	0.150548	0.0191182	0.24683	0.000104418
TRIAE_CS42_6BL_TGACv1_501664_AA1619780	TraesCS6B02G392700	2388	ME10	salmon	-0.0719351	0.26498	-0.00400213	0.950613	-0.139985	0.0294724	-0.0898678	0.163439	-0.174585	0.00647355	-0.128716	0.0454669	-0.0600991	0.351893	0.153333	0.0169828	0.226531	0.000382267
TRIAE_CS42_U_TGACv1_667220_AA2154590	TraesCS6B02G530000	1166	ME10	salmon	0.0390299	0.545677	-0.0073768	0.909108	0.00590481	0.927189	-0.0295695	0.64716	-0.0757416	0.240455	-0.0750437	0.244828	-0.0404825	0.530819	0.149742	0.0197779	0.210552	0.000982547
TRIAE_CS42_6BL_TGACv1_500084_AA1598500	TraesCS6B02G530100	3465	ME10	salmon	0.00144112	0.982207	0.0144383	0.823181	-0.0554081	0.390813	-0.0928326	0.149932	-0.0944363	0.142988	-0.0861975	0.181397	-0.0298437	0.644111	0.160342	0.0125036	0.197807	0.00198926
TRIAE_CS42_6BL_TGACv1_501458_AA1617710	TraesCS6B02G644000	5810	ME10	salmon	-0.0490912	0.447144	0.0598973	0.353516	-0.014329	0.824497	-0.0355423	0.582169	-0.00534031	0.934133	0.0324739	0.615181	0.0439402	0.49629	-0.0844152	0.190626	0.0697327	0.279926
TRIAE_CS42_6DS_TGACv1_543292_AA1738080	TraesCS6D02G038500	1770	ME10	salmon	-0.0872443	0.176133	0.0183475	0.776436	-0.149555	0.0199343	-0.0934378	0.147283	-0.222352	0.00049249	-0.050467	0.4345	-0.0481209	0.456186	0.0527439	0.414029	0.120885	0.0604253
TRIAE_CS42_6DS_TGACv1_543230_AA1737280	TraesCS6D02G049600	860	ME10	salmon	0.0357448	0.580019	0.0202594	0.753853	-0.15175	0.0181692	-0.0513912	0.426121	-0.186572	0.00358003	-0.0271405	0.674414	-0.0232942	0.718439	0.00197003	0.975678	0.104629	0.104445
TRIAE_CS42_U_TGACv1_642378_AA2116590	TraesCS6D02G065400	1672	ME10	salmon	-0.0498524	0.440123	0.0278731	0.666147	-0.131712	0.0406308	-0.0904807	0.160575	-0.147595	0.0216338	-0.104507	0.104852	-0.0246289	0.703048	0.0507645	0.431792	0.105008	0.103189
TRIAE_CS42_6DS_TGACv1_543772_AA1744060	TraesCS6D02G102000	2107	ME10	salmon	-0.102592	0.111409	-0.0176021	0.785293	-0.159813	0.0128013	-0.048064	0.45672	-0.231977	0.000272839	-0.0702599	0.276297	-0.0153754	0.811911	0.0896206	0.164605	0.16529	0.0100024
TRIAE_CS42_6DS_TGACv1_542674_AA1727150	TraesCS6D02G138000	2092	ME10	salmon	0.000472091	0.994171	0.0207359	0.748257	-0.172402	0.00718331	-0.08011	0.214324	-0.184926	0.00389164	-0.015307	0.812733	0.0602004	0.351081	0.084447	0.190458	0.184675	0.0039412
TRIAE_CS42_6DS_TGACv1_543780_AA1744110	TraesCS6D02G162700	1956	ME10	salmon	-0.154073	0.0164517	0.0603781	0.349657	-0.145019	0.0240561	-0.0169253	0.793359	-0.182435	0.00440966	0.0326184	0.613608	0.0496818	0.441691	-0.0151341	0.81481	0.106099	0.0996353
TRIAE_CS42_6DL_TGACv1_527122_AA1698950	TraesCS6D02G211700	2311	ME10	salmon	-0.0898064	0.163728	-0.0302758	0.63932	-0.115854	0.0720195	-0.0464883	0.471628	-0.191102	0.00283564	-0.0682382	0.290387	0.00800561	0.901398	0.146334	0.0227916	0.226038	0.000393966
TRIAE_CS42_6DL_TGACv1_526895_AA1694540	TraesCS6D02G220200	2283	ME10	salmon	-0.0380421	0.555898	0.0212599	0.742117	-0.102726	0.110937	-0.0437067	0.498584	-0.130829	0.0420089	-0.0360258	0.577042	0.00559963	0.930942	0.100781	0.117901	0.165724	0.00980596
TRIAE_CS42_6DL_TGACv1_526396_AA1682250	TraesCS6D02G224300	1914	ME10	salmon	-0.0729043	0.258578	0.0123747	0.848122	-0.069497	0.281559	-0.0451948	0.484063	-0.136225	0.0341689	-0.0767861	0.234013	-0.035551	0.582076	0.14865	0.0207039	0.226043	0.000393833
TRIAE_CS42_6DL_TGACv1_526851_AA1693450	TraesCS6D02G243800	2273	ME10	salmon	-0.11408	0.0765156	0.0313997	0.626928	-0.125838	0.0505563	-0.0637836	0.323099	-0.144275	0.0247985	-0.0423296	0.512224	-0.0468751	0.467944	0.0316793	0.623861	0.161437	0.0119072
TRIAE_CS42_6DL_TGACv1_528441_AA1714120	TraesCS6D02G245700	3226	ME10	salmon	-0.078707	0.222485	0.0356176	0.58137	-0.187	0.00350281	-0.075507	0.241919	-0.228265	0.000343646	-0.0719207	0.265076	-0.0303816	0.638149	0.0451446	0.484549	0.147641	0.0215917
TRIAE_CS42_6DL_TGACv1_529574_AA1718560	TraesCS6D02G258100	2743	ME10	salmon	-0.0104013	0.872115	-0.025283	0.695548	-0.1036	0.107917	-0.0717701	0.26608	-0.155895	0.0152046	-0.107601	0.0949075	0.00238117	0.970604	0.0669452	0.299645	0.129365	0.0443803
TRIAE_CS42_6DL_TGACv1_527463_AA1704390	TraesCS6D02G272400	2236	ME10	salmon	-0.0890487	0.167327	0.00355925	0.956073	-0.110241	0.087028	-0.0169804	0.792702	-0.146308	0.022816	-0.0546695	0.397169	-0.0157133	0.807858	0.00103708	0.987195	0.168238	0.00873283
TRIAE_CS42_6DL_TGACv1_527104_AA1698620	TraesCS6D02G286000	1742	ME10	salmon	-0.100361	0.119448	0.037859	0.557802	-0.139322	0.0302577	-0.10494	0.103413	-0.175056	0.00632866	-0.00101977	0.987409	0.00371936	0.954099	0.0849002	0.188081	0.177926	0.0055078
TRIAE_CS42_6DL_TGACv1_526736_AA1690960	TraesCS6D02G289900	715	ME10	salmon	-0.000217378	0.997316	-0.00194555	0.97598	-0.102692	0.111058	-0.103999	0.106561	-0.124121	0.0538138	-0.112299	0.0812569	-0.0383545	0.552656	0.173558	0.0067994	0.24971	8.60637e-05
TRIAE_CS42_6DL_TGACv1_526602_AA1688060	TraesCS6D02G296400	1237	ME10	salmon	-0.0857872	0.183492	-0.0166741	0.796358	-0.121441	0.0592436	-0.116937	0.0693806	-0.136025	0.0344354	-0.109983	0.0877742	-0.0305459	0.636333	0.0133044	0.836865	0.121164	0.0598288
TRIAE_CS42_6DL_TGACv1_526987_AA1696720	TraesCS6D02G296900	999	ME10	salmon	-0.155791	0.0152737	0.00810368	0.900197	-0.107486	0.0952616	-0.0534601	0.40771	-0.0776985	0.228486	-0.0498092	0.440519	-0.00664786	0.918057	0.0197713	0.7596	0.0953805	0.139016
TRIAE_CS42_6DL_TGACv1_526575_AA1687410	TraesCS6D02G303000	2745	ME10	salmon	-0.0308693	0.632763	0.00735453	0.909381	-0.10001	0.120752	-0.056346	0.38283	-0.108329	0.0926781	-0.0280469	0.664192	0.0371816	0.564876	0.124045	0.0539621	0.117626	0.067744
TRIAE_CS42_6DL_TGACv1_528234_AA1712700	TraesCS6D02G332900	1104	ME10	salmon	0.0220231	0.733204	-0.0614392	0.341239	-0.116579	0.0702445	-0.127583	0.0474168	-0.132116	0.0400128	-0.106278	0.0990636	-0.0425878	0.509652	0.150127	0.0194606	0.237039	0.000198008
TRIAE_CS42_6DL_TGACv1_527484_AA1704760	TraesCS6D02G342800	3347	ME10	salmon	0.0102644	0.873783	-0.014595	0.821294	-0.0433992	0.501613	-0.0461354	0.475003	-0.079635	0.217062	-0.131864	0.0403975	-0.0458318	0.477917	0.17845	0.00536858	0.209443	0.00104643
TRIAE_CS42_6DL_TGACv1_527250_AA1701170	TraesCS6D02G359700	1451	ME10	salmon	-0.0347985	0.590095	0.0449678	0.486263	-0.0378703	0.557685	0.014006	0.828391	-0.0679871	0.29217	-0.02445	0.705104	0.00668188	0.917639	0.127906	0.0468542	0.231032	0.000289447
TRIAE_CS42_6DL_TGACv1_526800_AA1692210	TraesCS6D02G360900	1454	ME10	salmon	-0.0122171	0.850032	0.0881647	0.171599	-0.0856605	0.184143	-0.129754	0.04374	-0.125264	0.0516261	0.0144295	0.823287	0.00620709	0.923472	0.0709474	0.271613	0.176055	0.00603126
TRIAE_CS42_7AS_TGACv1_570087_AA1830100	TraesCS7A02G041400	1057	ME10	salmon	0.0323977	0.616011	-0.0716444	0.266921	-0.118749	0.0651453	-0.0272978	0.672636	-0.134502	0.036525	-0.0918188	0.154452	-0.0236223	0.714645	0.0452997	0.483048	0.159996	0.0126975
TRIAE_CS42_7AS_TGACv1_570821_AA1841360	TraesCS7A02G041900	842	ME10	salmon	0.00112692	0.986086	-0.0160715	0.803566	-0.123817	0.0544074	-0.0373702	0.562903	-0.145942	0.0231622	-0.0998443	0.121371	-0.0303169	0.638865	0.10363	0.107815	0.220891	0.000537537
TRIAE_CS42_7AS_TGACv1_570178_AA1831730	TraesCS7A02G075000	738	ME10	salmon	0.0426791	0.508744	0.0158366	0.806379	-0.0392045	0.543881	-0.0222574	0.730475	-0.0721659	0.263446	-0.036037	0.576924	-0.0191808	0.766569	0.119203	0.0641174	0.225046	0.000418491
TRIAE_CS42_7AS_TGACv1_570174_AA1831700	TraesCS7A02G106000	1319	ME10	salmon	-0.0559541	0.386154	-0.0149321	0.817238	-0.101878	0.113934	-0.0286503	0.65742	-0.146756	0.0223984	-0.0891884	0.166659	-0.0480434	0.456913	0.0962298	0.135516	0.204329	0.00139375
TRIAE_CS42_7AS_TGACv1_571513_AA1848220	TraesCS7A02G224500	2442	ME10	salmon	-0.106377	0.0987463	0.00739284	0.908911	-0.145741	0.0233552	-0.10048	0.119005	-0.187674	0.00338428	-0.0881086	0.171873	-0.0329562	0.609938	0.110863	0.0852493	0.182271	0.00444584
TRIAE_CS42_7AS_TGACv1_571156_AA1845260	TraesCS7A02G225000	787	ME10	salmon	-0.0382089	0.554166	-0.0203949	0.75226	-0.149277	0.0201675	-0.102318	0.112372	-0.176127	0.00601048	-0.0547073	0.396842	-0.042697	0.508566	0.137694	0.0322632	0.229294	0.000322478
TRIAE_CS42_7AS_TGACv1_570155_AA1831310	TraesCS7A02G240800	2399	ME10	salmon	-0.000114288	0.998589	-0.0461359	0.474998	-0.0936072	0.146547	-0.0570596	0.376824	-0.15439	0.0162283	-0.0621371	0.335773	0.0685652	0.288076	0.0708041	0.272586	0.154491	0.0161577
TRIAE_CS42_7AS_TGACv1_571999_AA1851050	TraesCS7A02G254500	1834	ME10	salmon	-0.0980777	0.128134	0.0554169	0.390737	-0.219087	0.000598378	-0.148899	0.0204896	-0.23326	0.000251709	-0.0406658	0.528959	-0.0125846	0.845577	0.101026	0.117003	0.173379	0.00685754
TRIAE_CS42_7AS_TGACv1_570910_AA1842310	TraesCS7A02G259000	1457	ME10	salmon	-0.0139599	0.828948	-0.015938	0.805165	-0.0793291	0.218839	-0.0327919	0.611722	-0.102176	0.112874	-0.0541137	0.401993	-0.0346778	0.591386	0.0914927	0.155928	0.217276	0.000665843
TRIAE_CS42_7AS_TGACv1_569973_AA1827990	TraesCS7A02G272400	4054	ME10	salmon	0.00699298	0.913819	-0.0366649	0.5703	-0.00137436	0.983031	-0.0356201	0.581342	-0.0861434	0.181673	-0.056191	0.384143	0.0684481	0.288902	0.0323329	0.616717	0.0446217	0.489628
TRIAE_CS42_7AS_TGACv1_569099_AA1807130	TraesCS7A02G272600	769	ME10	salmon	-0.0114608	0.859218	-0.0109011	0.866026	-0.0509788	0.429848	-0.09842	0.126801	-0.075926	0.239309	-0.0863281	0.180735	-0.0596911	0.355178	0.136009	0.0344566	0.233168	0.00025317
TRIAE_CS42_7AL_TGACv1_559703_AA1800580	TraesCS7A02G300400	1659	ME10	salmon	0.00323734	0.960042	0.00503219	0.937925	-0.110701	0.0857106	-0.00168672	0.979175	-0.151116	0.0186647	-0.0997167	0.12185	-0.0244784	0.704777	0.145974	0.0231321	0.242598	0.000138133
TRIAE_CS42_7AL_TGACv1_555988_AA1751810	TraesCS7A02G328600	1090	ME10	salmon	-0.0858159	0.183345	0.0246589	0.702703	-0.156504	0.0148069	-0.0407435	0.528171	-0.1924	0.00264997	-0.0991588	0.123962	-0.0353079	0.584661	0.161249	0.0120079	0.236885	0.000199969
TRIAE_CS42_7AL_TGACv1_556459_AA1763570	TraesCS7A02G338400	1585	ME10	salmon	-0.0907713	0.15923	-0.0320088	0.620255	-0.195419	0.00225996	-0.157768	0.0140107	-0.178342	0.00539716	0.00115363	0.985756	0.0480993	0.456388	0.0880672	0.172075	0.175038	0.00633403
TRIAE_CS42_7AL_TGACv1_558848_AA1796450	TraesCS7A02G345600	1617	ME10	salmon	-0.0553545	0.391272	0.0621505	0.335668	-0.0296281	0.646507	0.0254354	0.693805	-0.0628172	0.3305	-0.0739757	0.251627	-0.0146516	0.820612	0.0547877	0.396147	0.141448	0.0278
TRIAE_CS42_7AL_TGACv1_558651_AA1794990	TraesCS7A02G353400	1328	ME10	salmon	-0.112137	0.081701	0.0564689	0.381791	-0.20383	0.00143273	-0.110078	0.0874988	-0.225428	0.000408874	-0.0720211	0.264407	-0.0403954	0.531704	0.00511977	0.936847	0.151926	0.018034
TRIAE_CS42_7AL_TGACv1_556174_AA1757480	TraesCS7A02G394800	1788	ME10	salmon	-0.144928	0.0241459	0.0531317	0.410601	-0.116845	0.0696032	-0.0251454	0.697124	-0.128843	0.0452525	0.0482335	0.455131	0.0215797	0.738378	0.0840091	0.192776	0.207623	0.00115974
TRIAE_CS42_7AL_TGACv1_557569_AA1783150	TraesCS7A02G395800	1602	ME10	salmon	-0.0649168	0.31456	0.0347319	0.590808	-0.0675051	0.295612	0.0472556	0.464335	-0.109917	0.0879667	-0.0913689	0.156491	-0.024968	0.699156	0.0889623	0.167741	0.160171	0.0125991
TRIAE_CS42_7AL_TGACv1_557858_AA1787170	TraesCS7A02G412300	1908	ME10	salmon	-0.137463	0.0325567	-0.0405186	0.530452	-0.168306	0.00870536	-0.0836694	0.194587	-0.212974	0.000855192	-0.102428	0.111983	-0.0486264	0.451463	0.0726488	0.260256	0.202093	0.00157651
TRIAE_CS42_7AL_TGACv1_557921_AA1787730	TraesCS7A02G416600	3585	ME10	salmon	-0.134652	0.0363149	0.0535089	0.407281	-0.0732742	0.256164	-0.055541	0.389676	-0.1643	0.0104645	-0.100328	0.119569	-0.0568836	0.3783	0.149784	0.0197431	0.178883	0.00525616
TRIAE_CS42_7AL_TGACv1_559622_AA1800320	TraesCS7A02G423900	1336	ME10	salmon	0.00782947	0.903557	0.00269814	0.966693	-0.13632	0.0340432	-0.0695099	0.281469	-0.165053	0.0101115	-0.0694623	0.281799	-0.00747251	0.907934	0.099517	0.122603	0.210569	0.000981568
TRIAE_CS42_7AL_TGACv1_556518_AA1764540	TraesCS7A02G428200	1659	ME10	salmon	-0.104335	0.105426	-0.00573158	0.929319	-0.178429	0.00537426	-0.0274723	0.670664	-0.210124	0.00100678	-0.062606	0.332132	0.014414	0.823473	0.00240356	0.970328	0.163949	0.0106325
TRIAE_CS42_7AL_TGACv1_556806_AA1771350	TraesCS7A02G465100	3371	ME10	salmon	-0.101866	0.113976	0.0244138	0.70552	-0.0694351	0.281988	-0.0240708	0.709469	-0.108437	0.0923519	-0.0504077	0.43504	-0.0100922	0.875884	0.0508223	0.431267	0.156944	0.0145253
TRIAE_CS42_7AL_TGACv1_557111_AA1776680	TraesCS7A02G776800	1522	ME10	salmon	-0.0973055	0.13118	-0.0660236	0.306362	-0.119434	0.0635994	-0.0575317	0.372882	-0.103676	0.107657	-0.171749	0.00740895	-0.0865998	0.179361	0.034746	0.590657	0.0965145	0.134358
TRIAE_CS42_7BS_TGACv1_591949_AA1926340	TraesCS7B02G004800	1955	ME10	salmon	-0.0436549	0.499093	-0.0420804	0.514713	-0.0478987	0.458271	0.0102344	0.874149	-0.0845959	0.189675	-0.0902889	0.161467	-0.0404569	0.53108	0.0607138	0.34698	0.174139	0.00661329
TRIAE_CS42_U_TGACv1_642180_AA2112750	TraesCS7B02G008200	2014	ME10	salmon	-0.0637449	0.323394	0.0166639	0.79648	-0.0820521	0.203385	-0.0580775	0.368357	-0.121081	0.0600049	-0.0471758	0.46509	0.00299756	0.963	0.0571836	0.375786	0.105589	0.101285
TRIAE_CS42_7BS_TGACv1_592450_AA1938320	TraesCS7B02G010700	955	ME10	salmon	0.00621791	0.923339	0.0731657	0.256871	-0.166458	0.00948122	-0.0591212	0.359799	-0.183878	0.00410244	-0.016997	0.792504	0.0231722	0.719852	-0.0123548	0.848363	0.134588	0.0364035
TRIAE_CS42_7BS_TGACv1_593233_AA1949650	TraesCS7B02G018200	1468	ME10	salmon	0.0338818	0.599932	-0.0471489	0.465346	-0.0942616	0.143733	-0.0170394	0.791997	-0.111713	0.0828689	-0.0928561	0.149829	-0.0361232	0.576013	0.0599293	0.353257	0.153257	0.0170381
TRIAE_CS42_7BS_TGACv1_592887_AA1945740	TraesCS7B02G042500	1514	ME10	salmon	-0.120078	0.0621726	-0.00414501	0.948853	-0.139614	0.0299098	-0.0583224	0.366337	-0.175248	0.00627066	-0.0984022	0.12687	-0.0449749	0.486194	0.0398633	0.537127	0.204941	0.00134726
TRIAE_CS42_7BS_TGACv1_591952_AA1926520	TraesCS7B02G136400	1654	ME10	salmon	0.0525669	0.4156	-0.0454389	0.481702	-0.00424504	0.94762	-0.0279588	0.665183	-0.0905811	0.160109	-0.0980172	0.128371	0.0471607	0.465233	0.0882483	0.171192	0.127142	0.0481941
TRIAE_CS42_7BS_TGACv1_591822_AA1922670	TraesCS7B02G150700	1009	ME10	salmon	-0.0315255	0.625547	0.016915	0.793482	-0.15511	0.0157313	-0.119696	0.0630163	-0.169622	0.00818777	-0.0808974	0.209839	-0.0138944	0.829738	0.107476	0.0952945	0.128953	0.0450672
TRIAE_CS42_7BS_TGACv1_591860_AA1923800	TraesCS7B02G159400	1066	ME10	salmon	-0.0957297	0.137569	-0.0221747	0.731437	-0.108327	0.0926843	-0.046491	0.471602	-0.124744	0.0526113	-0.0599661	0.352962	-0.031464	0.626222	0.118714	0.0652232	0.259014	4.53739e-05
TRIAE_CS42_7BS_TGACv1_592250_AA1934330	TraesCS7B02G162600	3257	ME10	salmon	-0.136415	0.0339174	0.0258209	0.689403	-0.198694	0.00189653	-0.104356	0.105357	-0.204953	0.00134635	-0.0180979	0.779399	0.0348611	0.589426	0.0901026	0.162337	0.204039	0.00141629
TRIAE_CS42_7BS_TGACv1_591964_AA1926860	TraesCS7B02G191100	2229	ME10	salmon	-0.0959664	0.136594	0.0155225	0.810146	-0.141015	0.0282859	-0.0813814	0.207116	-0.203202	0.00148327	-0.00642001	0.920856	0.0401494	0.534208	0.0946638	0.142024	0.178472	0.00536287
TRIAE_CS42_7BS_TGACv1_592073_AA1929930	TraesCS7B02G194600	925	ME10	salmon	-0.0488504	0.449379	-0.0180265	0.780247	-0.175605	0.00616378	-0.120749	0.0607171	-0.19294	0.00257595	-0.0475843	0.46123	-0.0420216	0.515301	0.102475	0.111818	0.255978	5.60638e-05
TRIAE_CS42_7BL_TGACv1_577216_AA1869290	TraesCS7B02G208500	2080	ME10	salmon	-0.114892	0.07443	0.00803257	0.901068	-0.08709	0.176902	-0.0770139	0.232624	-0.106371	0.0987663	-0.0413907	0.521634	0.026021	0.687121	0.0131255	0.839028	0.124059	0.0539348
TRIAE_CS42_7BL_TGACv1_579779_AA1909950	TraesCS7B02G244300	1245	ME10	salmon	-0.0221889	0.731272	0.00250658	0.969057	-0.124011	0.0540275	-0.0354689	0.582948	-0.178284	0.0054125	-0.124825	0.0524584	-0.0767032	0.23452	0.169296	0.00831343	0.278893	1.06379e-05
TRIAE_CS42_7BL_TGACv1_578427_AA1894640	TraesCS7B02G249600	1707	ME10	salmon	-0.0376179	0.560315	-0.0572977	0.374832	-0.0715714	0.26741	-0.0701289	0.277196	-0.0980067	0.128412	-0.0641511	0.320314	-0.0307022	0.634606	0.0629145	0.32975	0.170972	0.00768557
TRIAE_CS42_7BL_TGACv1_577384_AA1873950	TraesCS7B02G296800	1763	ME10	salmon	-0.127221	0.0480551	0.110248	0.0870082	-0.0832191	0.197008	0.00542094	0.933141	-0.138785	0.0309068	0.0405359	0.530277	0.0456132	0.480021	0.05384	0.404381	0.192759	0.00260047
TRIAE_CS42_7BL_TGACv1_577927_AA1886320	TraesCS7B02G326200	1578	ME10	salmon	-0.0359215	0.578147	0.0379355	0.557007	-0.129363	0.0443831	-0.0594622	0.357029	-0.160395	0.0124741	-0.0641311	0.320464	-0.0128669	0.842159	0.0742748	0.249711	0.181656	0.00458395
TRIAE_CS42_7BL_TGACv1_579467_AA1907590	TraesCS7B02G328400	2079	ME10	salmon	-0.0539638	0.4033	-0.063931	0.32198	-0.126555	0.0492468	-0.0315158	0.625654	-0.15705	0.0144586	-0.0627946	0.330674	-0.000303834	0.996248	0.0285265	0.658808	0.151063	0.0187062
TRIAE_CS42_7BL_TGACv1_579285_AA1906120	TraesCS7B02G365800	3520	ME10	salmon	-0.10027	0.119783	-0.0330898	0.608489	-0.109849	0.0881629	-0.0597608	0.354616	-0.168555	0.00860543	-0.0565473	0.38113	0.00687592	0.915256	0.111298	0.0840247	0.174188	0.00659751
TRIAE_CS42_7BL_TGACv1_577967_AA1886950	TraesCS7B02G426800	3078	ME10	salmon	-0.073487	0.254782	0.0364699	0.572353	0.0678516	0.293134	0.0295359	0.647533	-0.00741708	0.908614	-0.00367651	0.954627	0.0192893	0.765287	0.136664	0.0335891	0.17892	0.00524666
TRIAE_CS42_7BL_TGACv1_579084_AA1903870	TraesCS7B02G548400	1007	ME10	salmon	-0.0122922	0.849122	0.0308435	0.633048	-0.0791877	0.219664	-0.0481961	0.455482	-0.131605	0.0407964	-0.0449456	0.486478	-0.00982934	0.879092	0.091322	0.156704	0.15984	0.0127856
TRIAE_CS42_7DS_TGACv1_623458_AA2053500	TraesCS7D02G014300	726	ME10	salmon	-0.0833763	0.196161	0.0589765	0.360977	-0.162614	0.0112938	-0.104084	0.106271	-0.191623	0.00275968	-0.0752117	0.243771	-0.0575617	0.372632	0.0841018	0.192283	0.183205	0.00424319
TRIAE_CS42_7DS_TGACv1_624872_AA2063640	TraesCS7D02G026300	1594	ME10	salmon	0.0174472	0.787138	-0.0885649	0.169655	-0.0748003	0.246367	-0.10569	0.100957	-0.0823995	0.201471	-0.0219757	0.733757	0.0210497	0.744577	0.0327731	0.611926	0.09658	0.134092
TRIAE_CS42_7DS_TGACv1_621953_AA2030240	TraesCS7D02G037100	1056	ME10	salmon	-0.043886	0.496822	0.00696185	0.914201	-0.134104	0.0370877	-0.0157364	0.80758	-0.179042	0.0052153	-0.0908144	0.159031	-0.0432594	0.502993	0.0681659	0.290899	0.196221	0.00216545
TRIAE_CS42_7DS_TGACv1_621386_AA2013740	TraesCS7D02G070200	718	ME10	salmon	-0.0438119	0.49755	0.0495721	0.442701	-0.0774565	0.229943	-0.0358326	0.579088	-0.108891	0.0909883	-0.0430874	0.504694	-0.02244	0.72835	0.0533551	0.408633	0.190095	0.00298781
TRIAE_CS42_7DS_TGACv1_621386_AA2013750	TraesCS7D02G070300	1018	ME10	salmon	-0.051436	0.425718	0.0729616	0.258204	-0.0136306	0.832923	-0.0147847	0.81901	-0.066877	0.300139	-0.0440611	0.495105	-0.0579194	0.369664	0.149284	0.0201613	0.231172	0.000286925
TRIAE_CS42_7DS_TGACv1_621386_AA2013770	TraesCS7D02G070400	745	ME10	salmon	-0.04771	0.460046	0.0568276	0.378771	-0.0569218	0.377979	-0.0138697	0.830037	-0.0898911	0.16333	-0.0505177	0.434037	-0.0310281	0.631014	0.0660503	0.306166	0.205704	0.00129123
TRIAE_CS42_7DS_TGACv1_621360_AA2012950	TraesCS7D02G089900	1995	ME10	salmon	-0.116585	0.0702297	0.0650122	0.313847	-0.058907	0.361544	0.0141831	0.826256	-0.0756782	0.240851	0.0453491	0.48257	0.0398807	0.53695	0.076637	0.234925	0.216491	0.000697224
TRIAE_CS42_3B_TGACv1_220838_AA0721030	TraesCS7D02G108600	1029	ME10	salmon	0.00381694	0.952896	0.00563768	0.930474	-0.118834	0.0649512	-0.0102386	0.874099	-0.109957	0.0878507	-0.0202352	0.754138	-0.0394734	0.54112	-0.0242635	0.707249	0.162736	0.0112319
TRIAE_CS42_7DS_TGACv1_623278_AA2051550	TraesCS7D02G133400	1215	ME10	salmon	0.0711601	0.270176	0.0148366	0.818387	0.00178998	0.9779	-0.0631266	0.328119	-0.0154428	0.811102	-0.0609387	0.345193	-0.0262964	0.683987	0.0274596	0.670808	0.0885628	0.169665
TRIAE_CS42_U_TGACv1_640815_AA2075290	TraesCS7D02G141600	2555	ME10	salmon	-0.130413	0.0426719	0.0345729	0.592509	-0.155576	0.0154171	-0.0261173	0.686025	-0.200237	0.00174448	-0.0204646	0.751441	0.0192039	0.766296	0.099055	0.124358	0.228882	0.000330795
TRIAE_CS42_U_TGACv1_640815_AA2075440	TraesCS7D02G142400	3080	ME10	salmon	-0.140929	0.0283843	-0.00785027	0.903302	-0.13557	0.0350492	-0.067865	0.293039	-0.145583	0.0235064	-0.0578481	0.370255	-0.0380552	0.555762	0.0350534	0.587373	0.197907	0.00197864
TRIAE_CS42_7DS_TGACv1_623941_AA2057690	TraesCS7D02G172600	835	ME10	salmon	0.0292518	0.650699	0.00313917	0.961253	-0.0379605	0.556746	-0.025657	0.691274	-0.0692643	0.283177	-0.0272579	0.673086	0.0302396	0.639721	-0.0114796	0.858988	0.115983	0.0717004
TRIAE_CS42_7DS_TGACv1_623703_AA2055480	TraesCS7D02G226000	2345	ME10	salmon	-0.0586494	0.363652	0.025258	0.695834	-0.0446409	0.48944	-0.062598	0.332193	-0.0903323	0.161265	-0.090904	0.158618	0.00999887	0.877023	0.131806	0.0404867	0.198617	0.00190442
TRIAE_CS42_7DS_TGACv1_622929_AA2047440	TraesCS7D02G230600	1204	ME10	salmon	0.00471617	0.941816	0.0344126	0.594227	-0.107766	0.0943985	-0.102853	0.110497	-0.110699	0.0857151	-0.0866812	0.178951	-0.0200652	0.756138	0.105331	0.102127	0.183271	0.00422927
TRIAE_CS42_7DS_TGACv1_621857_AA2027750	TraesCS7D02G253100	2030	ME10	salmon	-0.0823939	0.201502	0.00222543	0.972526	-0.173464	0.0068297	-0.135361	0.0353339	-0.186821	0.00353489	-0.0635335	0.325004	-0.0209942	0.745229	0.0963574	0.134996	0.152408	0.0176679
TRIAE_CS42_7DS_TGACv1_623436_AA2053150	TraesCS7D02G259900	1563	ME10	salmon	-0.0284063	0.660155	-0.0115194	0.858504	-0.0822289	0.202409	-0.0289078	0.654539	-0.0995265	0.122567	-0.106267	0.0990983	-0.0659251	0.307086	0.120297	0.0616943	0.218446	0.000621513
TRIAE_CS42_7DS_TGACv1_621594_AA2020330	TraesCS7D02G262500	1003	ME10	salmon	-0.150575	0.0190959	-0.00505284	0.937671	-0.132678	0.0391679	-0.0735442	0.254411	-0.13455	0.0364569	-0.0562599	0.383559	-0.0435417	0.500208	0.113615	0.0777313	0.245807	0.000111772
TRIAE_CS42_7DS_TGACv1_622769_AA2045090	TraesCS7D02G265500	3261	ME10	salmon	-0.143735	0.0253496	0.0158686	0.805996	-0.163686	0.0107602	-0.107326	0.0957599	-0.190943	0.00285913	-0.0387767	0.548289	0.0295076	0.647848	0.0678495	0.29315	0.177004	0.00576045
TRIAE_CS42_7DS_TGACv1_622354_AA2038250	TraesCS7D02G265900	1302	ME10	salmon	0.0399769	0.535968	-0.0561028	0.38489	-0.132129	0.0399931	-0.0754342	0.242375	-0.212393	0.000884268	-0.0732591	0.256262	0.000107218	0.998676	0.148849	0.0205324	0.18573	0.00373646
TRIAE_CS42_7DL_TGACv1_603496_AA1984810	TraesCS7D02G296100	1398	ME10	salmon	0.0525215	0.416004	-0.00586413	0.927689	-0.0712009	0.2699	-0.00645093	0.920476	-0.0980558	0.12822	-0.0487268	0.450529	-0.0138421	0.830369	0.114685	0.074958	0.228173	0.000345604
TRIAE_CS42_7DL_TGACv1_604580_AA1999720	TraesCS7D02G322900	2078	ME10	salmon	-0.0195889	0.76175	-0.0338832	0.599917	-0.220134	0.000562325	-0.181205	0.00468782	-0.219519	0.000583269	-0.100223	0.119959	0.0520692	0.420035	-0.00803186	0.901077	0.0110097	0.864704
TRIAE_CS42_7DL_TGACv1_604021_AA1992540	TraesCS7D02G325500	1305	ME10	salmon	-0.0719484	0.264891	0.0236269	0.714591	-0.133283	0.0382737	-0.0368088	0.568787	-0.171877	0.00736436	-0.0838113	0.193829	-0.0522266	0.41863	0.133092	0.0385543	0.269197	2.18933e-05
TRIAE_CS42_7DS_TGACv1_622706_AA2044170	TraesCS7D02G337100	1555	ME10	salmon	-0.0192796	0.765402	-0.0813934	0.207048	0.0272841	0.67279	-0.040403	0.531627	0.00178754	0.97793	-0.0692266	0.28344	-0.0122375	0.849785	0.0334359	0.604743	0.102816	0.110624
TRIAE_CS42_7DL_TGACv1_603762_AA1988720	TraesCS7D02G340000	902	ME10	salmon	-0.135691	0.0348847	0.0301693	0.6405	-0.200156	0.0017522	-0.0305145	0.63668	-0.241116	0.000152177	-0.118783	0.065067	-0.0667081	0.301364	0.0286564	0.657352	0.0981106	0.128006
TRIAE_CS42_7DL_TGACv1_605451_AA2006630	TraesCS7D02G340400	1257	ME10	salmon	-0.0222379	0.730702	0.00521454	0.935681	-0.121914	0.0582523	-0.0441373	0.494358	-0.170239	0.00795479	-0.101857	0.114009	-0.064732	0.315942	0.164982	0.0101443	0.288468	5.07612e-06
TRIAE_CS42_7DS_TGACv1_621699_AA2023540	TraesCS7D02G343700	854	ME10	salmon	-0.0621147	0.335947	-0.0358539	0.578863	-0.0890532	0.167305	-0.117768	0.0674109	-0.0976687	0.12974	-0.0338236	0.600559	-0.0519188	0.421381	0.144401	0.0246715	0.270221	2.03118e-05
TRIAE_CS42_7DL_TGACv1_603202_AA1978200	TraesCS7D02G352200	1818	ME10	salmon	-0.023782	0.7128	0.0512752	0.427168	-0.0722807	0.262685	-0.0235351	0.715653	-0.138611	0.0311207	-0.0542605	0.400716	-0.008631	0.893739	0.0485359	0.452307	0.109024	0.0905917
TRIAE_CS42_7DL_TGACv1_604139_AA1994360	TraesCS7D02G366000	1805	ME10	salmon	-0.0707609	0.272879	-0.0420887	0.51463	-0.0611863	0.343234	-0.00375889	0.953612	-0.128782	0.0453554	-0.0399858	0.535877	-0.0156727	0.808344	0.163096	0.0110511	0.208842	0.0010827
TRIAE_CS42_7DL_TGACv1_603583_AA1985980	TraesCS7D02G390300	1753	ME10	salmon	-0.15322	0.0170652	0.112396	0.0809921	-0.120492	0.0612702	0.00476088	0.941266	-0.161028	0.012127	0.0239885	0.710418	0.0422261	0.513257	0.032024	0.620089	0.148539	0.0207996
TRIAE_CS42_7DL_TGACv1_605890_AA2008400	TraesCS7D02G405600	626	ME10	salmon	0.00197517	0.975615	0.0186903	0.772373	-0.00945689	0.88364	0.0371919	0.564768	0.00203047	0.974932	0.0109451	0.86549	0.0312905	0.628127	0.0835106	0.195439	0.197025	0.00207443
TRIAE_CS42_7DL_TGACv1_604234_AA1995540	TraesCS7D02G417100	3117	ME10	salmon	-0.12452	0.0530406	0.0809838	0.209351	-0.104943	0.103402	-0.0497543	0.441024	-0.126059	0.05015	-0.0525097	0.416109	-0.0215546	0.738671	0.0791704	0.219765	0.198268	0.00194057
TRIAE_CS42_7DL_TGACv1_603500_AA1984880	TraesCS7D02G417600	1225	ME10	salmon	0.00869625	0.892941	0.0109585	0.865327	-0.12101	0.0601565	-0.0433603	0.501996	-0.145817	0.0232816	-0.0777248	0.228328	-0.0296335	0.646447	0.088777	0.168631	0.197107	0.00206532
TRIAE_CS42_7DL_TGACv1_603567_AA1985750	TraesCS7D02G420500	2014	ME10	salmon	-0.0889409	0.167843	-0.0346031	0.592185	-0.158583	0.013517	-0.0523256	0.417747	-0.187464	0.00342084	-0.0748271	0.246197	-0.00103644	0.987203	0.0130423	0.840035	0.155083	0.0157499
TRIAE_CS42_7DL_TGACv1_603310_AA1980650	TraesCS7D02G442900	1507	ME10	salmon	0.00587603	0.927543	-0.0293463	0.649645	-0.113642	0.0776613	-0.0798234	0.215973	-0.139846	0.0296357	0.0064481	0.920511	-0.000963056	0.988109	0.113329	0.0784886	0.157111	0.01442
TRIAE_CS42_7DL_TGACv1_603066_AA1975010	TraesCS7D02G452800	3129	ME10	salmon	-0.047986	0.457451	-0.0465401	0.471133	-0.0787036	0.222505	-0.0811482	0.208425	-0.118385	0.0659782	-0.0603326	0.350022	-0.0130708	0.83969	0.119107	0.0643338	0.160772	0.0122663
TRIAE_CS42_7DL_TGACv1_602934_AA1972210	TraesCS7D02G460200	1854	ME10	salmon	-0.177159	0.00571731	0.05805	0.368584	-0.204834	0.00135526	-0.0337238	0.601635	-0.239107	0.000173354	-0.0364904	0.572138	-0.0243221	0.706575	0.100584	0.118624	0.231552	0.000280201
TRIAE_CS42_7DL_TGACv1_602708_AA1966080	TraesCS7D02G491600	3155	ME10	salmon	-0.0839309	0.193191	0.0568085	0.378931	-0.106537	0.098238	-0.0246876	0.702374	-0.165505	0.00990503	-0.105415	0.101852	-0.116825	0.0696495	0.135511	0.035129	0.187262	0.00345639
TRIAE_CS42_7DL_TGACv1_603249_AA1979140	TraesCS7D02G506800	2835	ME10	salmon	-0.0357821	0.579623	-0.0253544	0.694731	-0.121804	0.0584832	-0.0843155	0.191152	-0.167829	0.00890004	-0.152524	0.0175803	-0.0663106	0.30426	0.20698	0.00120233	0.248475	9.35292e-05
TRIAE_CS42_7DL_TGACv1_604017_AA1992400	TraesCS7D02G531600	1280	ME10	salmon	-0.0691587	0.283913	-0.019048	0.768139	-0.12108	0.0600082	-0.0937311	0.146011	-0.145364	0.0237191	-0.116582	0.0702375	-0.0515985	0.424255	0.114617	0.0751328	0.215229	0.000750532
TRIAE_CS42_U_TGACv1_646418_AA2146450	TraesCSU02G122100	1919	ME10	salmon	-0.0509154	0.430423	-0.0194502	0.763387	-0.110397	0.0865797	-0.0608127	0.346194	-0.166891	0.0092941	-0.101057	0.116892	-0.0723555	0.26219	0.0732212	0.256509	0.194775	0.00233839
TRIAE_CS42_U_TGACv1_641862_AA2106080	TraesCSU02G123300	2415	ME10	salmon	0.0547086	0.396831	-0.0033264	0.958944	0.0220729	0.732624	-0.0748554	0.246018	-0.0452388	0.483636	-0.029713	0.645564	0.0408618	0.526973	0.027753	0.667499	0.0287647	0.65614
TRIAE_CS42_6BS_TGACv1_514662_AA1662980	TraesCSU02G86600	2370	ME10	salmon	-0.0523604	0.417437	-0.0453615	0.48245	0.0562913	0.383293	-0.0286418	0.657516	-0.00854356	0.89481	-0.0303009	0.639042	0.0361885	0.575322	0.0311231	0.629969	0.102358	0.11223
TRIAE_CS42_1AL_TGACv1_002852_AA0045550	-	1514	ME11	brown	-0.13751	0.0324973	0.0549839	0.394456	-0.0658449	0.307676	-0.132132	0.0399893	-0.0410973	0.524592	-0.0328357	0.611246	-0.0470541	0.466244	0.0612142	0.343013	0.157048	0.0144593
TRIAE_CS42_1AS_TGACv1_020713_AA0079380	-	718	ME11	brown	0.000458743	0.994336	-0.029166	0.651655	-0.157535	0.0141546	-0.0905876	0.160079	-0.201471	0.00163107	-0.0664084	0.303545	-0.0887652	0.168688	0.229347	0.000321413	0.276316	1.29215e-05
TRIAE_CS42_1DS_TGACv1_081707_AA0262340	-	1283	ME11	brown	-0.162682	0.0112597	0.13131	0.0412532	-0.0698421	0.279171	-0.0245266	0.704223	-0.103523	0.108183	-0.0667051	0.301386	-0.0673705	0.296578	0.0952367	0.139615	0.181801	0.00455115
TRIAE_CS42_2BL_TGACv1_129474_AA0385280	-	1552	ME11	brown	-0.199006	0.00186487	0.0919011	0.154082	-0.0786561	0.222785	-0.00302717	0.962634	-0.12192	0.0582418	-0.0391382	0.544563	0.0087459	0.892333	0.0137217	0.831822	0.0563995	0.382378
TRIAE_CS42_2BS_TGACv1_145918_AA0449290	-	2216	ME11	brown	-0.0793972	0.218443	0.0158085	0.806716	0.0210648	0.744401	-0.0163792	0.799883	-0.0107533	0.867826	-0.0819147	0.204145	-0.049394	0.444343	0.0464168	0.472311	0.0444064	0.491728
TRIAE_CS42_2BS_TGACv1_145924_AA0449530	-	626	ME11	brown	-0.169578	0.00820485	-0.0217133	0.736818	-0.0845635	0.189845	-0.148573	0.0207701	-0.0771523	0.231784	-0.0183166	0.776803	-0.0405913	0.529714	0.112759	0.0800098	0.156727	0.0146638
TRIAE_CS42_3B_TGACv1_220666_AA0714620	-	1268	ME11	brown	-0.138026	0.0318457	0.0128887	0.841894	0.00702822	0.913386	-0.0879857	0.172474	-0.0133234	0.836635	-0.00861338	0.893955	-0.0142569	0.825366	0.0161404	0.80274	0.073666	0.253624
TRIAE_CS42_3B_TGACv1_223227_AA0778400	-	1232	ME11	brown	-0.188029	0.00332325	-0.0235216	0.715809	-0.126891	0.0486418	-0.102349	0.112262	-0.150215	0.0193884	-0.0924647	0.151561	-0.0783572	0.224553	0.179421	0.00511909	0.257177	5.15866e-05
TRIAE_CS42_4BS_TGACv1_328176_AA1084030	-	524	ME11	brown	-0.02945	0.64849	-0.0550579	0.393819	-0.149782	0.0197446	-0.127126	0.0482235	-0.167284	0.00912731	-0.134188	0.036969	-0.0699292	0.27857	0.177026	0.00575432	0.202853	0.00151207
TRIAE_CS42_4BS_TGACv1_330361_AA1107350	-	2315	ME11	brown	-0.208421	0.00110871	0.0127102	0.844055	-0.0130814	0.839562	-0.0124032	0.847775	-0.010585	0.869876	0.0312311	0.62878	0.041209	0.523465	0.0210598	0.744459	0.099475	0.122761
TRIAE_CS42_4DS_TGACv1_361055_AA1159860	-	704	ME11	brown	-0.110656	0.0858383	0.0476982	0.460157	0.0384291	0.551883	0.0172303	0.789721	-0.0287647	0.656139	-0.0106534	0.869042	0.0308475	0.633004	0.0257739	0.689939	0.0796416	0.217024
TRIAE_CS42_5BL_TGACv1_404123_AA1285110	-	1936	ME11	brown	-0.00412143	0.949143	-0.0909791	0.158273	-0.110094	0.0874519	-0.0529583	0.412131	-0.157421	0.0142254	-0.109047	0.0905239	-0.0780369	0.22646	0.192498	0.0026364	0.215825	0.000724883
TRIAE_CS42_5BS_TGACv1_424220_AA1387710	-	1481	ME11	brown	-0.170763	0.00776121	0.0380936	0.555363	-0.0873676	0.175521	-0.0480881	0.456494	-0.111054	0.0847109	-0.0976949	0.129637	-0.101276	0.116098	0.167583	0.00900206	0.280139	9.67608e-06
TRIAE_CS42_5DL_TGACv1_432983_AA1396790	-	842	ME11	brown	-0.131904	0.0403366	-0.0132417	0.837623	-0.0834809	0.195599	-0.0887551	0.168737	-0.113116	0.0790546	-0.099572	0.122395	-0.11155	0.0833219	0.195424	0.00225929	0.264698	3.03202e-05
TRIAE_CS42_5DS_TGACv1_456513_AA1472760	-	822	ME11	brown	-0.0385495	0.550637	0.0764837	0.235866	-0.167312	0.00911546	-0.163395	0.0109027	-0.181991	0.00450836	-0.0483891	0.453677	0.024438	0.705242	0.0573565	0.374342	0.0883349	0.17077
TRIAE_CS42_6BL_TGACv1_499376_AA1580480	-	1651	ME11	brown	-0.0548124	0.395935	-0.00597252	0.926356	0.0589758	0.360983	-0.0672614	0.297363	-0.0428183	0.507362	-0.0936489	0.146366	-0.0629143	0.329751	0.118495	0.0657241	0.171356	0.00754759
TRIAE_CS42_6BL_TGACv1_499395_AA1581200	-	1886	ME11	brown	-0.168157	0.00876592	-0.0259917	0.687455	-0.12355	0.0549345	-0.13778	0.0321551	-0.0956146	0.138044	-0.0970595	0.132162	-0.0178777	0.782015	0.0143732	0.823964	0.0583043	0.366486
TRIAE_CS42_6BS_TGACv1_514680_AA1663130	-	2441	ME11	brown	-0.107345	0.0956999	0.00834022	0.897299	-0.0504423	0.434725	-0.100867	0.117585	-0.100723	0.118113	-0.0948539	0.141221	-0.0481116	0.456273	0.0799153	0.215443	0.0850389	0.187358
TRIAE_CS42_6DL_TGACv1_526607_AA1688090	-	1124	ME11	brown	-0.16223	0.0114907	0.0281456	0.663082	-0.051433	0.425745	-0.135964	0.0345173	-0.078825	0.22179	-0.0607097	0.347013	-0.0475012	0.462014	0.17337	0.00686042	0.201948	0.00158903
TRIAE_CS42_6DL_TGACv1_526667_AA1689420	-	2130	ME11	brown	-0.023091	0.720792	-0.00032801	0.99595	-0.0158492	0.806228	-0.126965	0.048509	-0.0496184	0.442275	-0.0235597	0.715368	0.0298894	0.643604	0.086377	0.180487	0.106814	0.0973622
TRIAE_CS42_6DL_TGACv1_527752_AA1708210	-	1480	ME11	brown	-0.147363	0.0218424	0.0503194	0.435846	-0.0243931	0.705758	-0.0768775	0.233456	-0.0695562	0.281148	-0.025419	0.693992	0.0344282	0.59406	0.00151296	0.98132	0.109204	0.0900575
TRIAE_CS42_6DS_TGACv1_542557_AA1724250	-	1751	ME11	brown	-0.167098	0.00920591	0.0567341	0.379556	0.00399376	0.950717	-0.038372	0.552475	-0.0122604	0.849507	-0.0217429	0.736472	-0.00770888	0.905035	0.102922	0.110255	0.124417	0.0532405
TRIAE_CS42_6DS_TGACv1_542641_AA1726200	-	1080	ME11	brown	-0.0241735	0.708286	0.0260216	0.687115	0.0977806	0.1293	-0.0272824	0.672809	0.0501071	0.437787	-0.0899833	0.162897	-0.104709	0.104178	0.280555	9.3743e-06	0.27246	1.7224e-05
TRIAE_CS42_6DS_TGACv1_542749_AA1729490	-	1823	ME11	brown	-0.100218	0.119978	0.0596142	0.3558	-0.0922279	0.152616	-0.101929	0.113753	-0.115876	0.0719637	-0.0253829	0.694405	0.0611173	0.343779	0.0371969	0.564716	0.0513624	0.426381
TRIAE_CS42_7AL_TGACv1_556645_AA1767810	-	910	ME11	brown	-0.0253515	0.694764	-0.0246517	0.702785	-0.0931565	0.14851	-0.138101	0.031751	-0.125909	0.0504251	-0.0901648	0.162046	-0.0357949	0.579488	0.117249	0.0686367	0.194059	0.00242865
TRIAE_CS42_7BL_TGACv1_579616_AA1908970	-	1084	ME11	brown	-0.0227724	0.724489	-0.0597692	0.354548	-0.0605288	0.348454	-0.113479	0.0780908	-0.107728	0.0945166	-0.129555	0.0440657	-0.0469804	0.466944	0.106702	0.0977158	0.131774	0.0405356
TRIAE_CS42_7DL_TGACv1_604694_AA2000710	-	833	ME11	brown	-0.0837977	0.193902	-0.0309582	0.631784	-0.0913609	0.156527	-0.139343	0.0302325	-0.11188	0.0824075	-0.0856371	0.184263	-0.0607775	0.346473	0.148279	0.0210263	0.22588	0.000397776
TRIAE_CS42_U_TGACv1_641114_AA2085910	-	1284	ME11	brown	-0.0943467	0.14337	-0.0794942	0.217879	-0.0821477	0.202857	-0.135253	0.0354813	-0.11873	0.065187	-0.135805	0.0347308	-0.0995217	0.122585	0.167962	0.00884533	0.202298	0.00155885
TRIAE_CS42_1AS_TGACv1_019895_AA0072600	TraesCS1A02G004200	4652	ME11	brown	-0.0801359	0.214175	0.063212	0.327463	-0.130627	0.0423293	-0.110347	0.0867242	-0.153546	0.0168283	0.00343688	0.957582	0.0468186	0.468481	-0.0106036	0.869649	-0.0327586	0.612083
TRIAE_CS42_1AS_TGACv1_019203_AA0063020	TraesCS1A02G019200	1869	ME11	brown	-0.181565	0.00460489	0.0528789	0.412834	-0.0986997	0.12572	-0.0607883	0.346387	-0.152679	0.0174643	0.0169084	0.793561	0.0353277	0.584451	0.0632679	0.327035	0.106739	0.0975981
TRIAE_CS42_1AS_TGACv1_019182_AA0062400	TraesCS1A02G025100	1488	ME11	brown	-0.114931	0.0743324	0.00438127	0.945942	-0.0920212	0.153542	-0.0729164	0.258499	-0.125434	0.0513074	-0.0645352	0.317418	-0.0828009	0.199277	0.195178	0.00228904	0.257031	5.21111e-05
TRIAE_CS42_1AS_TGACv1_020848_AA0080220	TraesCS1A02G027200	874	ME11	brown	-0.0981878	0.127704	0.0419889	0.515629	-0.0419901	0.515616	-0.0918811	0.154172	-0.111513	0.0834247	-0.0139273	0.829341	0.0421185	0.514332	0.00587638	0.927538	0.0312603	0.628459
TRIAE_CS42_1AS_TGACv1_020017_AA0073940	TraesCS1A02G033100	1588	ME11	brown	-0.214614	0.000777822	0.0866685	0.179015	-0.0690503	0.28467	-0.0420304	0.515213	-0.106603	0.0980304	-0.0721108	0.263812	-0.0680267	0.291888	0.0784158	0.224206	0.146227	0.0228922
TRIAE_CS42_1AS_TGACv1_020605_AA0078720	TraesCS1A02G035300	916	ME11	brown	-0.0125079	0.846507	0.0601629	0.351381	-0.00102835	0.987303	-0.0430226	0.505335	-0.0757318	0.240517	-0.0272256	0.673451	0.00110651	0.986338	0.122623	0.0567945	0.18223	0.0044551
TRIAE_CS42_1AS_TGACv1_019979_AA0073490	TraesCS1A02G058300	1013	ME11	brown	-0.0884106	0.170402	0.0379273	0.557092	-0.0174211	0.787448	-0.0625899	0.332256	-0.0490345	0.44767	-0.0256468	0.691389	-0.0231216	0.720438	0.0353841	0.58385	0.0945988	0.142299
TRIAE_CS42_1AS_TGACv1_019111_AA0060790	TraesCS1A02G084100	978	ME11	brown	-0.227141	0.00036823	-0.00235501	0.970927	-0.056078	0.385101	-0.0478035	0.459166	-0.107719	0.0945436	0.00954331	0.882584	0.00515418	0.936424	0.0826422	0.200142	0.112395	0.0809956
TRIAE_CS42_1AS_TGACv1_020275_AA0076210	TraesCS1A02G092900	1160	ME11	brown	-0.132689	0.0391513	-0.0132397	0.837647	-0.0393509	0.542377	-0.00378028	0.953348	-0.100792	0.117861	-0.13891	0.0307554	-0.0739916	0.251525	0.187288	0.00345173	0.211237	0.000944862
TRIAE_CS42_1AS_TGACv1_019548_AA0067940	TraesCS1A02G096500	2702	ME11	brown	-0.185249	0.00382857	0.0673349	0.296834	-0.0123093	0.848914	0.0699874	0.278169	-0.0659622	0.306813	-0.0990542	0.124361	-0.077776	0.228021	0.238298	0.000182635	0.302158	1.68007e-06
TRIAE_CS42_1AS_TGACv1_020009_AA0073800	TraesCS1A02G097400	3073	ME11	brown	-0.281217	8.91e-06	0.112186	0.0815659	-0.0951858	0.139828	-0.0204548	0.751557	-0.130957	0.0418071	-0.0300152	0.642208	-0.0221291	0.731968	0.148977	0.0204228	0.217323	0.000663999
TRIAE_CS42_1AS_TGACv1_020272_AA0076200	TraesCS1A02G105400	848	ME11	brown	-0.121997	0.0580807	0.0632633	0.32707	-0.0328889	0.610668	0.0215848	0.738319	-0.0880854	0.171986	-0.0886733	0.169131	-0.038978	0.546213	0.221379	0.000522092	0.248741	9.18704e-05
TRIAE_CS42_1AS_TGACv1_019843_AA0072080	TraesCS1A02G112800	1822	ME11	brown	-0.189262	0.00311917	0.0197514	0.759834	-0.0188973	0.769922	-0.0360953	0.576308	-0.061055	0.344272	0.017926	0.781441	0.0550414	0.393961	0.0450109	0.485844	0.0973912	0.130839
TRIAE_CS42_1AS_TGACv1_019223_AA0063510	TraesCS1A02G125100	876	ME11	brown	-0.155943	0.0151732	0.0113122	0.861024	0.00983259	0.879052	0.00908532	0.888182	-0.0412238	0.523315	-0.096867	0.132934	-0.0666286	0.301941	0.184157	0.00404527	0.214873	0.000766228
TRIAE_CS42_1AS_TGACv1_019138_AA0061490	TraesCS1A02G126000	1048	ME11	brown	-0.148586	0.0207587	0.0482281	0.455182	0.0553119	0.391637	0.0187953	0.771129	-0.0083047	0.897734	-0.0620673	0.336317	-0.022558	0.726979	0.0823093	0.201967	0.149239	0.0202
TRIAE_CS42_1AL_TGACv1_000348_AA0009600	TraesCS1A02G139100	1428	ME11	brown	-0.157924	0.0139151	0.0867065	0.178823	0.0662327	0.304829	0.0853911	0.185531	-0.00450583	0.944407	-0.0986827	0.125786	-0.0661344	0.305549	0.127146	0.0481876	0.187921	0.00334171
TRIAE_CS42_1AL_TGACv1_000830_AA0019980	TraesCS1A02G143800	972	ME11	brown	-0.0919097	0.154043	-0.0409297	0.526286	-0.0386424	0.549676	-0.10652	0.0982927	-0.0886509	0.169239	-0.029969	0.642721	0.0255911	0.692026	0.124511	0.0530581	0.179703	0.0050487
TRIAE_CS42_1AL_TGACv1_000489_AA0013310	TraesCS1A02G147700	1269	ME11	brown	-0.0843657	0.190887	-0.0218043	0.735756	-0.0379917	0.556422	-0.0377689	0.558741	-0.073311	0.255925	-0.0843632	0.1909	-0.0302296	0.639831	0.131665	0.0407038	0.16744	0.00906168
TRIAE_CS42_1AL_TGACv1_003078_AA0047560	TraesCS1A02G149200	1223	ME11	brown	-0.152545	0.0175643	0.0159606	0.804894	-0.0571592	0.37599	-0.0403175	0.532497	-0.109416	0.0894315	-0.0734489	0.255029	-0.0193397	0.764691	0.144223	0.0248511	0.200488	0.0017209
TRIAE_CS42_1AL_TGACv1_000124_AA0004060	TraesCS1A02G150500	767	ME11	brown	-0.0427343	0.508195	-0.0238588	0.711914	-0.114616	0.0751349	-0.0909815	0.158262	-0.138757	0.0309419	-0.0828733	0.198882	-0.0265117	0.681541	0.156642	0.0147184	0.172338	0.00720528
TRIAE_CS42_1AL_TGACv1_001151_AA0026080	TraesCS1A02G159100	633	ME11	brown	-0.127396	0.0477459	0.0255556	0.692431	-0.0517592	0.422811	-0.0367734	0.569159	-0.0626669	0.33166	-0.0618733	0.337832	-0.0650646	0.313456	0.121342	0.0594528	0.218059	0.00063587
TRIAE_CS42_1AL_TGACv1_003638_AA0050830	TraesCS1A02G159300	1266	ME11	brown	-0.147859	0.0213973	0.0531989	0.410008	-0.0858365	0.18324	-0.11502	0.0741057	-0.104185	0.105932	0.028981	0.653721	0.0358886	0.578496	0.065813	0.307911	0.129007	0.0449767
TRIAE_CS42_1AL_TGACv1_003667_AA0050990	TraesCS1A02G161300	1042	ME11	brown	-0.13163	0.0407565	-0.0425705	0.509825	0.0438386	0.497287	-0.0548194	0.395874	0.0137232	0.831804	-0.0633109	0.326706	-0.115233	0.0735678	0.237573	0.00019134	0.243014	0.000134413
TRIAE_CS42_1AL_TGACv1_000966_AA0022850	TraesCS1A02G167200	566	ME11	brown	-0.140817	0.0285112	0.0116613	0.856781	-0.0986096	0.126068	-0.129745	0.0437537	-0.134884	0.0359911	-0.0721955	0.263249	-0.023847	0.712051	0.0943331	0.143428	0.15393	0.0165528
TRIAE_CS42_1AL_TGACv1_002782_AA0045180	TraesCS1A02G169100	1157	ME11	brown	-0.12076	0.0606921	-0.010971	0.865175	-0.0754088	0.242534	-0.0725676	0.26079	-0.128191	0.0463618	-0.11048	0.0863417	-0.0664357	0.303346	0.230743	0.000294705	0.276014	1.32183e-05
TRIAE_CS42_1AL_TGACv1_002547_AA0043010	TraesCS1A02G169600	1456	ME11	brown	-0.0870631	0.177037	-0.0696021	0.28083	0.0131862	0.838294	0.0596406	0.355586	-0.0254913	0.693166	-0.0430479	0.505086	-0.00684415	0.915646	0.0397562	0.538223	0.0977166	0.129551
TRIAE_CS42_1AL_TGACv1_002731_AA0044810	TraesCS1A02G173400	1299	ME11	brown	-0.0170504	0.791867	0.0582672	0.366792	-0.00439886	0.945725	-0.128334	0.0461172	-0.0684888	0.288614	-0.0676562	0.29453	-0.0185627	0.773885	0.122071	0.0579273	0.0957674	0.137413
TRIAE_CS42_1AL_TGACv1_000114_AA0003830	TraesCS1A02G174500	1246	ME11	brown	-0.168193	0.00875118	0.0172192	0.789854	-0.0249571	0.699281	0.0263477	0.683404	-0.0588621	0.361911	-0.0413385	0.52216	-0.0136051	0.833231	0.0183514	0.77639	0.089023	0.16745
TRIAE_CS42_1AL_TGACv1_000143_AA0004640	TraesCS1A02G187800	1817	ME11	brown	-0.0547137	0.396787	0.0128617	0.842221	-0.0925941	0.150987	-0.124975	0.0521733	-0.106596	0.0980527	-0.120788	0.0606319	-0.0865425	0.17965	0.22088	0.000537901	0.187839	0.00335582
TRIAE_CS42_1AL_TGACv1_001700_AA0034170	TraesCS1A02G196300	1981	ME11	brown	-0.124806	0.0524933	-0.0509675	0.42995	-0.134144	0.0370308	-0.159482	0.0129905	-0.175152	0.00629969	-0.0986754	0.125814	-0.023458	0.716544	0.160342	0.0125034	0.184948	0.00388724
TRIAE_CS42_1AL_TGACv1_002604_AA0043560	TraesCS1A02G198200	1415	ME11	brown	-0.239604	0.000167868	0.0167702	0.795211	-0.142307	0.0268572	-0.0359314	0.578042	-0.144535	0.0245369	0.0122853	0.849205	0.0192244	0.766054	0.12385	0.0543437	0.226581	0.000381088
TRIAE_CS42_1AL_TGACv1_001337_AA0028930	TraesCS1A02G198400	1339	ME11	brown	-0.228733	0.00033385	0.0898733	0.163413	-0.123645	0.0547461	-0.0757148	0.240622	-0.168915	0.00846225	-0.0128275	0.842635	-0.0184014	0.775797	0.101478	0.115369	0.132113	0.0400177
TRIAE_CS42_U_TGACv1_641129_AA2086300	TraesCS1A02G201300	815	ME11	brown	-0.202551	0.00153738	0.100641	0.118413	-0.0729285	0.25842	-0.0178865	0.78191	-0.102092	0.11317	0.0202039	0.754506	0.0346458	0.591728	-0.0388178	0.547864	0.0236663	0.714137
TRIAE_CS42_1AL_TGACv1_001108_AA0025220	TraesCS1A02G205800	2053	ME11	brown	-0.117684	0.0676075	0.0355123	0.582488	-0.0518885	0.421652	-0.0715883	0.267296	-0.072351	0.26222	-0.0400129	0.5356	-0.0321711	0.618482	0.105005	0.103197	0.179814	0.00502121
TRIAE_CS42_1AL_TGACv1_000109_AA0003540	TraesCS1A02G214400	2953	ME11	brown	-0.111165	0.084399	-0.00736497	0.909253	-0.0678181	0.293374	-0.0545569	0.398143	-0.0744286	0.248729	0.0348118	0.589953	0.0478138	0.459069	0.122202	0.0576577	0.215524	0.000737746
TRIAE_CS42_1AL_TGACv1_002883_AA0045870	TraesCS1A02G216800	1147	ME11	brown	-0.129244	0.0445805	0.0572999	0.374815	-0.00845294	0.895919	-0.0606321	0.347631	-0.071729	0.266355	0.0157158	0.807827	0.0626655	0.331671	-0.0378557	0.557837	0.0156965	0.808059
TRIAE_CS42_1AL_TGACv1_001360_AA0029330	TraesCS1A02G217200	2708	ME11	brown	-0.143403	0.0256935	-0.0159606	0.804894	-0.112823	0.0798398	-0.105605	0.101234	-0.114026	0.0766565	-0.0460933	0.475406	-0.0687077	0.287073	0.131396	0.0411193	0.198702	0.0018957
TRIAE_CS42_1AL_TGACv1_001205_AA0026910	TraesCS1A02G219800	1922	ME11	brown	-0.159483	0.0129897	0.0537012	0.405595	0.0753398	0.242966	0.0411466	0.524095	-0.00574467	0.929158	-0.0122616	0.849493	0.0215049	0.739251	0.0425869	0.509661	0.0183993	0.775822
TRIAE_CS42_1AL_TGACv1_000676_AA0016870	TraesCS1A02G223200	882	ME11	brown	-0.15783	0.0139727	0.00909611	0.88805	-0.0627566	0.330967	-0.0726779	0.260065	-0.0692177	0.283501	-0.0165243	0.798148	-0.0354774	0.582859	0.0877755	0.173506	0.151476	0.0183822
TRIAE_CS42_1AL_TGACv1_001695_AA0034120	TraesCS1A02G223800	3016	ME11	brown	-0.201216	0.00165395	0.0342658	0.595803	-0.0478674	0.458565	-0.117453	0.0681514	-0.0780456	0.226408	-0.020243	0.754046	-0.00145445	0.982042	0.130909	0.0418821	0.209792	0.00102596
TRIAE_CS42_1AL_TGACv1_000562_AA0014700	TraesCS1A02G224800	2087	ME11	brown	-0.0303411	0.638598	-0.066915	0.299863	-0.0213368	0.741217	-0.104344	0.105397	0.00801172	0.901323	-0.0264462	0.682284	-0.0729421	0.258331	0.0958594	0.137034	0.167823	0.00890259
TRIAE_CS42_1AL_TGACv1_003193_AA0048640	TraesCS1A02G229700	1244	ME11	brown	-0.103367	0.108716	-0.0566271	0.380458	-0.0928899	0.14968	-0.046594	0.470619	-0.118699	0.0652593	-0.00594867	0.926649	-0.0118753	0.854181	0.120035	0.0622681	0.182152	0.00447229
TRIAE_CS42_1AL_TGACv1_002495_AA0042410	TraesCS1A02G233400	1730	ME11	brown	-0.089679	0.164329	-0.0411384	0.524178	-0.101375	0.11574	-0.124971	0.0521799	-0.0973518	0.130996	-0.0702176	0.276587	-0.0757656	0.240306	0.172245	0.00723705	0.273588	1.58429e-05
TRIAE_CS42_1AL_TGACv1_001905_AA0036510	TraesCS1A02G237100	1497	ME11	brown	-0.0344445	0.593885	-0.0878052	0.17336	-0.0423372	0.512148	-0.0652515	0.312066	-0.0645648	0.317196	-0.0713052	0.269197	-0.0337308	0.601559	0.173614	0.00678097	0.20493	0.00134807
TRIAE_CS42_1AL_TGACv1_000371_AA0010520	TraesCS1A02G242900	864	ME11	brown	-0.121286	0.0595713	-0.00348835	0.956947	-0.103393	0.108628	-0.110024	0.0876557	-0.106049	0.0997968	-0.00550786	0.932071	-0.015498	0.81044	0.0670095	0.29918	0.162584	0.0113095
TRIAE_CS42_U_TGACv1_641232_AA2089140	TraesCS1A02G250700	2822	ME11	brown	-0.0660346	0.306281	-0.0852814	0.186099	-0.0480708	0.456656	-0.0820171	0.203578	-0.112016	0.0820319	-0.0991776	0.12389	0.00396669	0.95105	0.0873071	0.175821	0.109072	0.0904482
TRIAE_CS42_1AL_TGACv1_003443_AA0049830	TraesCS1A02G250900	973	ME11	brown	-0.201313	0.00164517	0.0246329	0.703001	-0.0587713	0.362654	-0.141884	0.0273182	-0.0888642	0.168212	-0.0377824	0.5586	-0.0711075	0.270531	0.129882	0.0435307	0.228226	0.00034446
TRIAE_CS42_1AL_TGACv1_001498_AA0031410	TraesCS1A02G252500	1903	ME11	brown	-0.0897213	0.16413	0.00368964	0.954465	-0.0165539	0.797794	-0.0264816	0.681883	-0.0238939	0.711509	0.00189745	0.976574	0.0294542	0.648442	0.0799101	0.215473	0.117053	0.0691039
TRIAE_CS42_1AL_TGACv1_001946_AA0037080	TraesCS1A02G253000	1127	ME11	brown	-0.0401795	0.533901	0.000928019	0.988541	-0.00416238	0.948639	-0.0525299	0.415929	-0.0616668	0.33945	-0.0643133	0.319089	-0.0015197	0.981237	0.102171	0.112891	0.0948496	0.141239
TRIAE_CS42_1AL_TGACv1_000077_AA0002650	TraesCS1A02G258200	1660	ME11	brown	-0.0424504	0.51102	-0.00496844	0.93871	0.0168283	0.794517	-0.134596	0.0363932	-0.0209384	0.745882	-0.0272057	0.673676	0.0271934	0.673816	0.0371517	0.565189	0.0335507	0.603502
TRIAE_CS42_1AL_TGACv1_003087_AA0047640	TraesCS1A02G262400	2879	ME11	brown	-0.115587	0.0726817	-0.0353173	0.584561	-0.0640488	0.321087	-0.102356	0.112238	-0.0903927	0.160983	-0.018036	0.780135	0.00474367	0.941478	0.136891	0.033293	0.190605	0.00290979
TRIAE_CS42_1AL_TGACv1_001885_AA0036250	TraesCS1A02G262500	1905	ME11	brown	-0.187348	0.00344112	0.0300698	0.641602	-0.0150998	0.815222	-0.0438372	0.497301	-0.0370186	0.566584	0.00439708	0.945747	0.0071208	0.91225	0.0357641	0.579815	0.0664214	0.303451
TRIAE_CS42_1AL_TGACv1_000490_AA0013350	TraesCS1A02G265900	636	ME11	brown	0.0655537	0.309825	0.0620779	0.336234	0.0489336	0.448606	0.00377232	0.953446	0.0190114	0.768572	-0.0246026	0.703349	0.0167884	0.794993	0.0195064	0.762724	0.03065	0.635183
TRIAE_CS42_1AL_TGACv1_001308_AA0028400	TraesCS1A02G268200	775	ME11	brown	-0.114413	0.0756554	0.00790532	0.902627	-0.0264907	0.681778	-0.00105358	0.986991	-0.074333	0.249339	-0.0637291	0.323514	-0.0193494	0.764577	0.0499588	0.439146	0.0524506	0.416634
TRIAE_CS42_1AL_TGACv1_001323_AA0028670	TraesCS1A02G269000	2279	ME11	brown	-0.123353	0.0553262	0.010143	0.875265	-0.0834622	0.195699	-0.0405601	0.530031	-0.154799	0.0159441	-0.0695891	0.28092	0.0160956	0.803277	0.0620637	0.336344	0.126306	0.0496976
TRIAE_CS42_1AL_TGACv1_001928_AA0036910	TraesCS1A02G281000	2434	ME11	brown	-0.165484	0.00991444	0.0119949	0.852729	-0.234704	0.000229767	-0.130089	0.0431941	-0.263226	3.37e-05	-0.0776401	0.228837	-0.057152	0.37605	0.110867	0.0852377	0.18602	0.00368188
TRIAE_CS42_1AL_TGACv1_002560_AA0043100	TraesCS1A02G285500	851	ME11	brown	-0.0029611	0.963449	0.0356184	0.581361	-0.115877	0.071963	-0.154155	0.0163933	-0.122504	0.0570384	-0.0657246	0.308562	-0.0507444	0.431974	0.145989	0.0231176	0.216338	0.000703465
TRIAE_CS42_1AL_TGACv1_004697_AA0054020	TraesCS1A02G286300	823	ME11	brown	-0.184435	0.00398921	0.0356984	0.580511	-0.0469915	0.466838	-0.0257138	0.690625	-0.114374	0.0757567	-0.116885	0.0695054	-0.0581258	0.367958	0.138278	0.0315316	0.186188	0.00365061
TRIAE_CS42_1AL_TGACv1_001932_AA0036960	TraesCS1A02G288800	937	ME11	brown	-0.107763	0.0944086	-0.0295777	0.647069	-0.0682386	0.290384	-0.0866762	0.178976	-0.118448	0.0658328	-0.0762571	0.237261	-0.0542377	0.400914	0.162995	0.0111015	0.225355	0.000410707
TRIAE_CS42_1AL_TGACv1_000112_AA0003690	TraesCS1A02G292300	1260	ME11	brown	-0.0987019	0.125712	-0.00354414	0.956259	-0.12241	0.057229	-0.204426	0.00138627	-0.133163	0.0384487	0.00642	0.920856	0.0140854	0.827434	0.0965087	0.134381	0.116295	0.0709362
TRIAE_CS42_1AL_TGACv1_002004_AA0037700	TraesCS1A02G296200	2038	ME11	brown	-0.0876435	0.174156	-0.0608637	0.345789	0.00757019	0.906736	-0.0611165	0.343786	-0.0401047	0.534663	-0.1009	0.117462	-0.0262038	0.685041	0.0767193	0.234421	0.0984837	0.126555
TRIAE_CS42_1AL_TGACv1_000885_AA0021060	TraesCS1A02G304300	955	ME11	brown	-0.111167	0.0843916	0.00795409	0.90203	-0.0226857	0.725495	-0.140504	0.0288697	-0.0577507	0.371062	-0.0432445	0.50314	-0.00341037	0.957909	0.0684051	0.289206	0.061856	0.337967
TRIAE_CS42_U_TGACv1_641100_AA2085060	TraesCS1A02G307400	687	ME11	brown	-0.0811929	0.208173	-0.0112519	0.861757	-0.0303198	0.638833	-0.0724887	0.26131	-0.0804188	0.212557	-0.106168	0.0994142	-0.0366872	0.570065	0.126935	0.0485625	0.125846	0.0505425
TRIAE_CS42_1AL_TGACv1_001781_AA0035110	TraesCS1A02G308800	1117	ME11	brown	-0.141223	0.0280524	0.0430344	0.505219	-0.0995473	0.122488	-0.16845	0.00864753	-0.10892	0.0909016	0.00298449	0.963161	0.0137764	0.831162	0.0187514	0.771649	0.0830511	0.197917
TRIAE_CS42_1AL_TGACv1_000160_AA0005080	TraesCS1A02G312800	719	ME11	brown	-0.0199059	0.758014	-0.00905742	0.888523	-0.109212	0.0900328	-0.114265	0.0760359	-0.136802	0.0334097	-0.0613692	0.34179	-0.00147812	0.98175	0.111677	0.0829677	0.18153	0.0046128
TRIAE_CS42_1AL_TGACv1_001917_AA0036680	TraesCS1A02G327500	735	ME11	brown	0.0680545	0.29169	0.036044	0.57685	0.0662497	0.304705	-0.00762967	0.906007	0.0420758	0.514759	-0.0229044	0.722957	0.00821942	0.898779	-0.0125882	0.845533	0.0355052	0.582563
TRIAE_CS42_1AL_TGACv1_000581_AA0015070	TraesCS1A02G332400	874	ME11	brown	-0.101651	0.114745	0.0224363	0.728393	-0.151605	0.0182814	-0.144102	0.0249741	-0.164404	0.0104149	-0.0531807	0.410168	-0.0115722	0.857862	0.0608922	0.345562	0.120277	0.0617393
TRIAE_CS42_1AL_TGACv1_001085_AA0024660	TraesCS1A02G346800	1606	ME11	brown	-0.0538331	0.404441	-0.0115237	0.858452	0.0330356	0.609077	-0.127063	0.0483354	-0.0340495	0.598127	-0.0483332	0.454199	0.0138384	0.830414	0.0726166	0.260468	0.0821823	0.202666
TRIAE_CS42_1AL_TGACv1_001592_AA0032580	TraesCS1A02G348300	965	ME11	brown	-0.133925	0.0373438	-0.0124925	0.846694	-0.0689201	0.285582	-0.116395	0.0706909	-0.110777	0.0854932	-0.00230403	0.971556	-0.0103339	0.872936	0.100868	0.117581	0.146861	0.0223011
TRIAE_CS42_1AL_TGACv1_000513_AA0013690	TraesCS1A02G359300	501	ME11	brown	-0.0783157	0.2248	-0.016956	0.792992	-0.0434575	0.501038	-0.10673	0.0976276	-0.0898507	0.16352	-0.0940516	0.144631	-0.0645541	0.317277	0.156542	0.0147824	0.201386	0.00163867
TRIAE_CS42_1AL_TGACv1_000880_AA0020960	TraesCS1A02G361200	1685	ME11	brown	-0.121773	0.0585471	0.0769686	0.2329	-0.0107661	0.86767	-0.0336502	0.602428	-0.0275176	0.670153	-0.098823	0.125246	-0.103458	0.108405	0.0610473	0.344333	0.14164	0.0275864
TRIAE_CS42_1AL_TGACv1_003148_AA0048270	TraesCS1A02G363700	954	ME11	brown	-0.200439	0.00172543	0.054136	0.401799	-0.0131	0.839337	-0.0387496	0.548568	-0.0589686	0.361042	-0.0230525	0.721239	-0.0185804	0.773674	0.119223	0.0640721	0.144728	0.0243448
TRIAE_CS42_1AL_TGACv1_000054_AA0001490	TraesCS1A02G371100	1820	ME11	brown	-0.0876932	0.173911	-0.0129668	0.840948	0.0389626	0.546371	-0.049837	0.440264	0.0175474	0.785944	-0.0629811	0.329237	-0.0410638	0.524931	0.0942509	0.143778	0.0785111	0.223642
TRIAE_CS42_1AL_TGACv1_000054_AA0001610	TraesCS1A02G371700	1780	ME11	brown	-0.0330064	0.609393	-0.0191372	0.767085	0.0856605	0.184142	-0.0563755	0.382581	0.053222	0.409805	-0.0512921	0.427015	-0.0172579	0.789393	0.105299	0.10223	0.110685	0.0857563
TRIAE_CS42_1AL_TGACv1_001229_AA0027360	TraesCS1A02G376100	1591	ME11	brown	-0.0790833	0.220275	-0.0633945	0.326066	-0.0376147	0.560349	-0.126984	0.048475	-0.0882415	0.171225	-0.0841045	0.192269	-0.0567123	0.37974	0.089029	0.167421	0.0473582	0.463364
TRIAE_CS42_1AL_TGACv1_001103_AA0025100	TraesCS1A02G378000	1434	ME11	brown	-0.184811	0.00391414	-0.0338822	0.599927	-0.12829	0.0461912	-0.0883009	0.170936	-0.182224	0.00445633	-0.115109	0.07388	-0.07142	0.268425	0.183274	0.00422868	0.219488	0.000584354
TRIAE_CS42_1AL_TGACv1_000051_AA0001370	TraesCS1A02G378700	1643	ME11	brown	-0.0527777	0.41373	0.0427898	0.507644	-0.0525475	0.415773	-0.136419	0.033912	-0.0662398	0.304778	-0.0427674	0.507867	0.0224262	0.72851	0.133687	0.0376869	0.156641	0.0147192
TRIAE_CS42_1AL_TGACv1_002610_AA0043620	TraesCS1A02G386300	697	ME11	brown	-0.153458	0.0168921	0.0160572	0.803737	-0.107694	0.0946213	-0.0849869	0.187629	-0.133667	0.0377147	-0.114405	0.0756747	-0.0929157	0.149567	0.198991	0.00186632	0.272339	1.73785e-05
TRIAE_CS42_1AL_TGACv1_002610_AA0043610	TraesCS1A02G386400	1673	ME11	brown	-0.062234	0.335018	-0.0184302	0.775455	0.0369705	0.567089	-0.0425543	0.509986	0.0205795	0.750092	-0.0453686	0.482382	-0.0521041	0.419724	0.0382869	0.553356	0.00976109	0.879925
TRIAE_CS42_1AL_TGACv1_002583_AA0043340	TraesCS1A02G388500	2094	ME11	brown	-0.117059	0.0690888	-0.0235525	0.715452	-0.0930656	0.148908	-0.0991195	0.124111	-0.124969	0.052184	-0.0454203	0.481882	0.0381364	0.554918	0.152901	0.0172998	0.169097	0.00839105
TRIAE_CS42_1AL_TGACv1_001389_AA0029850	TraesCS1A02G389600	1185	ME11	brown	-0.203063	0.00149471	0.00869286	0.892982	-0.0846487	0.189397	-0.082542	0.20069	-0.104008	0.106529	-0.0937446	0.145953	-0.0701417	0.277108	0.0952882	0.1394	0.144338	0.0247351
TRIAE_CS42_1AL_TGACv1_003443_AA0049820	TraesCS1A02G393100	1983	ME11	brown	-0.0858367	0.183239	-0.0107653	0.867679	-0.00760241	0.906341	-0.0306236	0.635474	-0.0428905	0.506646	-0.0583822	0.365845	-0.067434	0.296123	0.136266	0.0341145	0.122782	0.0564721
TRIAE_CS42_1AL_TGACv1_000591_AA0015390	TraesCS1A02G395200	1449	ME11	brown	-0.164019	0.0105987	-0.0285353	0.658709	-0.118071	0.066704	-0.0761584	0.23787	-0.149815	0.0197178	-0.0966591	0.133772	-0.094084	0.144492	0.181519	0.00461524	0.227615	0.000357663
TRIAE_CS42_1AL_TGACv1_002899_AA0046030	TraesCS1A02G397300	2916	ME11	brown	-0.177449	0.00563713	0.108241	0.0929452	-0.0490233	0.447774	-0.061272	0.342557	-0.0501368	0.437515	0.0198294	0.758915	0.0743424	0.249279	0.000660924	0.991839	0.0625586	0.332498
TRIAE_CS42_1AL_TGACv1_002899_AA0045990	TraesCS1A02G397400	2089	ME11	brown	-0.132547	0.0393626	0.0164231	0.799358	-0.00046967	0.994201	-0.0499613	0.439123	0.00565951	0.930206	0.00523298	0.935454	0.0219067	0.734561	0.0947734	0.14156	0.139322	0.0302577
TRIAE_CS42_1AL_TGACv1_002899_AA0045980	TraesCS1A02G397500	966	ME11	brown	-0.127838	0.0469724	0.0543314	0.400099	-0.017155	0.790619	-0.0713926	0.268609	-0.0247641	0.701495	0.00774612	0.904579	0.0177474	0.783565	0.0941158	0.144356	0.165959	0.00970092
TRIAE_CS42_1AL_TGACv1_000073_AA0002570	TraesCS1A02G398500	1946	ME11	brown	-0.121035	0.0601039	-0.0165199	0.798201	-0.132102	0.040035	-0.115433	0.0730654	-0.198597	0.00190642	-0.0921235	0.153083	0.0221747	0.731438	0.0957847	0.137342	0.0949218	0.140935
TRIAE_CS42_1AL_TGACv1_000056_AA0001780	TraesCS1A02G411900	2365	ME11	brown	-0.142727	0.0264056	0.00282359	0.965146	-0.0723897	0.261964	-0.0925637	0.151122	-0.093594	0.146604	-0.0701725	0.276897	-0.0488727	0.449171	0.138317	0.0314824	0.156537	0.0147859
TRIAE_CS42_1AL_TGACv1_003154_AA0048340	TraesCS1A02G429400	1827	ME11	brown	-0.0860137	0.182334	0.00628588	0.922504	0.0109463	0.865476	-0.131799	0.0404977	-0.0353048	0.584694	-0.0448038	0.487855	-0.013807	0.830793	0.0981907	0.127693	0.0959549	0.136641
TRIAE_CS42_1AL_TGACv1_000755_AA0018460	TraesCS1A02G499000	2079	ME11	brown	-0.149569	0.019922	-0.0304763	0.637102	-0.0173458	0.788345	-0.0841684	0.19193	-0.0456945	0.479238	-0.058339	0.366201	-0.0325232	0.614643	0.0935986	0.146584	0.115483	0.072941
TRIAE_CS42_1AL_TGACv1_002273_AA0040350	TraesCS1A02G599300	1449	ME11	brown	-0.12152	0.059076	0.0860561	0.182117	-0.0851623	0.186717	-0.182815	0.00432684	-0.0832166	0.197022	0.0266131	0.68039	0.015499	0.810428	0.0286719	0.657179	0.136225	0.0341693
TRIAE_CS42_1BL_TGACv1_030358_AA0087950	TraesCS1B02G158100	1471	ME11	brown	-0.150382	0.0192522	-0.046831	0.468362	-0.113019	0.0793135	-0.10111	0.1167	-0.183542	0.00417225	-0.121162	0.0598329	-0.066762	0.300972	0.136175	0.0342347	0.195174	0.00228948
TRIAE_CS42_1BL_TGACv1_032289_AA0128040	TraesCS1B02G164500	805	ME11	brown	-0.186616	0.0035721	0.0399634	0.536106	-0.0989929	0.124595	0.00165246	0.979598	-0.125604	0.0509913	-0.123487	0.0550588	-0.11045	0.0864272	0.240444	0.000158968	0.289887	4.53852e-06
TRIAE_CS42_1BL_TGACv1_030372_AA0088310	TraesCS1B02G167100	1096	ME11	brown	-0.21117	0.000948463	0.00295135	0.96357	-0.0717455	0.266244	-0.0767807	0.234046	-0.132237	0.0398292	-0.0555035	0.389996	-0.0584122	0.365598	0.179491	0.00510169	0.197729	0.00199763
TRIAE_CS42_1BL_TGACv1_033040_AA0136370	TraesCS1B02G174800	1865	ME11	brown	-0.0769503	0.233012	-0.030879	0.632656	-0.0722603	0.26282	-0.119937	0.0624836	-0.101586	0.11498	-0.0436116	0.499519	-0.0266172	0.680343	0.0954653	0.138663	0.163391	0.0109049
TRIAE_CS42_1BL_TGACv1_030836_AA0101940	TraesCS1B02G175700	1162	ME11	brown	-0.0356502	0.581023	-0.0666005	0.302146	-0.0212996	0.741652	-0.188141	0.0033042	-0.07368	0.253533	-0.0407678	0.527925	0.00675745	0.916711	0.0457212	0.478981	0.026924	0.676864
TRIAE_CS42_1BL_TGACv1_033981_AA0142900	TraesCS1B02G179100	915	ME11	brown	-0.10623	0.0992169	0.0770946	0.232134	-0.0545659	0.398066	-0.0429737	0.50582	-0.0752699	0.243405	-0.0199844	0.75709	0.015342	0.812313	0.0335454	0.60356	0.0924468	0.15164
TRIAE_CS42_1BL_TGACv1_033182_AA0137560	TraesCS1B02G181200	1897	ME11	brown	-0.141315	0.0279489	0.0143219	0.824583	-0.071023	0.271102	-0.0352728	0.585035	-0.0946553	0.142059	0.0110916	0.863707	-0.0133829	0.835915	0.156015	0.0151259	0.153649	0.0167536
TRIAE_CS42_1BL_TGACv1_030676_AA0097610	TraesCS1B02G187800	1622	ME11	brown	-0.113485	0.0780758	-0.074143	0.250554	-0.0901177	0.162267	-0.123512	0.0550092	-0.17229	0.00722185	-0.118895	0.0648128	-0.0694361	0.281982	0.177273	0.00568582	0.21305	0.000851452
TRIAE_CS42_1BL_TGACv1_033353_AA0138920	TraesCS1B02G212900	1297	ME11	brown	-0.179906	0.00499841	-0.00202513	0.974998	-0.0851824	0.186612	-0.0583422	0.366174	-0.11013	0.0873485	-0.0746892	0.247071	-0.0514478	0.425611	0.140174	0.0292511	0.213035	0.000852186
TRIAE_CS42_1BL_TGACv1_033455_AA0139570	TraesCS1B02G219300	2933	ME11	brown	-0.11874	0.0651648	0.0189484	0.769317	-0.0258849	0.688673	-0.0640875	0.320794	-0.0660417	0.306229	-0.00226783	0.972003	0.0243769	0.705944	0.0130761	0.839626	0.0763783	0.236514
TRIAE_CS42_1BL_TGACv1_033624_AA0140740	TraesCS1B02G229200	1435	ME11	brown	-0.119448	0.0635664	0.000776458	0.990413	0.0184829	0.77483	-0.0777154	0.228384	-0.0501663	0.437245	-0.0287279	0.656551	0.00285449	0.964764	0.0867299	0.178706	0.0759601	0.239098
TRIAE_CS42_1BL_TGACv1_032872_AA0134980	TraesCS1B02G230300	2982	ME11	brown	-0.128092	0.0465322	-0.033479	0.604277	-0.0991155	0.124127	-0.0958506	0.13707	-0.119576	0.0632821	-0.0647999	0.315433	-0.0440914	0.494808	0.129111	0.0448027	0.175591	0.00616787
TRIAE_CS42_1BL_TGACv1_032826_AA0134520	TraesCS1B02G232700	1445	ME11	brown	-0.128532	0.0457781	0.0189529	0.769264	-0.0725068	0.261191	-0.0991518	0.123988	-0.139466	0.0300857	-0.139649	0.0298684	-0.0778173	0.227773	0.179845	0.00501364	0.217759	0.000647187
TRIAE_CS42_1BL_TGACv1_033716_AA0141620	TraesCS1B02G234100	1201	ME11	brown	-0.0367801	0.569088	0.000209731	0.99741	-0.0648811	0.314826	-0.111798	0.0826343	-0.112894	0.0796482	-0.0589269	0.361382	0.0588969	0.361627	0.00485501	0.940107	0.0154673	0.810808
TRIAE_CS42_1BL_TGACv1_030659_AA0097110	TraesCS1B02G237100	1296	ME11	brown	-0.152787	0.0173838	0.0291745	0.651561	-0.0637578	0.323296	-0.111225	0.0842286	-0.089389	0.165703	-0.0555366	0.389713	0.00849702	0.895379	0.164336	0.010447	0.228806	0.000332347
TRIAE_CS42_1BL_TGACv1_034560_AA0144870	TraesCS1B02G238000	3638	ME11	brown	-0.0989984	0.124574	-0.0387125	0.548951	-0.0414368	0.52117	-0.10067	0.118306	-0.0126384	0.844925	0.0198511	0.758659	0.034218	0.596316	0.0763213	0.236865	0.123385	0.0552622
TRIAE_CS42_1BL_TGACv1_030620_AA0095990	TraesCS1B02G244000	1122	ME11	brown	-0.0615429	0.340423	-0.000505431	0.993759	-0.053659	0.405965	-0.103811	0.107197	-0.0841343	0.192111	-0.0894796	0.165273	-0.0336993	0.601899	0.0933178	0.147805	0.111468	0.0835496
TRIAE_CS42_1BL_TGACv1_030321_AA0086620	TraesCS1B02G244400	1165	ME11	brown	-0.0338161	0.600639	-0.0724081	0.261842	-0.13009	0.0431918	-0.169669	0.00816975	-0.161179	0.0120455	-0.0186869	0.772412	0.0779403	0.227037	-0.0107932	0.86734	-0.0172373	0.789638
TRIAE_CS42_1BL_TGACv1_033077_AA0136830	TraesCS1B02G245100	1021	ME11	brown	-0.184633	0.00394949	0.0318015	0.622522	-0.0512887	0.427046	-0.059878	0.353671	-0.0947366	0.141716	-0.134423	0.036636	-0.0944354	0.142992	0.155344	0.0155725	0.238573	0.000179422
TRIAE_CS42_1BL_TGACv1_030921_AA0103820	TraesCS1B02G246800	812	ME11	brown	-0.044341	0.492366	-0.0618222	0.338232	-0.0322735	0.617365	-0.0992489	0.123619	-0.0564685	0.381795	-0.0506836	0.432527	-0.0459467	0.476813	0.111245	0.0841726	0.111695	0.0829173
TRIAE_CS42_1BL_TGACv1_033990_AA0143000	TraesCS1B02G249700	816	ME11	brown	-0.0803018	0.213225	-0.0354653	0.582987	-0.0620117	0.33675	-0.123689	0.0546594	-0.112069	0.0818861	-0.0487657	0.450166	0.00408887	0.949544	0.0606149	0.347768	0.0850385	0.18736
TRIAE_CS42_1BL_TGACv1_030996_AA0105370	TraesCS1B02G254400	632	ME11	brown	-0.0692959	0.282957	-0.024089	0.709259	-0.111325	0.0839495	-0.170143	0.00799077	-0.135042	0.0357718	-0.056609	0.38061	0.053903	0.403831	0.0151752	0.814316	0.0181253	0.779073
TRIAE_CS42_1BL_TGACv1_032899_AA0135210	TraesCS1B02G258300	2267	ME11	brown	-0.0565486	0.381119	-0.0457663	0.478547	-0.0891756	0.16672	-0.177336	0.00566841	-0.144497	0.0245752	-0.0306124	0.635598	0.0955589	0.138275	-0.0209707	0.745503	-0.0109466	0.865473
TRIAE_CS42_1BL_TGACv1_031775_AA0120430	TraesCS1B02G261500	977	ME11	brown	-0.149874	0.0196688	0.0435094	0.500527	-0.0620778	0.336235	-0.0910005	0.158175	-0.103948	0.106733	-0.0210105	0.745036	-0.0416986	0.518538	0.0972899	0.131242	0.178994	0.00522755
TRIAE_CS42_1BL_TGACv1_031775_AA0120440	TraesCS1B02G261600	1683	ME11	brown	-0.122678	0.0566841	0.0505902	0.433377	-0.021266	0.742046	-0.0101232	0.875506	-0.0626046	0.332142	-0.0570889	0.376578	-0.058223	0.367156	0.0855656	0.184631	0.102594	0.111399
TRIAE_CS42_1BL_TGACv1_032745_AA0133670	TraesCS1B02G266900	2195	ME11	brown	-0.101863	0.113987	-0.0295736	0.647114	-0.107162	0.0962704	-0.181542	0.00461	-0.135498	0.035146	-0.0654315	0.31073	0.012273	0.849355	0.0531157	0.410741	0.03367	0.602214
TRIAE_CS42_1BL_TGACv1_032169_AA0126260	TraesCS1B02G268700	3136	ME11	brown	-0.000500361	0.993822	-0.0359427	0.577923	-0.00557699	0.931221	-0.181398	0.00464319	-0.0392286	0.543633	-0.038191	0.554352	0.019778	0.759521	0.000484656	0.994016	-0.0431584	0.503992
TRIAE_CS42_1BL_TGACv1_032371_AA0129070	TraesCS1B02G272800	1448	ME11	brown	-0.144572	0.0245004	0.0331005	0.608373	-0.104666	0.10432	-0.0937203	0.146058	-0.124311	0.053444	-0.0613536	0.341913	-0.0358834	0.57855	0.119246	0.0640208	0.163244	0.0109773
TRIAE_CS42_1BL_TGACv1_030743_AA0099700	TraesCS1B02G278800	725	ME11	brown	-0.0785829	0.223217	-0.0570397	0.376991	-0.124	0.0540494	-0.0968674	0.132933	-0.122235	0.0575884	-0.0331484	0.607854	-0.0497416	0.441141	0.0634144	0.325913	0.16383	0.0106902
TRIAE_CS42_1BL_TGACv1_033578_AA0140460	TraesCS1B02G280800	1497	ME11	brown	-0.155767	0.0152898	0.00722567	0.910963	-0.101013	0.117051	-0.0896712	0.164366	-0.145472	0.0236138	-0.0530133	0.411645	-0.0180374	0.780117	0.142683	0.0264523	0.180165	0.00493505
TRIAE_CS42_1BL_TGACv1_034798_AA0145600	TraesCS1B02G286600	1070	ME11	brown	-0.0494127	0.444171	-0.0427851	0.507691	-0.0312977	0.628049	-0.126095	0.0500844	-0.0611523	0.343502	-0.0293578	0.649516	-0.00755782	0.906888	0.00514364	0.936553	0.0331862	0.607445
TRIAE_CS42_1BL_TGACv1_031356_AA0112250	TraesCS1B02G290000	2484	ME11	brown	-0.244782	0.000119627	0.0815193	0.206344	-0.248163	9.55e-05	-0.0826102	0.200317	-0.288158	5.2e-06	-0.111356	0.0838631	-0.0566493	0.38027	0.118601	0.065483	0.188893	0.00317905
TRIAE_CS42_1BL_TGACv1_030626_AA0096220	TraesCS1B02G294200	903	ME11	brown	-0.101217	0.11631	-0.00773566	0.904707	0.00315324	0.961079	-0.0716045	0.267188	-0.0440045	0.49566	-0.0320881	0.619388	-0.0325013	0.614882	0.118695	0.065268	0.157945	0.0139019
TRIAE_CS42_1BL_TGACv1_033696_AA0141410	TraesCS1B02G294400	1147	ME11	brown	-0.230406	0.000300957	0.0664586	0.303179	-0.11545	0.0730237	-0.0924765	0.151508	-0.153433	0.01691	0.0221983	0.731163	0.0211824	0.743023	0.00699461	0.913799	0.0180093	0.780451
TRIAE_CS42_U_TGACv1_643590_AA2133260	TraesCS1B02G294700	786	ME11	brown	-0.122712	0.0566151	0.0500098	0.438678	-0.0116237	0.857237	-0.0190413	0.768219	-0.0443537	0.492242	-0.0198402	0.758788	0.00287195	0.964549	0.158696	0.0134499	0.203569	0.00145359
TRIAE_CS42_1BL_TGACv1_032873_AA0135010	TraesCS1B02G295700	916	ME11	brown	-0.118614	0.0654533	-0.0601583	0.351418	-0.0699919	0.278138	-0.084277	0.191355	-0.123927	0.0541923	-0.110317	0.0868084	-0.0521802	0.419044	0.186086	0.00366954	0.236696	0.000202404
TRIAE_CS42_1BL_TGACv1_030385_AA0088940	TraesCS1B02G314800	1895	ME11	brown	-0.0721744	0.263389	-0.0020406	0.974807	-0.0177931	0.783021	-0.0875735	0.174501	-0.0705922	0.274027	-0.101165	0.116499	-0.0161888	0.802161	0.110589	0.0860305	0.117254	0.0686248
TRIAE_CS42_1BL_TGACv1_030971_AA0104800	TraesCS1B02G317000	882	ME11	brown	-0.17815	0.00544796	0.00913744	0.887544	-0.106665	0.0978317	-0.105889	0.100312	-0.14194	0.0272561	-0.0187251	0.771961	-0.0261906	0.68519	0.136419	0.0339112	0.175903	0.00607579
TRIAE_CS42_1BL_TGACv1_030430_AA0090460	TraesCS1B02G318200	649	ME11	brown	-0.0859781	0.182515	-0.0461227	0.475125	-0.0642444	0.319609	-0.06333	0.326559	-0.123399	0.0552336	-0.127594	0.0473975	-0.0538885	0.403957	0.159161	0.0131765	0.182517	0.00439177
TRIAE_CS42_1BL_TGACv1_032488_AA0130410	TraesCS1B02G323500	2454	ME11	brown	0.0191912	0.766446	-0.0710192	0.271128	-0.0148418	0.818324	-0.163027	0.0110856	-0.0359601	0.577739	-0.0585502	0.364465	0.0620356	0.336564	0.065689	0.308825	0.0806396	0.2113
TRIAE_CS42_1BL_TGACv1_030576_AA0094590	TraesCS1B02G340200	1066	ME11	brown	-0.111819	0.0825762	-0.0879173	0.172809	-0.160846	0.0122256	-0.0660154	0.306423	-0.1621	0.0115583	-0.155437	0.0155102	-0.125849	0.0505366	0.20511	0.00133469	0.226741	0.00037738
TRIAE_CS42_1BL_TGACv1_031425_AA0113820	TraesCS1B02G341000	1192	ME11	brown	-0.0896766	0.16434	-0.0125119	0.846459	-0.0743664	0.249125	-0.0586458	0.363681	-0.135509	0.0351316	-0.102755	0.110839	-0.0245728	0.703692	0.193269	0.00253176	0.165036	0.0101192
TRIAE_CS42_1BL_TGACv1_031425_AA0113810	TraesCS1B02G341100	1348	ME11	brown	-0.0632336	0.327297	0.00117988	0.985432	-0.0265683	0.680898	-0.0940791	0.144514	-0.0808413	0.210156	-0.0365459	0.571553	0.0159394	0.805148	0.0604868	0.348789	0.0748637	0.245966
TRIAE_CS42_1BL_TGACv1_032508_AA0130700	TraesCS1B02G342200	2070	ME11	brown	-0.131766	0.0405486	0.00269899	0.966683	0.00972323	0.880387	-0.00790194	0.902669	-0.0291673	0.651641	-0.0195961	0.761666	0.0128952	0.841816	0.0566631	0.380154	0.10969	0.0886268
TRIAE_CS42_1BL_TGACv1_031467_AA0114620	TraesCS1B02G346100	680	ME11	brown	-0.0769767	0.232851	0.00230955	0.971488	-0.137882	0.032026	-0.139889	0.0295844	-0.161291	0.0119851	-0.0309456	0.631922	-0.000431447	0.994673	-0.00185698	0.977073	0.0865249	0.179739
TRIAE_CS42_1BL_TGACv1_032555_AA0131410	TraesCS1B02G349300	2269	ME11	brown	-0.179753	0.00503624	-0.0254692	0.693418	-0.0821475	0.202858	-0.111997	0.0820845	-0.0800168	0.214859	-0.00249857	0.969155	0.0311484	0.62969	0.0889631	0.167737	0.117586	0.067839
TRIAE_CS42_1BL_TGACv1_030606_AA0095550	TraesCS1B02G359500	1080	ME11	brown	-0.157078	0.0144405	0.0865357	0.179684	-0.0575539	0.372698	-0.0724405	0.261629	-0.0691645	0.283873	-0.0494127	0.444171	-0.0198715	0.758419	0.152994	0.0172311	0.173578	0.00679274
TRIAE_CS42_1BL_TGACv1_030772_AA0100440	TraesCS1B02G362900	898	ME11	brown	-0.177614	0.00559205	-0.0397026	0.538772	-0.0463264	0.473175	-0.00307921	0.961992	-0.112396	0.0809943	-0.030819	0.633318	-0.0419692	0.515826	0.0954479	0.138736	0.154861	0.0159017
TRIAE_CS42_1BL_TGACv1_032375_AA0129100	TraesCS1B02G363900	895	ME11	brown	-0.0746629	0.247238	0.116039	0.071563	-0.0182486	0.77761	-0.0599818	0.352835	-0.0681652	0.290904	-0.0400425	0.535299	0.00388106	0.952106	0.136969	0.0331922	0.119008	0.0645558
TRIAE_CS42_1BL_TGACv1_031585_AA0116480	TraesCS1B02G373900	517	ME11	brown	-0.16921	0.00834682	0.00233473	0.971177	-0.0656676	0.308984	-0.0597822	0.354443	-0.104903	0.103534	-0.0698238	0.279297	-0.071299	0.26924	0.253904	6.46831e-05	0.233674	0.000245221
TRIAE_CS42_1BL_TGACv1_032860_AA0134870	TraesCS1B02G377800	1554	ME11	brown	-0.119675	0.0630623	-0.0486757	0.451004	0.0282398	0.662023	-0.0172285	0.789743	-0.0125175	0.84639	-0.0643692	0.318668	-0.0508355	0.431148	0.202494	0.00154218	0.199655	0.00180054
TRIAE_CS42_1BL_TGACv1_032676_AA0132750	TraesCS1B02G380800	2615	ME11	brown	-0.0958383	0.137121	0.0241871	0.70813	-0.0152846	0.813001	-0.050485	0.434335	-0.0803469	0.212967	-0.105384	0.101951	-0.0490337	0.447678	0.225078	0.000417677	0.211435	0.000934196
TRIAE_CS42_1BL_TGACv1_031499_AA0115140	TraesCS1B02G391500	3642	ME11	brown	-0.0768369	0.233703	0.0181347	0.778962	0.0421593	0.513924	-0.0194606	0.763264	-0.0186014	0.773426	-0.0823372	0.201813	-0.0155847	0.809399	0.189208	0.00312783	0.132907	0.0388268
TRIAE_CS42_1BL_TGACv1_033691_AA0141340	TraesCS1B02G396600	2161	ME11	brown	-0.0709416	0.271653	0.064467	0.317931	-0.00787478	0.903002	-0.0746907	0.247062	-0.0583558	0.366063	-0.0505379	0.433853	0.0326375	0.6134	0.138024	0.0318476	0.0719059	0.265174
TRIAE_CS42_1BL_TGACv1_030719_AA0099120	TraesCS1B02G401000	2205	ME11	brown	-0.194329	0.00239425	0.00308654	0.961902	-0.0486	0.451709	-0.0714347	0.268326	-0.129977	0.0433753	-0.0736619	0.25365	-0.0279845	0.664893	0.207673	0.00115648	0.218436	0.000621872
TRIAE_CS42_1BL_TGACv1_030884_AA0102990	TraesCS1B02G404200	1593	ME11	brown	-0.116955	0.0693383	0.0260148	0.687193	-0.0564531	0.381925	-0.0211246	0.7437	-0.142096	0.0270854	-0.00757135	0.906722	0.0694376	0.281971	0.154649	0.0160484	0.165986	0.00968879
TRIAE_CS42_1BL_TGACv1_031095_AA0107470	TraesCS1B02G409800	2192	ME11	brown	-0.134799	0.0361091	0.016966	0.792873	0.0059753	0.926322	-0.0611988	0.343135	-0.0508541	0.430979	-0.0241167	0.708941	0.00688841	0.915102	0.215349	0.000745307	0.252697	7.02603e-05
TRIAE_CS42_1BL_TGACv1_030886_AA0103140	TraesCS1B02G411000	1485	ME11	brown	-0.139878	0.0295975	0.124907	0.0523008	-0.102565	0.111502	-0.0768374	0.2337	-0.101934	0.113733	0.00833906	0.897313	0.00708398	0.912701	0.162506	0.0113493	0.126044	0.0501771
TRIAE_CS42_1BL_TGACv1_030373_AA0088410	TraesCS1B02G413700	751	ME11	brown	-0.199991	0.00176801	0.0403853	0.531807	-0.10551	0.101541	-0.0674457	0.296038	-0.13298	0.0387196	0.00247582	0.969436	0.0213255	0.741349	0.120034	0.0622693	0.142775	0.0263547
TRIAE_CS42_1BL_TGACv1_031221_AA0109860	TraesCS1B02G425400	1181	ME11	brown	-0.144283	0.0247901	0.0642766	0.319365	-0.131525	0.0409194	-0.0372748	0.5639	-0.187017	0.00349979	-0.0412363	0.523189	-0.0122015	0.850222	0.213582	0.000825708	0.282788	7.89923e-06
TRIAE_CS42_1BL_TGACv1_032203_AA0126690	TraesCS1B02G432300	1411	ME11	brown	-0.0979012	0.128825	-0.0394395	0.541468	-0.0277299	0.66776	-0.0963103	0.135188	-0.0833182	0.196474	-0.0344105	0.59425	0.0110303	0.864453	0.168679	0.00855602	0.102151	0.112961
TRIAE_CS42_1BL_TGACv1_030573_AA0094550	TraesCS1B02G435600	1179	ME11	brown	0.0304184	0.637741	0.0693268	0.282741	-0.0345932	0.592292	-0.0671911	0.297869	-0.0628183	0.330491	-0.0427589	0.507951	0.00218631	0.973009	0.109481	0.0892394	0.101597	0.11494
TRIAE_CS42_1BL_TGACv1_031344_AA0112040	TraesCS1B02G442300	2401	ME11	brown	-0.126767	0.0488643	-0.0546138	0.397651	-0.108082	0.0934301	-0.112401	0.0809805	-0.153318	0.0169936	-0.0619643	0.337121	-0.0146544	0.820579	0.243976	0.000126173	0.237703	0.000189748
TRIAE_CS42_1BL_TGACv1_031464_AA0114600	TraesCS1B02G443200	1777	ME11	brown	-0.152755	0.017408	-0.00390713	0.951784	-0.0800876	0.214452	-0.0493628	0.444632	-0.128623	0.0456245	-0.0159392	0.80515	0.0234578	0.716546	0.190209	0.00297012	0.173933	0.00667861
TRIAE_CS42_1BL_TGACv1_031874_AA0122090	TraesCS1B02G459200	1030	ME11	brown	-0.0300591	0.641721	0.00821552	0.898826	-0.00584015	0.927984	-0.065093	0.313245	-0.0749417	0.245472	-0.0387147	0.548929	0.0270706	0.675205	0.182969	0.00429365	0.163759	0.0107245
TRIAE_CS42_1BL_TGACv1_030455_AA0091160	TraesCS1B02G460000	1441	ME11	brown	-0.159143	0.0131866	-0.00984121	0.878947	-0.114735	0.0748309	-0.0847789	0.188715	-0.132869	0.0388832	-0.0694824	0.28166	-0.0430332	0.505231	0.0931501	0.148538	0.112617	0.0803931
TRIAE_CS42_1BL_TGACv1_031127_AA0108270	TraesCS1B02G462400	1856	ME11	brown	-0.113447	0.0781756	0.0140365	0.828024	0.00800113	0.901453	-0.0549438	0.394801	-0.0751469	0.244178	-0.052585	0.41544	0.00951288	0.882956	0.216675	0.000689757	0.21564	0.000732734
TRIAE_CS42_1BL_TGACv1_030534_AA0093410	TraesCS1B02G471700	2411	ME11	brown	-0.134408	0.0366574	0.00381211	0.952956	0.0215956	0.738192	-0.07608	0.238355	-0.0423863	0.511659	-0.037395	0.562643	0.0092898	0.885682	0.0731448	0.257007	0.089625	0.164584
TRIAE_CS42_1BL_TGACv1_031291_AA0110850	TraesCS1B02G478200	667	ME11	brown	-0.12706	0.0483398	0.0238006	0.712586	-0.059544	0.356367	-0.0767628	0.234156	-0.106833	0.0973032	0.0405197	0.530441	0.0587085	0.363168	0.117791	0.0673567	0.104171	0.105981
TRIAE_CS42_1BL_TGACv1_031851_AA0121720	TraesCS1B02G525100	1084	ME11	brown	-0.173255	0.00689797	-0.00678866	0.916327	-0.0433211	0.502383	-0.0425964	0.509566	-0.0911395	0.157538	-0.0408593	0.526998	-0.0418203	0.517317	0.129304	0.0444812	0.198903	0.00187526
TRIAE_CS42_1BL_TGACv1_030449_AA0090910	TraesCS1B02G697100	1570	ME11	brown	-0.177372	0.00565839	0.0507889	0.431571	-0.0878974	0.172907	-0.0523865	0.417205	-0.130873	0.0419398	-0.0924618	0.151574	-0.0999948	0.120808	0.193839	0.002457	0.227197	0.000366966
TRIAE_CS42_1BL_TGACv1_031663_AA0118270	TraesCS1B02G726500	2253	ME11	brown	-0.130058	0.0432443	0.0111163	0.863407	-0.0765041	0.23574	-0.0682443	0.290343	-0.157164	0.0143867	-0.0152672	0.813211	0.0476745	0.46038	0.174294	0.00656436	0.173437	0.00683856
TRIAE_CS42_1DS_TGACv1_080485_AA0248860	TraesCS1D02G010400	1336	ME11	brown	-0.122176	0.057711	0.0108087	0.867151	-0.0385893	0.550225	-0.0368421	0.568437	-0.0731199	0.25717	-0.105794	0.100621	-0.0919389	0.153912	0.175078	0.00632187	0.209337	0.00105274
TRIAE_CS42_1DS_TGACv1_080197_AA0242890	TraesCS1D02G012000	681	ME11	brown	0.00753224	0.907202	0.0050972	0.937125	-0.0352231	0.585564	-0.097898	0.128838	-0.0451278	0.484711	-0.0955853	0.138166	-0.093601	0.146574	0.17311	0.00694591	0.151141	0.0186447
TRIAE_CS42_1DS_TGACv1_080197_AA0242880	TraesCS1D02G012100	649	ME11	brown	-0.0627833	0.330761	0.0817401	0.205114	-0.118129	0.0665684	-0.0891136	0.167016	-0.112722	0.0801112	-0.0475345	0.4617	-0.0435614	0.500014	0.102561	0.111516	0.151453	0.0183996
TRIAE_CS42_1DS_TGACv1_080270_AA0244860	TraesCS1D02G025100	1448	ME11	brown	-0.1256	0.0509989	0.027841	0.666508	-0.116592	0.070212	-0.0540688	0.402384	-0.163551	0.0108261	-0.0455312	0.480812	-0.0737365	0.253168	0.167842	0.00889472	0.245491	0.000114145
TRIAE_CS42_1DS_TGACv1_080111_AA0239560	TraesCS1D02G035000	1721	ME11	brown	-0.118018	0.0668262	0.0365367	0.57165	-0.0442542	0.493214	-0.0271165	0.674685	-0.0718429	0.265594	-0.0872	0.176354	-0.0696735	0.280336	0.0217413	0.73649	0.0481508	0.455906
TRIAE_CS42_1DS_TGACv1_080295_AA0245500	TraesCS1D02G036800	969	ME11	brown	-0.0812925	0.207614	0.0632394	0.327253	-0.013814	0.830709	0.00218256	0.973055	-0.0575093	0.373069	-0.125664	0.0508794	-0.0223212	0.729732	0.0183661	0.776215	0.0257136	0.690627
TRIAE_CS42_1DS_TGACv1_081340_AA0260070	TraesCS1D02G041300	879	ME11	brown	-0.157929	0.0139115	0.00568929	0.929839	-0.0670078	0.299192	-0.0771562	0.23176	-0.0653023	0.311688	0.0608961	0.345532	-0.0177961	0.782985	0.101926	0.113761	0.214439	0.000785743
TRIAE_CS42_1DS_TGACv1_080616_AA0251030	TraesCS1D02G059100	1124	ME11	brown	-0.0208621	0.746776	0.0311547	0.629621	-0.0236904	0.713858	-0.0801182	0.214277	-0.051958	0.42103	-0.0143589	0.824137	0.0485389	0.452279	0.0323358	0.616686	0.0606898	0.347171
TRIAE_CS42_1DS_TGACv1_080822_AA0254130	TraesCS1D02G072800	1492	ME11	brown	-0.135713	0.0348545	0.0398436	0.537329	-0.0259029	0.688468	-0.0305161	0.636662	-0.0897888	0.163811	-0.0782662	0.225094	-0.0614666	0.341023	0.130328	0.0428085	0.214103	0.000801204
TRIAE_CS42_1DS_TGACv1_081459_AA0260810	TraesCS1D02G093600	607	ME11	brown	-0.144623	0.0244486	0.046819	0.468477	-0.0527432	0.414036	-0.122295	0.0574652	-0.0579342	0.369541	-0.0446444	0.489407	-0.0826517	0.20009	0.144201	0.0248736	0.223636	0.000455844
TRIAE_CS42_1DS_TGACv1_080269_AA0244780	TraesCS1D02G094400	1767	ME11	brown	-0.168969	0.00844126	0.0104355	0.871698	-0.0561067	0.384858	-0.025329	0.695022	-0.101387	0.115696	0.0306349	0.63535	0.0393778	0.542101	0.0554555	0.390407	0.127032	0.048391
TRIAE_CS42_1DS_TGACv1_081257_AA0259300	TraesCS1D02G101600	1267	ME11	brown	-0.146383	0.0227457	0.0435065	0.500555	-0.0235636	0.715324	0.0195181	0.762586	-0.0953171	0.13928	-0.100889	0.117504	-0.0591039	0.359939	0.188106	0.00331017	0.21047	0.000987131
TRIAE_CS42_1DS_TGACv1_080150_AA0241520	TraesCS1D02G105500	2669	ME11	brown	-0.12145	0.0592249	0.0189984	0.768725	-0.0150991	0.81523	-0.073318	0.255879	-0.0787301	0.222349	-0.0751866	0.243928	-0.0663911	0.303672	0.190455	0.00293257	0.239863	0.000165073
TRIAE_CS42_1DS_TGACv1_080134_AA0240980	TraesCS1D02G105900	1390	ME11	brown	-0.127938	0.0467985	0.0770317	0.232516	-0.0275806	0.669442	-0.00183233	0.977378	-0.0584144	0.36558	-0.033714	0.601741	-0.0373233	0.563393	0.0250193	0.698568	0.107042	0.0966451
TRIAE_CS42_1DS_TGACv1_080140_AA0241150	TraesCS1D02G114100	1068	ME11	brown	-0.129482	0.0441858	0.0839604	0.193035	-0.0207384	0.748227	-0.0109511	0.865418	-0.0722373	0.262972	-0.0618313	0.338161	-0.0576359	0.372015	0.163019	0.0110894	0.198829	0.00188272
TRIAE_CS42_1DS_TGACv1_080159_AA0241840	TraesCS1D02G128800	922	ME11	brown	-0.101217	0.11631	0.0301729	0.640459	0.0117636	0.855538	0.00837195	0.896911	-0.0506979	0.432397	-0.0982974	0.127277	-0.0567037	0.379812	0.170078	0.00801488	0.190226	0.00296753
TRIAE_CS42_1DL_TGACv1_062278_AA0211800	TraesCS1D02G142600	1016	ME11	brown	-0.0844933	0.190214	-0.0303401	0.638608	0.00904261	0.888704	-0.100125	0.120322	0.0139471	0.829102	0.00809629	0.900287	-0.00233781	0.971139	0.0849285	0.187934	0.143458	0.0256357
TRIAE_CS42_1DL_TGACv1_062056_AA0208140	TraesCS1D02G144500	789	ME11	brown	-0.0952646	0.139499	0.10033	0.119563	-0.0672102	0.297732	-0.0750599	0.244727	-0.0922114	0.15269	-0.0256313	0.691567	0.0228369	0.723739	-0.0020327	0.974905	0.0762478	0.237318
TRIAE_CS42_1DL_TGACv1_061072_AA0184150	TraesCS1D02G145100	947	ME11	brown	-0.140864	0.0284573	-0.0418159	0.517361	-0.0972103	0.131559	-0.0785079	0.22366	-0.129225	0.0446124	-0.131066	0.0416347	-0.105582	0.101307	0.201107	0.00166383	0.255156	5.93423e-05
TRIAE_CS42_1DL_TGACv1_061509_AA0197270	TraesCS1D02G148400	1192	ME11	brown	-0.142343	0.0268183	-0.0381649	0.554623	-0.0940188	0.144772	-0.19826	0.00194136	-0.106919	0.0970317	-0.0496877	0.441636	-0.00323777	0.960037	0.104168	0.10599	0.143715	0.0253699
TRIAE_CS42_1DL_TGACv1_062594_AA0216960	TraesCS1D02G149900	982	ME11	brown	-0.183148	0.0042553	-0.0242344	0.707585	-0.108107	0.0933537	-0.0429047	0.506504	-0.126274	0.0497564	-0.0324146	0.615827	0.000841673	0.989607	0.0160646	0.803648	0.0807182	0.210854
TRIAE_CS42_U_TGACv1_642537_AA2119250	TraesCS1D02G155600	3739	ME11	brown	-0.150148	0.019443	-0.0120047	0.85261	0.0369414	0.567394	-0.0436216	0.499421	-0.0204336	0.751805	-0.0335274	0.603754	-0.0327136	0.612573	-0.00461737	0.943033	0.0547934	0.396098
TRIAE_CS42_1DL_TGACv1_062108_AA0208880	TraesCS1D02G156400	1985	ME11	brown	-0.114672	0.0749921	-0.026464	0.682082	-0.0741199	0.250702	-0.0696338	0.28061	-0.100023	0.120704	-0.099889	0.121204	-0.0496444	0.442035	0.130295	0.0428616	0.171286	0.00757258
TRIAE_CS42_1DL_TGACv1_061300_AA0191760	TraesCS1D02G157100	1025	ME11	brown	-0.0975605	0.130168	0.0619273	0.337409	-0.0855894	0.184508	-0.0848801	0.188186	-0.109246	0.0899341	-0.00578993	0.928601	0.0619043	0.33759	-0.0644675	0.317928	-0.0110343	0.864405
TRIAE_CS42_1DL_TGACv1_064773_AA0235670	TraesCS1D02G158300	1078	ME11	brown	-0.151904	0.0180508	-0.0360711	0.576564	0.00338428	0.95823	-0.0212698	0.742002	-0.00278675	0.9656	-0.0752822	0.243328	-0.0995793	0.122368	0.141306	0.0279593	0.216688	0.00068923
TRIAE_CS42_1DL_TGACv1_061167_AA0187660	TraesCS1D02G159300	944	ME11	brown	-0.120233	0.0618336	0.0510267	0.429415	-0.0670144	0.299145	-0.047331	0.463622	-0.0829345	0.19855	-0.00892189	0.89018	-0.0379232	0.557134	0.11109	0.0846077	0.165974	0.00969427
TRIAE_CS42_1DL_TGACv1_063247_AA0225520	TraesCS1D02G164600	1531	ME11	brown	-0.206754	0.00121768	0.0108297	0.866895	0.0259737	0.687661	0.0415712	0.519818	0.0192286	0.766005	-0.0420232	0.515285	-0.0654111	0.310881	0.0714074	0.26851	0.117127	0.068926
TRIAE_CS42_1DL_TGACv1_063516_AA0228130	TraesCS1D02G165400	1245	ME11	brown	-0.161086	0.0120957	0.0497108	0.441424	-0.00220588	0.972767	-0.0718517	0.265536	-0.0630565	0.328657	-0.023893	0.711519	-0.0336552	0.602374	0.110657	0.0858355	0.143623	0.0254653
TRIAE_CS42_1DL_TGACv1_063063_AA0223490	TraesCS1D02G167100	1422	ME11	brown	-0.107625	0.0948328	0.043474	0.500875	-0.0882193	0.171333	-0.127271	0.0479666	-0.126662	0.0490539	-0.119326	0.0638405	-0.0774201	0.230162	0.170557	0.0078368	0.181875	0.00453445
TRIAE_CS42_1DL_TGACv1_062387_AA0213610	TraesCS1D02G173700	633	ME11	brown	-0.129496	0.044163	0.0238505	0.71201	-0.0431436	0.504138	-0.136927	0.033246	-0.0681076	0.291313	0.0183633	0.776249	0.0184292	0.775467	0.0726823	0.260035	0.168633	0.00857411
TRIAE_CS42_1DL_TGACv1_061138_AA0186630	TraesCS1D02G186300	1970	ME11	brown	-0.110109	0.0874099	-0.0104953	0.870969	-0.0435197	0.500425	-0.131612	0.0407852	-0.0493482	0.444767	-0.0183401	0.776524	0.0288417	0.655279	0.0851003	0.187039	0.0871383	0.176661
TRIAE_CS42_1DL_TGACv1_062077_AA0208400	TraesCS1D02G196700	1917	ME11	brown	-0.10703	0.0966844	0.0814343	0.206819	-0.13936	0.0302127	-0.0556391	0.388837	-0.181366	0.00465059	-0.0640067	0.321406	-0.0315904	0.624835	0.0683487	0.289604	0.0892224	0.166497
TRIAE_CS42_1DL_TGACv1_061320_AA0192360	TraesCS1D02G201700	1277	ME11	brown	-0.215883	0.000722436	-0.0138577	0.830181	-0.104078	0.106294	-0.0695331	0.281309	-0.149452	0.02002	-0.108783	0.0913129	-0.078822	0.221808	0.151516	0.0183506	0.250125	8.36856e-05
TRIAE_CS42_1DL_TGACv1_062491_AA0215250	TraesCS1D02G202100	1332	ME11	brown	-0.164674	0.0102879	-0.00619575	0.923612	-0.12426	0.0535432	-0.129296	0.0444946	-0.183831	0.00411217	-0.0456406	0.479757	0.000971901	0.988	0.0899293	0.16315	0.122649	0.0567417
TRIAE_CS42_4DL_TGACv1_343897_AA1141230	TraesCS1D02G208900	1521	ME11	brown	-0.0522824	0.418132	-0.0133813	0.835935	0.0417415	0.518107	-0.0796039	0.217243	-0.0345485	0.592771	-0.0314607	0.626258	0.0568076	0.378938	0.0394871	0.540979	-0.00181419	0.977601
TRIAE_CS42_1DL_TGACv1_064389_AA0234220	TraesCS1D02G209000	2799	ME11	brown	-0.0638959	0.322246	0.0244397	0.705223	-0.0442981	0.492785	-0.116143	0.0713085	-0.0676182	0.294802	0.0414307	0.521231	0.0582633	0.366824	0.0360308	0.57699	0.0992786	0.123506
TRIAE_CS42_1DL_TGACv1_062999_AA0222790	TraesCS1D02G215900	2376	ME11	brown	-0.0988841	0.125012	-0.0433744	0.501858	-0.0632372	0.32727	-0.144587	0.0244849	-0.113555	0.0778889	-0.0150548	0.815762	0.0508887	0.430665	0.113489	0.0780644	0.1091	0.090367
TRIAE_CS42_1DL_TGACv1_062960_AA0222280	TraesCS1D02G219000	2479	ME11	brown	-0.155187	0.0156788	-0.0325311	0.614558	-0.0730201	0.257821	-0.0982702	0.127383	-0.10106	0.116879	-0.0366641	0.570308	-0.0234359	0.7168	0.123737	0.054566	0.174994	0.00634764
TRIAE_CS42_1DL_TGACv1_062221_AA0210720	TraesCS1D02G220900	1560	ME11	brown	-0.092194	0.152768	-0.00584577	0.927915	-0.115369	0.0732277	-0.157623	0.0141	-0.162922	0.0111381	-0.112068	0.0818898	-0.0488396	0.449479	0.177649	0.0055825	0.2187	0.000612259
TRIAE_CS42_1DL_TGACv1_061933_AA0205800	TraesCS1D02G221300	2082	ME11	brown	-0.11474	0.0748179	0.0206788	0.748926	-0.0600521	0.35227	0.0140089	0.828357	-0.120833	0.0605367	-0.0313891	0.627044	0.000366086	0.99548	0.0628438	0.330294	0.112666	0.0802619
TRIAE_CS42_1DL_TGACv1_061780_AA0203360	TraesCS1D02G224800	1039	ME11	brown	-0.231527	0.000280639	0.0259325	0.688131	-0.0856971	0.183954	-0.123295	0.0554415	-0.114468	0.0755128	0.00501527	0.938134	-0.0349369	0.588617	0.112379	0.0810399	0.260375	4.12313e-05
TRIAE_CS42_1DL_TGACv1_062079_AA0208440	TraesCS1D02G225400	1362	ME11	brown	-0.198682	0.00189772	0.0726178	0.26046	-0.0839131	0.193287	-0.127962	0.0467564	-0.0893358	0.165956	-0.0168494	0.794265	0.00882436	0.891373	0.141338	0.0279228	0.239077	0.000173688
TRIAE_CS42_1DL_TGACv1_064070_AA0232410	TraesCS1D02G226200	2138	ME11	brown	-0.0849725	0.187704	-0.0515207	0.424955	-0.00847309	0.895672	-0.114001	0.0767213	-0.0123531	0.848384	-0.0202294	0.754206	0.00287438	0.964519	0.100855	0.11763	0.164488	0.0103754
TRIAE_CS42_1DL_TGACv1_064307_AA0233870	TraesCS1D02G227300	491	ME11	brown	-0.0584773	0.365063	-0.0146815	0.820253	-0.0388989	0.547027	-0.0991297	0.124072	-0.0813585	0.207244	-0.0845887	0.189713	-0.0432766	0.502823	0.106309	0.0989654	0.139165	0.030447
TRIAE_CS42_1DL_TGACv1_061572_AA0198870	TraesCS1D02G231800	1084	ME11	brown	-0.0523451	0.417573	-0.00877	0.892038	-0.101311	0.115969	-0.143199	0.0259066	-0.109437	0.0893694	-0.0708369	0.272363	-0.0316852	0.623796	0.12863	0.0456129	0.182431	0.0044107
TRIAE_CS42_1DL_TGACv1_063238_AA0225360	TraesCS1D02G232300	1412	ME11	brown	-0.121719	0.0586593	-0.0525611	0.415652	-0.0699398	0.278497	-0.105539	0.101447	-0.11948	0.0634955	-0.0417509	0.518013	-0.0493758	0.444512	0.162754	0.0112231	0.216905	0.000680514
TRIAE_CS42_1DL_TGACv1_063600_AA0228950	TraesCS1D02G232600	3313	ME11	brown	-0.179064	0.00520977	-0.014257	0.825365	-0.0374656	0.561905	-0.0839828	0.192916	-0.0649385	0.314397	-0.094904	0.14101	-0.133271	0.0382916	0.260347	4.13131e-05	0.288074	5.23605e-06
TRIAE_CS42_1DL_TGACv1_064267_AA0233620	TraesCS1D02G233100	1006	ME11	brown	-0.18064	0.00482078	-0.0340951	0.597637	-0.0122699	0.849392	-0.0319573	0.620819	-0.0638304	0.322744	-0.15621	0.0149977	-0.138999	0.0306471	0.16774	0.00893677	0.265702	2.82091e-05
TRIAE_CS42_1DL_TGACv1_063531_AA0228290	TraesCS1D02G235400	2605	ME11	brown	-0.121947	0.0581842	0.0130855	0.839512	-0.0672032	0.297782	-0.0878522	0.173129	-0.0684292	0.289036	-0.049629	0.442176	-0.0602284	0.350856	0.116805	0.0696975	0.19502	0.0023083
TRIAE_CS42_1DL_TGACv1_061597_AA0199570	TraesCS1D02G237000	640	ME11	brown	-0.065979	0.30669	0.00757174	0.906717	-0.033278	0.60645	-0.0685569	0.288134	-0.075079	0.244606	-0.0146242	0.820942	0.00608286	0.925	0.0647238	0.316003	0.0976389	0.129858
TRIAE_CS42_1DL_TGACv1_062173_AA0209970	TraesCS1D02G242900	770	ME11	brown	-0.173775	0.0067291	0.012967	0.840946	-0.121604	0.0588999	-0.0562148	0.383941	-0.149259	0.0201829	-0.0917269	0.154867	-0.0628115	0.330543	0.0145965	0.821275	0.119973	0.0624047
TRIAE_CS42_1DL_TGACv1_062573_AA0216710	TraesCS1D02G244500	912	ME11	brown	-0.0571253	0.376274	0.0163934	0.799714	-0.0955704	0.138228	-0.0198986	0.7581	-0.0773938	0.230322	-0.0453089	0.482958	-0.000669048	0.991739	0.0561215	0.384732	0.155891	0.0152074
TRIAE_CS42_1DL_TGACv1_061143_AA0186770	TraesCS1D02G250300	1749	ME11	brown	-0.0645617	0.31722	-0.0478074	0.45913	-0.00443159	0.945322	-0.0454813	0.481293	-0.0309989	0.631335	-0.203328	0.00147305	-0.134926	0.0359328	0.110304	0.0868466	0.135644	0.0349484
TRIAE_CS42_1DL_TGACv1_061143_AA0186790	TraesCS1D02G250500	931	ME11	brown	-0.213829	0.00081402	0.0247185	0.702018	-0.135123	0.03566	-0.115827	0.0720869	-0.160178	0.0125951	-0.0198264	0.758951	-0.0505759	0.433508	0.12146	0.0592021	0.249472	8.74554e-05
TRIAE_CS42_1DL_TGACv1_061143_AA0186800	TraesCS1D02G250600	1706	ME11	brown	-0.16021	0.0125771	0.0259413	0.688029	-0.0428253	0.507292	-0.0399368	0.536377	-0.0893884	0.165706	-0.0489328	0.448613	-0.0190946	0.767588	0.0909388	0.158459	0.0800738	0.214532
TRIAE_CS42_1DL_TGACv1_062348_AA0213010	TraesCS1D02G252200	652	ME11	brown	-0.113517	0.0779896	0.0411098	0.524466	0.0620412	0.33652	-0.0457236	0.478958	0.0337237	0.601635	-0.00879581	0.891723	-0.0135371	0.834052	-0.015647	0.808652	-0.0133008	0.836908
TRIAE_CS42_1DL_TGACv1_062348_AA0213040	TraesCS1D02G252500	827	ME11	brown	-0.0378163	0.558247	-0.0150787	0.815475	-0.00792952	0.902331	-0.0997351	0.121781	-0.046387	0.472596	-0.0807257	0.210811	-0.0186924	0.772348	0.12707	0.0483227	0.110923	0.0850815
TRIAE_CS42_1DL_TGACv1_061438_AA0195320	TraesCS1D02G257500	1544	ME11	brown	-0.100238	0.119904	0.0412033	0.523523	-0.027102	0.674849	-0.1165	0.070436	-0.073072	0.257482	-0.0324728	0.615192	0.00974074	0.880173	0.0469355	0.46737	0.0513862	0.426167
TRIAE_CS42_1DL_TGACv1_062483_AA0215050	TraesCS1D02G263400	1702	ME11	brown	0.00990488	0.87817	0.0202922	0.753467	0.132861	0.0388955	-0.0843407	0.191019	0.0907249	0.159444	0.0385862	0.550257	0.00703749	0.913272	0.00444722	0.945129	0.0147875	0.818976
TRIAE_CS42_1DL_TGACv1_063722_AA0230220	TraesCS1D02G268100	860	ME11	brown	-0.0321838	0.618343	-0.00766266	0.905602	-0.16683	0.00932022	-0.082849	0.199014	-0.192579	0.00262518	-0.044316	0.492611	-0.0175888	0.785451	0.115351	0.0732713	0.206283	0.00125022
TRIAE_CS42_1DL_TGACv1_061187_AA0188150	TraesCS1D02G277700	769	ME11	brown	-0.0548804	0.395348	-0.00616791	0.923954	-0.0127504	0.843569	-0.0809898	0.209317	-0.0126835	0.844379	-0.0571282	0.37625	-0.0432641	0.502947	0.0446176	0.489668	0.136067	0.0343796
TRIAE_CS42_1DL_TGACv1_063069_AA0223540	TraesCS1D02G283800	2040	ME11	brown	-0.0923156	0.152225	-0.000449345	0.994452	-0.02356	0.715364	-0.0987035	0.125706	-0.0546719	0.397148	-0.0289874	0.65365	-0.022107	0.732227	0.111229	0.0842183	0.143205	0.0259
TRIAE_CS42_1DL_TGACv1_063688_AA0229900	TraesCS1D02G284200	1085	ME11	brown	-0.197037	0.00207316	0.109854	0.0881485	-0.0417519	0.518003	-0.0536621	0.405938	-0.0714067	0.268515	0.0458918	0.477341	0.0178511	0.782331	-0.0292631	0.650572	-0.034852	0.589523
TRIAE_CS42_1DL_TGACv1_062172_AA0209940	TraesCS1D02G285300	702	ME11	brown	-0.0915775	0.155543	-0.052614	0.415182	-0.0884877	0.170029	-0.0946924	0.141902	-0.12383	0.0543818	-0.089819	0.163669	-0.0670126	0.299158	0.171486	0.00750155	0.222542	0.000486918
TRIAE_CS42_1DL_TGACv1_064234_AA0233370	TraesCS1D02G287800	1002	ME11	brown	-0.126286	0.0497346	-0.0276407	0.668765	-0.0765343	0.235555	-0.10963	0.088804	-0.121516	0.0590852	-0.0656087	0.309419	-0.0269069	0.677057	0.126558	0.0492404	0.187071	0.00349026
TRIAE_CS42_1DL_TGACv1_062781_AA0219840	TraesCS1D02G288900	1735	ME11	brown	-0.10358	0.107985	-0.0395623	0.540208	-0.0899898	0.162866	-0.109666	0.0886981	-0.172967	0.00699343	-0.0370989	0.565743	-0.0232743	0.71867	0.149147	0.0202781	0.207725	0.00115312
TRIAE_CS42_1DL_TGACv1_062497_AA0215380	TraesCS1D02G295900	2450	ME11	brown	-0.109837	0.0881979	-0.0853629	0.185677	-0.0607728	0.346511	-0.126871	0.0486773	-0.097106	0.131976	-0.0992118	0.12376	-0.0579175	0.36968	0.117561	0.0678963	0.119192	0.0641421
TRIAE_CS42_1DL_TGACv1_062903_AA0221560	TraesCS1D02G303800	817	ME11	brown	-0.11399	0.0767512	0.00400965	0.950521	-0.0235329	0.715678	-0.11447	0.0755097	-0.0502031	0.436909	-0.0930363	0.149036	-0.0275604	0.669671	0.14092	0.0283942	0.155672	0.0153531
TRIAE_CS42_1DL_TGACv1_062171_AA0209900	TraesCS1D02G306800	757	ME11	brown	-0.0860871	0.181959	-0.0384306	0.551868	-0.070304	0.275995	-0.0724053	0.261861	-0.120165	0.0619839	-0.113364	0.0783951	-0.0587451	0.362868	0.166469	0.00947637	0.20097	0.00167627
TRIAE_CS42_1DL_TGACv1_062176_AA0210060	TraesCS1D02G307400	1392	ME11	brown	-0.155387	0.0155442	0.01572	0.807778	-0.0434787	0.500829	-0.0461971	0.474412	-0.0591791	0.359327	0.00156989	0.980617	-0.012103	0.851417	0.0542436	0.400862	0.132426	0.0395443
TRIAE_CS42_1DL_TGACv1_063532_AA0228320	TraesCS1D02G328900	1167	ME11	brown	-0.111374	0.0838122	-0.0393751	0.542129	-0.149395	0.0200678	-0.0696025	0.280827	-0.156439	0.0148489	-0.139233	0.0303645	-0.120519	0.0612128	0.216662	0.000690265	0.252215	7.26112e-05
TRIAE_CS42_1DL_TGACv1_063301_AA0226060	TraesCS1D02G329700	1345	ME11	brown	-0.145957	0.0231483	0.0193783	0.764236	-0.084717	0.189039	-0.0550398	0.393975	-0.140216	0.0292023	-0.0513794	0.426227	-0.0439315	0.496376	0.0452681	0.483354	0.104127	0.106127
TRIAE_CS42_1DL_TGACv1_063301_AA0226050	TraesCS1D02G329800	1272	ME11	brown	-0.0871659	0.176524	0.0130549	0.839883	-0.0565471	0.381132	-0.130871	0.0419429	-0.0842927	0.191272	0.00787963	0.902942	0.0513485	0.426506	0.101659	0.114716	0.135608	0.0349975
TRIAE_CS42_1DL_TGACv1_061575_AA0198950	TraesCS1D02G335100	718	ME11	brown	-0.0986203	0.126027	0.0282262	0.662176	-0.038831	0.547728	-0.0928571	0.149824	-0.0740363	0.251238	-0.00681248	0.916035	0.0766394	0.234911	0.0337336	0.601529	0.0391039	0.544916
TRIAE_CS42_1DL_TGACv1_061771_AA0203210	TraesCS1D02G342200	1640	ME11	brown	-0.159429	0.0130212	-0.0392917	0.542985	-0.0536733	0.40584	-0.105175	0.102639	-0.1084	0.0924639	-0.00363228	0.955172	0.0307654	0.63391	0.153451	0.0168969	0.144312	0.024761
TRIAE_CS42_1DL_TGACv1_063603_AA0229010	TraesCS1D02G346100	2303	ME11	brown	-0.101812	0.11417	-0.0693803	0.282369	0.0342555	0.595913	-0.0836855	0.194501	0.0108109	0.867125	-0.0651776	0.312615	-0.0697814	0.279589	0.126244	0.049811	0.140293	0.0291136
TRIAE_CS42_1BL_TGACv1_032681_AA0132860	TraesCS1D02G353900	1405	ME11	brown	-0.0975004	0.130406	0.0183002	0.776998	-0.0169274	0.793333	-0.0116771	0.856589	-0.0539681	0.403262	-0.122043	0.0579867	-0.0215506	0.738718	0.170448	0.00787703	0.208966	0.0010751
TRIAE_CS42_1DL_TGACv1_063751_AA0230570	TraesCS1D02G354500	2449	ME11	brown	-0.185612	0.00375886	0.0348344	0.589712	0.0505648	0.433608	-0.00421594	0.947979	-0.0290089	0.653409	-0.118438	0.0658562	-0.0566295	0.380438	0.154235	0.0163372	0.18826	0.00328409
TRIAE_CS42_1DL_TGACv1_065295_AA0236820	TraesCS1D02G355700	1025	ME11	brown	-0.0575332	0.37287	0.0932818	0.147962	-0.0184777	0.774892	-0.0855757	0.184579	-0.0133384	0.836453	-0.0624802	0.333106	-0.0664704	0.303093	0.0802724	0.213393	0.128426	0.0459601
TRIAE_CS42_1DL_TGACv1_063523_AA0228220	TraesCS1D02G358200	1897	ME11	brown	-0.101879	0.113928	0.0205126	0.750877	0.00260558	0.967835	-0.0498904	0.439774	-0.054848	0.395627	-0.0919127	0.15403	-0.012577	0.84567	0.0719747	0.264716	0.0169556	0.792998
TRIAE_CS42_1DL_TGACv1_061528_AA0197810	TraesCS1D02G361600	821	ME11	brown	-0.0694689	0.281754	0.000588219	0.992737	-0.054781	0.396205	-0.0952508	0.139557	-0.087198	0.176364	-0.0743727	0.249085	-0.0174777	0.786774	0.116971	0.0693002	0.148882	0.0205041
TRIAE_CS42_1DL_TGACv1_063075_AA0223620	TraesCS1D02G365600	1580	ME11	brown	-0.192876	0.00258456	0.0295238	0.647668	-0.046684	0.469762	0.0172479	0.789512	-0.097153	0.131788	-0.0183391	0.776535	0.00669676	0.917456	0.0736161	0.253946	0.126098	0.0500787
TRIAE_CS42_1DL_TGACv1_064161_AA0232980	TraesCS1D02G368700	855	ME11	brown	-0.156084	0.0150806	0.0196215	0.761365	-0.0106523	0.869056	-0.0599919	0.352755	-0.0560083	0.385693	-0.0695979	0.280859	-0.0589453	0.361232	0.148947	0.0204479	0.181689	0.0045766
TRIAE_CS42_1DL_TGACv1_061631_AA0200560	TraesCS1D02G374000	3444	ME11	brown	-0.0522253	0.418642	0.0266631	0.679822	-0.0672537	0.297419	-0.100788	0.117874	-0.095058	0.140363	-0.0274129	0.671335	0.0119491	0.853285	0.0366952	0.569982	0.0763774	0.236519
TRIAE_CS42_1AL_TGACv1_000411_AA0011480	TraesCS1D02G376200	898	ME11	brown	-0.112088	0.0818348	0.00292886	0.963847	0.0199522	0.757468	-0.0669144	0.299868	-0.0108088	0.86715	0.0242185	0.707768	0.0151505	0.814613	0.0868128	0.17829	0.0788553	0.221612
TRIAE_CS42_1DL_TGACv1_062146_AA0209380	TraesCS1D02G378300	1487	ME11	brown	-0.0698739	0.278951	-0.0165078	0.798345	0.0105554	0.870236	-0.0592548	0.358712	-0.0263807	0.683029	0.0115531	0.858096	0.0497133	0.441401	0.074501	0.248267	0.0883226	0.17083
TRIAE_CS42_1DL_TGACv1_063480_AA0227720	TraesCS1D02G385000	1389	ME11	brown	-0.188558	0.0032343	-0.0129416	0.841254	-0.151741	0.0181763	-0.101838	0.114077	-0.177603	0.00559512	-0.0920571	0.153381	-0.0840559	0.192527	0.123346	0.0553395	0.189742	0.00304277
TRIAE_CS42_1DL_TGACv1_063670_AA0229650	TraesCS1D02G388900	1520	ME11	brown	-0.153295	0.0170104	0.0369181	0.567639	-0.124715	0.0526669	-0.120088	0.0621519	-0.118527	0.065651	-0.059792	0.354364	-0.0683626	0.289506	0.144437	0.0246355	0.206474	0.00123694
TRIAE_CS42_1DL_TGACv1_063670_AA0229640	TraesCS1D02G389000	695	ME11	brown	-0.190295	0.00295705	0.0455175	0.480944	-0.133213	0.0383757	-0.097637	0.129866	-0.192557	0.00262825	-0.0640322	0.321213	-0.0175826	0.785525	0.194546	0.0023669	0.22716	0.0003678
TRIAE_CS42_7BL_TGACv1_576911_AA1859560	TraesCS1D02G391600	897	ME11	brown	-0.12348	0.0550724	-0.0113229	0.860894	-0.0998481	0.121357	-0.0266538	0.679927	-0.149886	0.0196588	-0.0605284	0.348458	-0.0661186	0.305665	0.171991	0.00732476	0.289058	4.84538e-06
TRIAE_CS42_1DL_TGACv1_062598_AA0217050	TraesCS1D02G392400	1205	ME11	brown	-0.103406	0.108585	0.0402177	0.533513	-0.0977868	0.129275	-0.093166	0.148468	-0.138282	0.0315264	-0.0274592	0.670812	0.0280101	0.664605	0.11478	0.0747166	0.134352	0.0367365
TRIAE_CS42_1DL_TGACv1_062114_AA0208980	TraesCS1D02G396400	1389	ME11	brown	-0.112783	0.0799452	-0.0510052	0.429609	-0.0812735	0.207721	-0.0867599	0.178555	-0.117986	0.0669017	-0.0671283	0.298322	-0.0510989	0.428761	0.206757	0.00121749	0.241818	0.000145358
TRIAE_CS42_1DL_TGACv1_061105_AA0185490	TraesCS1D02G397700	1164	ME11	brown	-0.147284	0.0219139	0.0355054	0.582561	-0.00478915	0.940918	-0.0677336	0.293977	-0.0384229	0.551948	-0.0582186	0.367192	-0.0114228	0.859679	0.0808362	0.210185	0.107659	0.0947291
TRIAE_CS42_1DL_TGACv1_063903_AA0231580	TraesCS1D02G401900	1398	ME11	brown	-0.131176	0.0414627	0.0540072	0.402922	-0.0206818	0.748892	-0.0334315	0.604791	-0.0301516	0.640695	-0.0501825	0.437097	-0.0804036	0.212644	0.104456	0.105023	0.155268	0.0156241
TRIAE_CS42_U_TGACv1_641891_AA2106760	TraesCS1D02G404500	1114	ME11	brown	-0.173802	0.00672047	-0.0270787	0.675113	-0.055859	0.386963	-0.0567483	0.379437	-0.096082	0.13612	-0.155864	0.0152252	-0.108035	0.0935738	0.151401	0.0184407	0.2141	0.000801355
TRIAE_CS42_1DL_TGACv1_061541_AA0198340	TraesCS1D02G405300	2461	ME11	brown	-0.151229	0.0185754	0.0342113	0.596387	-0.112512	0.0806789	-0.0699529	0.278406	-0.119858	0.0626577	-0.0186271	0.773121	0.018798	0.771097	0.0662379	0.304791	0.140053	0.0293926
TRIAE_CS42_1DL_TGACv1_063742_AA0230420	TraesCS1D02G406100	1694	ME11	brown	-0.0920573	0.15338	0.0596148	0.355795	0.0148929	0.817709	-0.0474664	0.462343	-0.0712118	0.269827	-0.108512	0.0921276	-0.00664555	0.918085	0.0551566	0.39297	0.0143414	0.824348
TRIAE_CS42_1DL_TGACv1_062627_AA0217450	TraesCS1D02G413500	1210	ME11	brown	0.0184226	0.775545	0.0325391	0.614471	-0.0732563	0.256281	-0.0559008	0.386607	-0.0882678	0.171097	0.0178837	0.781944	0.0551707	0.392849	0.024392	0.705771	0.0644124	0.318342
TRIAE_CS42_1DL_TGACv1_061518_AA0197550	TraesCS1D02G419500	1200	ME11	brown	-0.0837152	0.194342	0.137615	0.0323633	0.016194	0.802099	-0.112655	0.0802924	-0.0371197	0.565525	-0.00239638	0.970416	0.0429362	0.506192	0.0980551	0.128222	0.0912983	0.156812
TRIAE_CS42_U_TGACv1_641303_AA2091250	TraesCS1D02G423200	1285	ME11	brown	-0.109481	0.0892408	0.0229698	0.722198	-0.0684776	0.288693	-0.136264	0.0341167	-0.0795428	0.217597	-0.0138807	0.829904	0.0110865	0.86377	0.0100707	0.876147	0.0536048	0.40644
TRIAE_CS42_1DL_TGACv1_061236_AA0189550	TraesCS1D02G423800	1834	ME11	brown	-0.043325	0.502345	-0.0287491	0.656314	-0.0990294	0.124455	-0.141253	0.0280178	-0.113647	0.0776475	-0.0916654	0.155145	-0.0646125	0.316838	0.0903798	0.161044	0.0961957	0.135655
TRIAE_CS42_1DL_TGACv1_062466_AA0214890	TraesCS1D02G437200	1773	ME11	brown	-0.150273	0.0193411	0.0799733	0.21511	-0.0520293	0.420392	-0.101213	0.116324	-0.099843	0.121376	-0.076029	0.238671	-0.0402817	0.532861	0.100926	0.11737	0.087155	0.176578
TRIAE_CS42_1DL_TGACv1_063020_AA0223120	TraesCS1D02G439000	2849	ME11	brown	-0.113292	0.0785853	-0.00415509	0.948728	-0.0613785	0.341717	-0.146483	0.0226519	-0.0984748	0.126589	-0.0557967	0.387493	0.0355801	0.581768	0.0956396	0.137941	0.0592702	0.358587
TRIAE_CS42_1DL_TGACv1_068899_AA0238440	TraesCS1D02G448300	1169	ME11	brown	-0.147706	0.0215339	0.0837604	0.194101	-0.0879643	0.172579	-0.0609457	0.345138	-0.0908102	0.15905	0.0108703	0.866401	0.0238304	0.712242	0.0334159	0.604958	0.0653343	0.311451
TRIAE_CS42_1DL_TGACv1_061207_AA0188840	TraesCS1D02G451700	1956	ME11	brown	-0.167684	0.00895981	-0.0471607	0.465234	-0.0825897	0.200429	-0.0793368	0.218795	-0.119543	0.0633563	-0.0869822	0.177441	-0.014703	0.819994	0.150838	0.0188854	0.177508	0.00562121
TRIAE_CS42_1DL_TGACv1_061207_AA0188830	TraesCS1D02G451800	791	ME11	brown	-0.117828	0.0672712	0.0608132	0.34619	-0.0796182	0.21716	-0.136043	0.0344118	-0.104744	0.104062	-0.0294347	0.648661	-0.0019321	0.976146	0.11114	0.0844682	0.161713	0.0117607
TRIAE_CS42_1DL_TGACv1_062889_AA0221390	TraesCS1D02G454400	1389	ME11	brown	-0.208249	0.00111954	0.00728011	0.910295	-0.104613	0.104498	-0.024477	0.704794	-0.132057	0.0401033	-0.0134897	0.834626	0.00347599	0.957099	0.0674862	0.295747	0.138839	0.030841
TRIAE_CS42_1DL_TGACv1_062493_AA0215300	TraesCS1D02G561900	1223	ME11	brown	-0.0734527	0.255005	-0.0308009	0.633518	-0.0296677	0.646067	-0.113459	0.078143	-0.0721648	0.263453	-0.0790413	0.220521	-0.0356269	0.58127	0.0841913	0.191809	0.0752513	0.243522
TRIAE_CS42_2AS_TGACv1_113867_AA0361640	TraesCS2A02G004700	1422	ME11	brown	-0.0526233	0.415099	0.0571243	0.376282	-0.0301124	0.64113	-0.0790201	0.220645	-0.0886406	0.169289	-0.0714324	0.268342	0.0344536	0.593788	0.065199	0.312456	0.0953408	0.139182
TRIAE_CS42_2AS_TGACv1_112901_AA0347220	TraesCS2A02G012000	1131	ME11	brown	-0.156258	0.0149667	0.00835191	0.897156	-0.190787	0.00288248	-0.206854	0.00121086	-0.198786	0.0018871	-0.106919	0.0970315	-0.0786646	0.222735	0.0806249	0.211383	0.150166	0.0194282
TRIAE_CS42_2AS_TGACv1_113540_AA0357450	TraesCS2A02G037400	1045	ME11	brown	-0.107267	0.0959417	-0.00706704	0.912909	-0.0680155	0.291967	-0.141984	0.0272079	-0.135454	0.0352065	-0.032917	0.610364	-0.00643765	0.920639	0.0888178	0.168435	0.103792	0.107265
TRIAE_CS42_2AS_TGACv1_112201_AA0333110	TraesCS2A02G040200	2022	ME11	brown	-0.156727	0.0146636	-0.0217724	0.736128	-0.0536711	0.405859	-0.0481629	0.455793	-0.12095	0.0602863	-0.0878099	0.173336	-0.045544	0.480689	0.129609	0.0439771	0.182083	0.00448777
TRIAE_CS42_2AS_TGACv1_112071_AA0329450	TraesCS2A02G041900	1165	ME11	brown	-0.101763	0.114343	0.049057	0.447461	-0.0923675	0.151994	-0.161359	0.0119485	-0.133446	0.0380359	-0.00543731	0.932939	0.0304533	0.637356	0.0940534	0.144624	0.172642	0.00710198
TRIAE_CS42_2AS_TGACv1_112995_AA0349340	TraesCS2A02G066100	1312	ME11	brown	-0.184259	0.00402472	-0.00717411	0.911595	-0.0582495	0.366938	-0.0578309	0.370397	-0.0966448	0.13383	-0.0387169	0.548906	-0.0355434	0.582157	0.156248	0.0149732	0.239402	0.000170073
TRIAE_CS42_2AS_TGACv1_112995_AA0349350	TraesCS2A02G066200	1325	ME11	brown	-0.101762	0.114349	-0.0444093	0.491699	-0.0287266	0.656566	-0.0770557	0.23237	-0.0877533	0.173615	-0.111619	0.0831276	-0.0687595	0.286708	0.170768	0.00775943	0.214827	0.000768265
TRIAE_CS42_2AS_TGACv1_113689_AA0359390	TraesCS2A02G069200	848	ME11	brown	-0.162891	0.011154	0.0318841	0.621619	-0.0603196	0.350126	-0.0875667	0.174535	-0.0657972	0.308028	-0.0885385	0.169783	-0.10994	0.0878977	0.114627	0.0751061	0.189979	0.00300577
TRIAE_CS42_U_TGACv1_641109_AA2085550	TraesCS2A02G069600	988	ME11	brown	0.0534082	0.408166	0.0990597	0.12434	-0.0757456	0.240431	-0.0584982	0.364892	-0.0716816	0.266672	-0.0773421	0.230634	0.0290928	0.652473	0.0478728	0.458515	0.0532878	0.409225
TRIAE_CS42_2AS_TGACv1_113570_AA0357990	TraesCS2A02G094200	1248	ME11	brown	-0.106727	0.0976365	-0.025521	0.692826	-0.0649056	0.314643	-0.0368721	0.568122	-0.150082	0.0194974	-0.0775448	0.22941	0.00105143	0.987018	0.152643	0.0174909	0.181628	0.00459039
TRIAE_CS42_2AS_TGACv1_112396_AA0337260	TraesCS2A02G097100	2196	ME11	brown	-0.0576824	0.371629	0.0208192	0.74728	-0.00205977	0.97457	-0.124287	0.0534908	-0.0230098	0.721734	-0.0668528	0.300314	0.0115323	0.858347	0.055735	0.388019	0.0668535	0.300309
TRIAE_CS42_2AS_TGACv1_113693_AA0359510	TraesCS2A02G099400	1247	ME11	brown	-0.0578731	0.370048	-0.0278196	0.666749	-0.0583636	0.365998	-0.142778	0.0263512	-0.0947036	0.141855	-0.103714	0.10753	-0.0244187	0.705464	0.0908052	0.159073	0.0798163	0.216014
TRIAE_CS42_2AS_TGACv1_113688_AA0359360	TraesCS2A02G108900	1215	ME11	brown	-0.142839	0.0262861	-0.0139236	0.829386	-0.101479	0.115362	-0.108451	0.0923113	-0.154642	0.0160529	-0.0785924	0.223161	-0.0232253	0.719237	0.182771	0.00433637	0.251859	7.43931e-05
TRIAE_CS42_2AS_TGACv1_113542_AA0357510	TraesCS2A02G109900	984	ME11	brown	-0.140456	0.0289251	0.0113652	0.86038	-0.0588226	0.362234	-0.0499817	0.438936	-0.109273	0.0898531	-0.101242	0.11622	-0.0532522	0.409539	0.174233	0.00658349	0.212938	0.000857005
TRIAE_CS42_2AS_TGACv1_112536_AA0340140	TraesCS2A02G110500	659	ME11	brown	-0.0103231	0.873068	-0.0588889	0.361693	0.00220154	0.972821	-0.0617557	0.338753	-0.0168971	0.793695	-0.0195521	0.762185	0.0361655	0.575565	0.107644	0.0947725	0.151084	0.01869
TRIAE_CS42_2AS_TGACv1_113801_AA0360760	TraesCS2A02G111600	3309	ME11	brown	-0.157771	0.0140087	-0.0341483	0.597065	-0.0799609	0.215181	-0.0642863	0.319292	-0.12402	0.0540102	-0.0158167	0.806618	0.0211963	0.742861	0.077793	0.227919	0.155956	0.0151649
TRIAE_CS42_2AS_TGACv1_113765_AA0360260	TraesCS2A02G112700	1895	ME11	brown	-0.111084	0.0846253	-0.0558611	0.386945	-0.0412805	0.522744	-0.0939042	0.145265	-0.102303	0.112426	-0.123098	0.0558346	-0.0597675	0.354561	0.140794	0.0285371	0.161052	0.0121141
TRIAE_CS42_2AS_TGACv1_112889_AA0346830	TraesCS2A02G113100	1266	ME11	brown	-0.0445862	0.489974	-0.0247911	0.701185	-0.0343905	0.594464	-0.0748911	0.245792	-0.101605	0.114911	-0.119069	0.0644189	-0.0509357	0.430239	0.170027	0.00803397	0.20814	0.00112647
TRIAE_CS42_2AS_TGACv1_112962_AA0348750	TraesCS2A02G115100	1527	ME11	brown	-0.191976	0.00270937	0.0720969	0.263904	-0.100617	0.1185	-0.0922114	0.15269	-0.162292	0.0114587	-0.0665558	0.302471	-0.0519582	0.421028	0.057524	0.372947	0.0622155	0.335162
TRIAE_CS42_2AS_TGACv1_114941_AA0370040	TraesCS2A02G116800	1139	ME11	brown	-0.119222	0.0640745	0.0128202	0.842724	-0.0726994	0.259923	-0.108453	0.0923037	-0.108742	0.0914347	-0.0873704	0.175507	-0.0470793	0.466005	0.0674441	0.29605	0.112581	0.0804919
TRIAE_CS42_2AS_TGACv1_115016_AA0370510	TraesCS2A02G118700	1960	ME11	brown	-0.0339031	0.599703	-0.0465181	0.471343	0.0314929	0.625905	-0.0355822	0.581745	-0.0119194	0.853645	-0.0765717	0.235325	0.0268401	0.677815	0.123481	0.0550715	0.161745	0.0117438
TRIAE_CS42_2AS_TGACv1_112747_AA0344540	TraesCS2A02G124300	687	ME11	brown	-0.134518	0.0365022	0.0180751	0.77967	-0.0457995	0.478227	-0.0987911	0.125369	-0.0556042	0.389135	0.0144212	0.823387	0.0212114	0.742685	-0.0237136	0.71359	0.0963198	0.135149
TRIAE_CS42_2AS_TGACv1_113970_AA0362900	TraesCS2A02G124900	1661	ME11	brown	-0.135216	0.0355316	-0.0192989	0.765173	-0.0354557	0.583089	-0.0860438	0.18218	-0.0739467	0.251814	-0.0496913	0.441603	-0.0228433	0.723666	0.0522613	0.41832	0.0715632	0.267465
TRIAE_CS42_2AS_TGACv1_113055_AA0350560	TraesCS2A02G128300	2125	ME11	brown	-0.123789	0.0544633	-0.0502799	0.436207	-0.0610293	0.344476	-0.0834749	0.19563	-0.121527	0.0590616	-0.0685481	0.288196	0.00860039	0.894114	0.0811741	0.208279	0.133525	0.0379203
TRIAE_CS42_2AS_TGACv1_112519_AA0339790	TraesCS2A02G128900	1779	ME11	brown	-0.107922	0.093919	-0.0190485	0.768133	-0.0329397	0.610117	-0.0952345	0.139625	-0.0613302	0.342097	-0.00618471	0.923748	0.0245062	0.704458	0.122874	0.0562858	0.168925	0.00845842
TRIAE_CS42_2AS_TGACv1_112638_AA0342770	TraesCS2A02G130700	1152	ME11	brown	-0.14359	0.025499	-0.0131562	0.838657	-0.0677408	0.293925	-0.0943408	0.143395	-0.0804091	0.212612	-0.0253702	0.69455	-0.0169263	0.793347	0.0793065	0.218971	0.145003	0.0240718
TRIAE_CS42_2AS_TGACv1_113017_AA0349750	TraesCS2A02G131800	1950	ME11	brown	-0.0795513	0.217547	-0.086762	0.178545	-0.0471503	0.465332	-0.090645	0.159813	-0.0746955	0.247031	-0.0282426	0.661992	0.0152448	0.81348	0.187911	0.00334353	0.208699	0.00109146
TRIAE_CS42_2AS_TGACv1_113477_AA0356630	TraesCS2A02G142900	1698	ME11	brown	-0.127831	0.0469832	0.0116759	0.856603	0.0250826	0.697842	-0.0939703	0.14498	-0.0175058	0.786439	-0.0384913	0.551239	-0.0177758	0.783227	0.163978	0.0106186	0.189831	0.00302885
TRIAE_CS42_2AS_TGACv1_113005_AA0349570	TraesCS2A02G147200	1868	ME11	brown	-0.11849	0.0657355	-0.0287042	0.656817	-0.0717108	0.266476	-0.120756	0.0607021	-0.107093	0.0964855	-0.0816869	0.20541	-0.0570379	0.377006	0.155699	0.0153347	0.22877	0.000333096
TRIAE_CS42_2AS_TGACv1_112398_AA0337330	TraesCS2A02G156200	1474	ME11	brown	-0.155927	0.0151835	-0.0727687	0.259468	0.0201533	0.755102	-0.115444	0.0730387	0.0104051	0.872069	-0.0294883	0.648063	-0.0015618	0.980717	0.131885	0.040365	0.169354	0.00829097
TRIAE_CS42_2AS_TGACv1_113289_AA0354120	TraesCS2A02G158300	2085	ME11	brown	-0.0216813	0.737191	0.00336957	0.958412	0.0841196	0.192189	-0.0613874	0.341647	0.00505293	0.93767	-0.072855	0.258901	-0.0187458	0.771715	0.0340017	0.598641	0.00928534	0.885736
TRIAE_CS42_2AS_TGACv1_112080_AA0329810	TraesCS2A02G163100	978	ME11	brown	-0.118995	0.0645852	-0.00347919	0.95706	-0.0335628	0.603372	-0.0793448	0.218748	-0.050929	0.430299	-0.0987187	0.125647	-0.056522	0.381343	0.104509	0.104846	0.192597	0.00262277
TRIAE_CS42_2AS_TGACv1_115033_AA0370590	TraesCS2A02G163300	1368	ME11	brown	0.0655251	0.310036	-0.0499634	0.439104	0.0190849	0.767703	-0.0566202	0.380515	-0.0179417	0.781255	-0.0298471	0.644074	0.0444069	0.491723	0.130926	0.0418561	0.121951	0.0581768
TRIAE_CS42_2AS_TGACv1_112101_AA0330360	TraesCS2A02G168300	1493	ME11	brown	-0.115608	0.0726306	-0.0212881	0.741787	-0.0473421	0.463517	-0.0703988	0.275347	-0.0655853	0.309591	-0.0412891	0.522658	-0.00923622	0.886337	0.174499	0.00650013	0.210364	0.000993104
TRIAE_CS42_2AS_TGACv1_115097_AA0370990	TraesCS2A02G169800	1227	ME11	brown	-0.139711	0.0297946	-0.0228147	0.723997	-0.061223	0.342944	-0.0637909	0.323043	-0.104901	0.103541	-0.100403	0.119292	-0.0479435	0.45785	0.16198	0.0116206	0.173167	0.00692703
TRIAE_CS42_2AS_TGACv1_113264_AA0353620	TraesCS2A02G170800	831	ME11	brown	-0.128799	0.0453269	-0.0232565	0.718876	-0.0531803	0.410172	-0.0641811	0.320087	-0.0878584	0.173099	-0.100145	0.120249	-0.0763592	0.236631	0.172797	0.00704993	0.22945	0.000319363
TRIAE_CS42_2AS_TGACv1_114499_AA0367640	TraesCS2A02G171500	1968	ME11	brown	-0.0851502	0.186779	0.0102015	0.87455	-0.0671101	0.298453	-0.0426263	0.509269	-0.135506	0.0351354	-0.0872371	0.176169	0.0173237	0.788608	0.0711869	0.269995	0.0992395	0.123655
TRIAE_CS42_2AS_TGACv1_112101_AA0330350	TraesCS2A02G176900	1088	ME11	brown	-0.144712	0.0243608	0.0680332	0.291842	-0.0810149	0.209175	-0.132918	0.0388108	-0.0796206	0.217146	0.0802784	0.213359	0.101228	0.116272	0.0843182	0.191138	0.122663	0.0567142
TRIAE_CS42_2AS_TGACv1_114082_AA0363890	TraesCS2A02G178900	1149	ME11	brown	-0.100564	0.118699	-0.0729286	0.25842	-0.0079735	0.901792	-0.118887	0.0648313	-0.0359914	0.577407	0.0112921	0.861269	0.0159346	0.805205	0.181092	0.00471402	0.255806	5.67342e-05
TRIAE_CS42_2AS_TGACv1_114754_AA0369290	TraesCS2A02G200400	4378	ME11	brown	-0.162413	0.0113969	0.0326068	0.613733	-0.110933	0.0850534	-0.0713201	0.269097	-0.100288	0.119715	0.00498531	0.938502	0.0403312	0.532357	0.0170564	0.791795	0.120528	0.0611933
TRIAE_CS42_2AS_TGACv1_112596_AA0341890	TraesCS2A02G200500	2814	ME11	brown	-0.165646	0.0098411	0.0252092	0.696393	-0.0268515	0.677686	-0.04694	0.467327	-0.100954	0.117266	-0.0970956	0.132018	-1.68549e-05	0.999792	0.108798	0.0912664	0.0654227	0.310795
TRIAE_CS42_2AS_TGACv1_112542_AA0340410	TraesCS2A02G204600	710	ME11	brown	-0.131173	0.0414681	0.0632128	0.327457	-0.0659936	0.306583	-0.10302	0.109915	-0.0997542	0.121709	-0.0419051	0.516468	-0.0113313	0.860791	0.140144	0.0292868	0.200877	0.00168483
TRIAE_CS42_2AS_TGACv1_113043_AA0350350	TraesCS2A02G212000	899	ME11	brown	-0.0214055	0.740413	0.00347576	0.957102	-0.00348711	0.956962	-0.0822327	0.202388	-0.0539118	0.403753	-0.072712	0.25984	0.00438089	0.945946	0.122576	0.0568907	0.136819	0.0333872
TRIAE_CS42_2AS_TGACv1_112323_AA0335320	TraesCS2A02G212300	1394	ME11	brown	-0.0268422	0.67779	-0.0847192	0.189028	0.0447636	0.488247	-0.0652546	0.312042	0.0153755	0.811911	-0.0274205	0.67125	0.0499865	0.438892	0.097602	0.130004	0.126787	0.0488282
TRIAE_CS42_2AS_TGACv1_112160_AA0331800	TraesCS2A02G221900	796	ME11	brown	-0.109956	0.087853	-0.0294675	0.648295	-0.0690001	0.285022	-0.0168989	0.793674	-0.114581	0.0752242	-0.108083	0.0934269	-0.0745982	0.247649	0.18536	0.00380716	0.235467	0.000218898
TRIAE_CS42_2DS_TGACv1_177836_AA0585520	TraesCS2A02G221900	1990	ME11	brown	-0.0944488	0.142935	-0.0016447	0.979694	-0.0376393	0.560092	-0.0541428	0.40174	-0.0929826	0.149272	-0.103172	0.109389	-0.0430353	0.50521	0.148101	0.0211826	0.169869	0.0080937
TRIAE_CS42_2AS_TGACv1_114999_AA0370360	TraesCS2A02G227500	1283	ME11	brown	-0.117016	0.0691923	0.0261684	0.685443	-0.0452159	0.483858	-0.0696956	0.280183	-0.0798167	0.216012	-0.0834076	0.195992	-0.0280774	0.663849	0.112595	0.080454	0.160375	0.0124854
TRIAE_CS42_2AS_TGACv1_112324_AA0335370	TraesCS2A02G228800	837	ME11	brown	-0.124413	0.053248	-0.00584381	0.927939	-0.0182915	0.7771	-0.062695	0.331443	-0.0745913	0.247693	-0.0800755	0.214522	-0.0353488	0.584226	0.186315	0.00362712	0.234713	0.000229637
TRIAE_CS42_2AS_TGACv1_114934_AA0370010	TraesCS2A02G239100	687	ME11	brown	-0.129126	0.0447776	-0.0134073	0.835621	-0.110324	0.0867889	-0.146165	0.0229508	-0.108267	0.0928678	-0.0636511	0.324107	-0.032099	0.619269	0.175179	0.00629145	0.220913	0.000536813
TRIAE_CS42_2AS_TGACv1_113985_AA0363050	TraesCS2A02G240600	2461	ME11	brown	-0.166051	0.00966029	-0.0196209	0.761373	-0.100785	0.117886	-0.102765	0.110804	-0.0994801	0.122742	-0.0477999	0.4592	0.0117575	0.855611	0.132023	0.0401543	0.183862	0.00410577
TRIAE_CS42_2AL_TGACv1_096623_AA0320280	TraesCS2A02G244000	1274	ME11	brown	-0.0985518	0.126291	0.0191053	0.767462	-0.0466267	0.470308	-0.0995768	0.122377	-0.0706542	0.273605	-0.045917	0.477098	0.00729894	0.910064	0.119843	0.0626896	0.13686	0.0333341
TRIAE_CS42_5AS_TGACv1_392611_AA1262120	TraesCS2A02G245900	1562	ME11	brown	-0.171263	0.00758081	-0.0230128	0.721699	-0.0835896	0.195015	-0.056187	0.384176	-0.103374	0.108693	-0.0466681	0.469913	-0.0436681	0.498963	0.136669	0.033583	0.251629	7.55709e-05
TRIAE_CS42_2AL_TGACv1_093856_AA0288260	TraesCS2A02G260700	1028	ME11	brown	-0.168928	0.00845708	-0.0289915	0.653604	-0.120482	0.061292	-0.086258	0.18109	-0.198702	0.00189567	-0.154932	0.0158527	-0.0896541	0.164447	0.204418	0.00138692	0.253114	6.82858e-05
TRIAE_CS42_2AL_TGACv1_096235_AA0318070	TraesCS2A02G262500	1199	ME11	brown	-0.233142	0.000253592	0.0291575	0.651751	-0.139881	0.0295948	-0.0702435	0.27641	-0.160724	0.0122925	-0.030408	0.637857	-0.0272615	0.673046	0.162088	0.0115645	0.203449	0.00146321
TRIAE_CS42_2AL_TGACv1_094491_AA0298730	TraesCS2A02G266200	1432	ME11	brown	-0.109687	0.0886356	-0.0782648	0.225102	-0.0234742	0.716357	-0.0988691	0.125069	-0.0112121	0.862241	0.0194871	0.762952	0.0381549	0.554726	0.120545	0.0611555	0.119006	0.0645616
TRIAE_CS42_2AL_TGACv1_093756_AA0286110	TraesCS2A02G270400	1485	ME11	brown	-0.0633472	0.326427	0.0137535	0.831439	0.0602325	0.350823	0.029629	0.646498	0.0184106	0.775688	-0.0481326	0.456076	-0.0632642	0.327063	0.123362	0.0553076	0.168915	0.00846224
TRIAE_CS42_2AL_TGACv1_095680_AA0313680	TraesCS2A02G273900	933	ME11	brown	-0.108321	0.0927046	0.0485298	0.452363	-0.115978	0.0717137	-0.119323	0.0638465	-0.0869782	0.177461	0.086866	0.178022	0.0929198	0.149549	0.0961628	0.135789	0.155456	0.0154976
TRIAE_CS42_2AL_TGACv1_093483_AA0280910	TraesCS2A02G276100	1144	ME11	brown	-0.0998452	0.121368	-0.0320447	0.619863	-0.0563623	0.382692	-0.0572549	0.37519	-0.0974035	0.13079	-0.140536	0.0288326	-0.0990681	0.124307	0.223166	0.000468965	0.282786	7.89992e-06
TRIAE_CS42_2AL_TGACv1_095377_AA0310220	TraesCS2A02G278000	4682	ME11	brown	-0.250512	8.15e-05	0.0148556	0.818157	-0.115225	0.0735876	-0.0550365	0.394003	-0.140224	0.0291938	-0.0370269	0.566497	-0.0169239	0.793375	0.108041	0.0935561	0.161524	0.0118606
TRIAE_CS42_2AL_TGACv1_093276_AA0276490	TraesCS2A02G278600	810	ME11	brown	-0.0921244	0.153079	-0.0303867	0.638092	-0.0644771	0.317855	-0.08223	0.202403	-0.120351	0.0615779	-0.106362	0.098795	-0.0672381	0.297531	0.170834	0.00773567	0.235652	0.000216332
TRIAE_CS42_2AL_TGACv1_093169_AA0273940	TraesCS2A02G278700	1040	ME11	brown	-0.118111	0.0666109	-0.00951542	0.882925	0.0198044	0.759209	-0.0905594	0.16021	-0.00654161	0.919362	-0.0598215	0.354126	-0.0555205	0.389851	0.120142	0.0620321	0.132478	0.039467
TRIAE_CS42_2AL_TGACv1_093750_AA0285990	TraesCS2A02G279200	1228	ME11	brown	-0.12326	0.0555114	-0.0549531	0.394721	-0.0478429	0.458796	-0.0717899	0.265948	-0.089255	0.166341	-0.130724	0.0421755	-0.0866551	0.179082	0.167069	0.00921808	0.187662	0.0033864
TRIAE_CS42_2AL_TGACv1_093600_AA0283540	TraesCS2A02G280700	1827	ME11	brown	-0.0769377	0.233088	-0.0265582	0.681012	-0.104033	0.106446	-0.150519	0.0191413	-0.140442	0.0289408	-0.0462172	0.474219	0.00228739	0.971761	0.138274	0.0315361	0.143542	0.0255491
TRIAE_CS42_2AL_TGACv1_094791_AA0303260	TraesCS2A02G285500	1333	ME11	brown	-0.104324	0.105466	-0.0443973	0.491816	-0.00895756	0.889744	-0.0888306	0.168373	-0.0308036	0.633488	-0.0242094	0.707873	0.0112794	0.861422	0.0553785	0.391066	0.0865547	0.179588
TRIAE_CS42_2AL_TGACv1_094176_AA0293820	TraesCS2A02G286600	1425	ME11	brown	-0.192034	0.00270116	-0.0170647	0.791695	-0.0790401	0.220528	-0.0513497	0.426496	-0.118011	0.066844	-0.0420356	0.515161	-0.0298789	0.643721	0.0897654	0.163921	0.143133	0.0259752
TRIAE_CS42_2AL_TGACv1_095809_AA0314790	TraesCS2A02G294000	914	ME11	brown	-0.0804312	0.212486	-0.00984092	0.87895	-0.0839946	0.192853	-0.107388	0.0955673	-0.105867	0.100384	-0.0896714	0.164365	-0.0370092	0.566683	0.188946	0.00317041	0.20291	0.00150735
TRIAE_CS42_2AL_TGACv1_096072_AA0317030	TraesCS2A02G296000	1474	ME11	brown	-0.184423	0.00399161	-0.00962952	0.881532	-0.0722596	0.262825	-0.0436393	0.499247	-0.147499	0.0217198	-0.0827213	0.19971	-0.0433602	0.501998	0.165941	0.00970887	0.216095	0.000713564
TRIAE_CS42_2AL_TGACv1_095669_AA0313550	TraesCS2A02G302600	1041	ME11	brown	-0.0908734	0.158759	0.0222957	0.730029	-0.0554267	0.390654	-0.112686	0.0802084	-0.0779275	0.227113	-0.0669515	0.2996	-0.0304143	0.637787	0.164201	0.0105113	0.256911	5.2549e-05
TRIAE_CS42_2AL_TGACv1_093343_AA0278090	TraesCS2A02G322400	2654	ME11	brown	-0.0938031	0.1457	0.0416549	0.518977	-0.056668	0.380113	0.00653641	0.919426	-0.130809	0.0420407	-0.0128202	0.842723	0.0215845	0.738322	0.0747821	0.246482	0.0979087	0.128796
TRIAE_CS42_2AL_TGACv1_093495_AA0281180	TraesCS2A02G325200	1569	ME11	brown	-0.0266649	0.679802	-0.0169245	0.793369	-0.0740556	0.251115	-0.158941	0.013305	-0.0543996	0.399507	-0.0328367	0.611235	0.0248773	0.700196	0.13463	0.036345	0.175779	0.00611206
TRIAE_CS42_2AL_TGACv1_093025_AA0269740	TraesCS2A02G325500	1385	ME11	brown	-0.113118	0.0790484	0.0211271	0.743671	-0.0492317	0.445844	-0.0757273	0.240544	-0.119318	0.0638579	-0.0780208	0.226555	-0.0402831	0.532847	0.0909826	0.158257	0.103879	0.106969
TRIAE_CS42_2AL_TGACv1_094739_AA0302390	TraesCS2A02G331400	1239	ME11	brown	-0.192633	0.00261779	0.0125006	0.846595	-0.085569	0.184613	-0.0348034	0.590043	-0.109803	0.0882965	-0.0136408	0.8328	-0.0560401	0.385423	0.157665	0.0140741	0.235914	0.000212759
TRIAE_CS42_2AL_TGACv1_093988_AA0290820	TraesCS2A02G337100	1292	ME11	brown	-0.0726531	0.260227	-0.0624527	0.333319	0.0241356	0.708723	-0.0106416	0.869187	0.00181977	0.977533	-0.0138248	0.830578	0.0504462	0.434689	-0.0199625	0.757347	0.0234882	0.716195
TRIAE_CS42_2AL_TGACv1_097675_AA0324860	TraesCS2A02G339200	873	ME11	brown	-0.185492	0.00378174	-0.0291352	0.651999	-0.0582137	0.367233	-0.103737	0.107449	-0.0918682	0.15423	-0.0774898	0.229742	-0.0900182	0.162733	0.255315	5.86959e-05	0.303382	1.51764e-06
TRIAE_CS42_2AL_TGACv1_096804_AA0321440	TraesCS2A02G341500	1467	ME11	brown	-0.209324	0.00105356	0.029652	0.646242	-0.141503	0.0277389	-0.141736	0.0274809	-0.160447	0.0124456	-0.0446464	0.489387	-0.0269894	0.676123	0.0688659	0.285962	0.077105	0.232071
TRIAE_CS42_2AL_TGACv1_095371_AA0310120	TraesCS2A02G344900	1296	ME11	brown	-0.10267	0.111136	-0.0354991	0.582628	0.00757727	0.906649	-0.0750789	0.244606	-0.0683411	0.289658	0.00564248	0.930415	0.0557725	0.3877	0.0856267	0.184317	0.153067	0.017177
TRIAE_CS42_2AL_TGACv1_095789_AA0314560	TraesCS2A02G346200	1030	ME11	brown	-0.0693569	0.282532	0.0485713	0.451977	0.0544353	0.399198	-0.075984	0.238949	0.0215678	0.738518	-0.0336959	0.601936	0.0320561	0.619739	0.0997033	0.1219	0.111323	0.083954
TRIAE_CS42_2AL_TGACv1_094558_AA0299620	TraesCS2A02G351900	2195	ME11	brown	-0.0843663	0.190884	0.0231108	0.720563	-0.0327654	0.61201	-0.154515	0.016141	-0.0480199	0.457133	-0.0474407	0.462585	-0.0447697	0.488187	0.0707988	0.272622	0.11281	0.0798747
TRIAE_CS42_2AL_TGACv1_093073_AA0271270	TraesCS2A02G354200	1603	ME11	brown	-0.117936	0.0670193	-0.0174776	0.786775	-0.0613484	0.341954	-0.0811929	0.208173	-0.105188	0.102594	-0.113604	0.0777621	-0.0596558	0.355463	0.146328	0.0227975	0.175254	0.00626859
TRIAE_CS42_2AL_TGACv1_093224_AA0275420	TraesCS2A02G363300	685	ME11	brown	-0.0245615	0.703822	0.0340041	0.598615	0.0204261	0.751894	-0.101421	0.115571	0.0141854	0.826228	-0.00950802	0.883016	4.72722e-05	0.999416	0.0443528	0.492251	0.0890742	0.167204
TRIAE_CS42_2AL_TGACv1_094054_AA0291700	TraesCS2A02G363600	922	ME11	brown	-0.116523	0.0703805	-0.00714659	0.911933	-0.154147	0.0163991	-0.124808	0.0524899	-0.159508	0.0129752	-0.0223083	0.729883	-0.001216	0.984986	0.0908916	0.158675	0.19796	0.00197296
TRIAE_CS42_6AL_TGACv1_470991_AA1500330	TraesCS2A02G364200	2290	ME11	brown	-0.0103433	0.872822	0.0238286	0.712262	-0.0442154	0.493594	-0.116346	0.0708119	-0.0938937	0.14531	-0.0387245	0.548827	0.030155	0.640657	0.22951	0.000318194	0.207386	0.0011753
TRIAE_CS42_2AL_TGACv1_095647_AA0313310	TraesCS2A02G375900	1808	ME11	brown	-0.131002	0.041736	-0.00375176	0.953699	-0.0324157	0.615814	-0.0766029	0.235134	-0.0624303	0.333493	-0.106643	0.0979035	0.0100261	0.87669	0.0997157	0.121854	0.137442	0.0325836
TRIAE_CS42_2AL_TGACv1_097251_AA0323550	TraesCS2A02G383600	854	ME11	brown	-0.150853	0.0188734	-0.0111139	0.863436	-0.0675357	0.295392	-0.104391	0.105239	-0.116406	0.0706653	-0.0597807	0.354455	-0.041568	0.51985	0.134987	0.0358475	0.174581	0.00647465
TRIAE_CS42_2AL_TGACv1_095582_AA0312400	TraesCS2A02G383900	565	ME11	brown	-0.14936	0.0200974	0.0299659	0.642755	-0.036401	0.57308	-0.088551	0.169722	-0.0611451	0.343559	-0.0632252	0.327362	-0.0530282	0.411514	0.0832417	0.196886	0.178457	0.00536672
TRIAE_CS42_2AL_TGACv1_093366_AA0278620	TraesCS2A02G395300	1236	ME11	brown	-0.131763	0.0405524	0.0358645	0.578751	-0.095974	0.136563	-0.0630273	0.328881	-0.104175	0.105965	-0.0693123	0.282842	-0.0220904	0.73242	0.0860911	0.181939	0.149532	0.0199533
TRIAE_CS42_U_TGACv1_642009_AA2109320	TraesCS2A02G396500	1074	ME11	brown	-0.202144	0.0015721	0.1504	0.0192378	-0.0856227	0.184337	-0.00304494	0.962415	-0.106533	0.0982524	0.00161649	0.980042	0.0170202	0.792227	0.0529679	0.412047	0.0525501	0.415749
TRIAE_CS42_2AL_TGACv1_095745_AA0314190	TraesCS2A02G400200	2112	ME11	brown	-0.0723572	0.262179	-0.0512369	0.427514	-0.0621447	0.335713	-0.0467311	0.469313	-0.126297	0.0497141	-0.222292	0.000494276	-0.152123	0.0178833	0.24062	0.000157161	0.223445	0.000461135
TRIAE_CS42_2AL_TGACv1_097129_AA0323070	TraesCS2A02G401700	756	ME11	brown	-0.158937	0.0133074	-0.0715978	0.267232	-0.0182831	0.7772	-0.0354271	0.583393	-0.0240436	0.709783	-0.0275814	0.669434	-0.0523334	0.417678	0.19549	0.00225145	0.280177	9.64829e-06
TRIAE_CS42_2AL_TGACv1_094164_AA0293530	TraesCS2A02G404100	831	ME11	brown	-0.233741	0.000244198	0.041646	0.519067	-0.160568	0.0123785	-0.093915	0.145218	-0.169532	0.00822219	-0.023451	0.716625	-0.0450537	0.48543	0.0475465	0.461587	0.125654	0.050897
TRIAE_CS42_2AL_TGACv1_093049_AA0270430	TraesCS2A02G408800	1309	ME11	brown	-0.0915883	0.155494	0.0702242	0.276542	-0.0206401	0.74938	-0.0560925	0.384978	-0.061721	0.339025	-0.124501	0.0530781	-0.0689351	0.285477	0.109032	0.0905671	0.187771	0.00336761
TRIAE_CS42_2AL_TGACv1_094651_AA0301130	TraesCS2A02G420000	1611	ME11	brown	-0.0850475	0.187313	0.108737	0.0914493	-0.0283894	0.660344	-0.0539561	0.403367	-0.0489982	0.448007	-0.127501	0.0475603	-0.0728553	0.2589	0.159805	0.0128054	0.180277	0.00490793
TRIAE_CS42_2AL_TGACv1_095824_AA0314950	TraesCS2A02G425900	857	ME11	brown	-0.0713091	0.269171	-0.0148309	0.818455	-0.0608414	0.345966	-0.0654701	0.310444	-0.113188	0.0788625	-0.127006	0.0484367	-0.0747858	0.246459	0.202132	0.00157316	0.240255	0.000160937
TRIAE_CS42_2AL_TGACv1_093828_AA0287640	TraesCS2A02G431400	1124	ME11	brown	-0.142555	0.0265899	0.0360486	0.576802	-0.122324	0.0574072	-0.148119	0.021167	-0.151663	0.0182367	-0.0340015	0.598644	-0.0543668	0.399792	0.117579	0.0678547	0.170751	0.0077658
TRIAE_CS42_2AL_TGACv1_095156_AA0307530	TraesCS2A02G432600	1313	ME11	brown	-0.073235	0.256419	-0.0580623	0.368482	-0.0390691	0.545275	-0.0793241	0.218869	-0.104167	0.105992	-0.113866	0.0770737	-0.0529002	0.412645	0.167707	0.00895035	0.183924	0.00409304
TRIAE_CS42_2AL_TGACv1_096473_AA0319350	TraesCS2A02G442400	1696	ME11	brown	-0.13306	0.0386004	0.0183252	0.776701	-0.0141104	0.827133	-0.0984786	0.126574	-0.0319998	0.620354	0.0315632	0.625134	0.0720861	0.263975	0.0883814	0.170545	0.116305	0.070912
TRIAE_CS42_2AL_TGACv1_097044_AA0322770	TraesCS2A02G443200	1000	ME11	brown	-0.197554	0.00201646	-0.0168324	0.794468	-0.122957	0.0561179	-0.120471	0.061317	-0.129689	0.0438455	-0.00823951	0.898533	-0.00938306	0.884542	0.107478	0.0952858	0.225866	0.00039812
TRIAE_CS42_2AL_TGACv1_093181_AA0274340	TraesCS2A02G449100	1254	ME11	brown	-0.173727	0.00674472	0.0170351	0.792049	-0.0537674	0.405016	-0.0318189	0.622332	-0.1236	0.0548353	-0.0110112	0.864685	0.0195566	0.762131	0.150382	0.0192525	0.201045	0.00166945
TRIAE_CS42_2AL_TGACv1_093738_AA0285810	TraesCS2A02G451100	907	ME11	brown	-0.0400175	0.535553	0.0542721	0.400615	0.0424501	0.511023	-0.0460801	0.475533	0.00265652	0.967207	-0.0294824	0.648129	0.00843504	0.896138	0.0411457	0.524104	0.0615035	0.340733
TRIAE_CS42_2AL_TGACv1_095475_AA0311290	TraesCS2A02G453800	1683	ME11	brown	0.00585573	0.927792	-0.00742451	0.908523	-0.0428598	0.50695	-0.0723871	0.261981	-0.0758687	0.239665	-0.0393347	0.542543	0.0196462	0.761075	0.197001	0.00207709	0.13055	0.0424528
TRIAE_CS42_2AL_TGACv1_098300_AA0325930	TraesCS2A02G457100	1816	ME11	brown	-0.0421288	0.514229	-0.00305568	0.962283	0.116035	0.0715734	-0.0141214	0.826999	0.0793754	0.21857	-0.0485189	0.452465	-0.0080852	0.900423	0.060145	0.351525	0.0148726	0.817953
TRIAE_CS42_2AL_TGACv1_095957_AA0316080	TraesCS2A02G457300	980	ME11	brown	-0.141011	0.0282911	0.0686561	0.287436	-0.134071	0.0371347	-0.0730345	0.257727	-0.115306	0.0733852	0.023471	0.716394	0.0204699	0.751379	0.0989409	0.124794	0.173414	0.00684602
TRIAE_CS42_2AL_TGACv1_093540_AA0282160	TraesCS2A02G469100	2454	ME11	brown	-0.0827888	0.199342	-0.0226691	0.725687	-0.124002	0.0540463	-0.10407	0.106321	-0.144473	0.0245993	-0.134433	0.0366224	-0.0362267	0.574919	0.15892	0.0133177	0.0961807	0.135716
TRIAE_CS42_2AL_TGACv1_096226_AA0317940	TraesCS2A02G474800	2133	ME11	brown	-0.0965769	0.134105	-0.00522733	0.935523	-0.00137926	0.98297	-0.0355363	0.582233	-0.0296095	0.646714	-0.131155	0.0414958	-0.0888927	0.168075	0.0960918	0.13608	0.112687	0.0802058
TRIAE_CS42_2AL_TGACv1_095652_AA0313350	TraesCS2A02G485400	807	ME11	brown	-0.0880249	0.172282	-0.0110057	0.864753	-0.0349368	0.588618	-0.0682971	0.289969	-0.0667903	0.300768	-0.0929012	0.14963	-0.0725265	0.261061	0.193909	0.00244789	0.252107	7.31468e-05
TRIAE_CS42_2AL_TGACv1_093126_AA0272770	TraesCS2A02G488800	826	ME11	brown	-0.0858098	0.183376	0.0419418	0.5161	-0.0130458	0.839993	-0.128275	0.0462177	-0.0257402	0.690324	-0.00504737	0.937738	0.035835	0.579063	0.0675561	0.295246	0.121295	0.0595519
TRIAE_CS42_2AL_TGACv1_094596_AA0300130	TraesCS2A02G492000	1071	ME11	brown	0.02201	0.733357	-0.0291826	0.651471	0.0708649	0.272173	-0.0319905	0.620455	0.0199908	0.757013	-0.0558864	0.38673	0.0241183	0.708921	0.0921043	0.153169	0.0906633	0.159728
TRIAE_CS42_2AL_TGACv1_094596_AA0300120	TraesCS2A02G492100	711	ME11	brown	-0.000939715	0.988397	0.0265719	0.680857	0.0650656	0.313449	-0.0688505	0.286069	0.0626259	0.331978	-0.0442791	0.492971	0.00610095	0.924777	0.0157877	0.806966	0.0195089	0.762695
TRIAE_CS42_2AL_TGACv1_094756_AA0302690	TraesCS2A02G495900	1021	ME11	brown	-0.0774006	0.23028	0.0340435	0.598192	0.0108762	0.866329	-0.0574023	0.37396	-0.0432774	0.502815	-0.0667846	0.300809	-0.0443805	0.49198	0.120282	0.0617274	0.109306	0.0897575
TRIAE_CS42_2AL_TGACv1_095960_AA0316150	TraesCS2A02G497200	2325	ME11	brown	-0.00565009	0.930321	-0.127389	0.047758	-0.153201	0.017079	-0.137343	0.0327098	-0.202994	0.00150035	-0.0669328	0.299735	-0.000135713	0.998324	0.0799927	0.214998	0.0800854	0.214465
TRIAE_CS42_2AL_TGACv1_097122_AA0323040	TraesCS2A02G497500	584	ME11	brown	-0.0116532	0.856879	-0.0600662	0.352157	0.0490074	0.447921	0.0300751	0.641544	0.0382074	0.554181	0.00126236	0.984413	0.0128805	0.841993	0.0341603	0.596935	0.0907841	0.159171
TRIAE_CS42_2AL_TGACv1_094166_AA0293620	TraesCS2A02G537100	1076	ME11	brown	-0.068461	0.288811	-0.0929694	0.14933	-0.0410219	0.525354	-0.134004	0.037231	-0.0588247	0.362217	0.000315142	0.996109	0.0192143	0.766173	0.0873084	0.175815	0.118345	0.0660696
TRIAE_CS42_2AL_TGACv1_093357_AA0278310	TraesCS2A02G545200	1482	ME11	brown	-0.0512211	0.427656	-0.0199131	0.757929	0.0419397	0.516121	-0.082678	0.199946	-0.0237304	0.713396	-0.0244739	0.704828	0.00967093	0.881026	0.106471	0.0984478	0.139498	0.0300472
TRIAE_CS42_2AL_TGACv1_093053_AA0270650	TraesCS2A02G551900	1079	ME11	brown	-0.149082	0.0203328	0.0856768	0.184059	0.0231534	0.720069	0.0941029	0.144411	-0.0291265	0.652096	-0.0152493	0.813426	0.0251884	0.696631	0.0661639	0.305333	0.127546	0.0474816
TRIAE_CS42_2AL_TGACv1_094237_AA0294910	TraesCS2A02G583000	901	ME11	brown	-0.16742	0.00907001	-0.0149952	0.816479	-0.0803823	0.212765	-0.090514	0.16042	-0.109981	0.0877793	-0.0591283	0.35974	-0.033457	0.604514	0.127324	0.0478718	0.188034	0.00332245
TRIAE_CS42_2AL_TGACv1_093819_AA0287460	TraesCS2A02G586100	3239	ME11	brown	-0.100442	0.119147	-0.00370668	0.954255	-0.228912	0.000330189	-0.179442	0.00511382	-0.218509	0.000619196	-0.00207214	0.974418	0.0409741	0.525837	0.0355212	0.582393	0.122462	0.0571245
TRIAE_CS42_2AL_TGACv1_094383_AA0296860	TraesCS2A02G698600	1170	ME11	brown	-0.122986	0.0560611	0.0841576	0.191988	-0.0687747	0.286602	-0.0865889	0.179416	-0.0711077	0.27053	-0.00559604	0.930986	0.00734119	0.909545	0.0242441	0.707473	0.113711	0.077479
TRIAE_CS42_2BS_TGACv1_146868_AA0474300	TraesCS2B02G010400	1767	ME11	brown	-0.140237	0.0291786	0.017332	0.78851	-0.14933	0.0201229	-0.0553966	0.390911	-0.149416	0.0200501	-0.00221006	0.972716	-0.0145107	0.822308	0.0209666	0.745552	0.0506129	0.43317
TRIAE_CS42_2BS_TGACv1_146212_AA0458970	TraesCS2B02G040200	1243	ME11	brown	-0.197907	0.00197863	-0.0160112	0.804288	-0.118852	0.0649092	-0.0964807	0.134495	-0.134043	0.0371754	-0.0516111	0.424142	-0.0664317	0.303376	0.159486	0.0129879	0.16241	0.0113984
TRIAE_CS42_U_TGACv1_643294_AA2130310	TraesCS2B02G048500	1764	ME11	brown	-0.164351	0.01044	0.110807	0.0854095	-0.0184016	0.775794	0.0828564	0.198974	-0.0481619	0.455802	-0.0497364	0.441189	0.0459604	0.476682	-0.0224801	0.727884	0.016561	0.79771
TRIAE_CS42_2BS_TGACv1_146197_AA0458170	TraesCS2B02G050000	1256	ME11	brown	-0.0771013	0.232093	-0.0530924	0.410947	-0.124387	0.0532971	-0.059577	0.3561	-0.139728	0.0297741	-0.171786	0.00739603	-0.12549	0.0512024	0.172619	0.0071099	0.212052	0.000901786
TRIAE_CS42_2BS_TGACv1_145899_AA0448700	TraesCS2B02G073800	2544	ME11	brown	-0.143589	0.0254998	-0.0185	0.774628	-0.0231379	0.720249	-0.0640626	0.320983	-0.0382497	0.553742	-0.0488192	0.449669	-0.023913	0.711288	0.111374	0.0838114	0.174844	0.00639336
TRIAE_CS42_2BS_TGACv1_146284_AA0461410	TraesCS2B02G078200	1308	ME11	brown	-0.120901	0.0603912	-0.0423006	0.512513	-0.0402604	0.533077	-0.0642569	0.319515	-0.089025	0.16744	-0.0874308	0.175207	-0.066041	0.306234	0.16724	0.00914558	0.22797	0.000349951
TRIAE_CS42_2BS_TGACv1_146284_AA0461390	TraesCS2B02G078300	2321	ME11	brown	-0.100328	0.119568	-0.0115809	0.857757	-0.029943	0.643008	-0.0572752	0.37502	-0.086487	0.17993	-0.117181	0.0687984	-0.0840701	0.192452	0.201447	0.00163322	0.249298	8.84877e-05
TRIAE_CS42_2BS_TGACv1_148159_AA0491040	TraesCS2B02G083800	1043	ME11	brown	-0.10706	0.0965878	0.065477	0.310393	-0.178869	0.0052598	-0.126355	0.049608	-0.2202	0.000560145	-0.0530415	0.411397	0.0159361	0.805187	0.0848091	0.188557	0.072704	0.259892
TRIAE_CS42_2BS_TGACv1_146472_AA0465930	TraesCS2B02G101600	2683	ME11	brown	-0.163603	0.0108006	0.0322624	0.617486	-0.0714441	0.268264	-0.0724636	0.261476	-0.128834	0.045268	-0.135739	0.0348197	-0.0986262	0.126004	0.0864241	0.180248	0.123407	0.055218
TRIAE_CS42_2BS_TGACv1_148328_AA0492290	TraesCS2B02G105100	1817	ME11	brown	-0.227264	0.000365462	0.0841099	0.19224	-0.184564	0.00396321	-0.0384514	0.551652	-0.187953	0.00333632	-0.00972033	0.880423	0.0221609	0.731598	0.0107889	0.867392	0.106559	0.0981671
TRIAE_CS42_2BS_TGACv1_146123_AA0455940	TraesCS2B02G109000	1205	ME11	brown	-0.111068	0.0846704	-0.0372465	0.564196	-0.0743893	0.248979	-0.11203	0.0819935	-0.140883	0.0284362	-0.108377	0.0925331	-0.0477304	0.459854	0.181154	0.00469973	0.217049	0.000674794
TRIAE_CS42_2BS_TGACv1_146366_AA0463390	TraesCS2B02G120300	1181	ME11	brown	-0.12499	0.0521439	-0.0237652	0.712995	-0.0369347	0.567464	-0.026909	0.677034	-0.0807381	0.210741	-0.0966277	0.133899	-0.0624166	0.333599	0.0248644	0.700344	0.0769883	0.23278
TRIAE_CS42_2BS_TGACv1_146248_AA0460190	TraesCS2B02G126500	1176	ME11	brown	-0.130809	0.0420399	-0.0671625	0.298076	-0.148713	0.0206494	-0.180906	0.00475769	-0.139594	0.0299332	-0.0560249	0.385552	-0.0693988	0.282241	0.175898	0.00607731	0.258049	4.85432e-05
TRIAE_CS42_2BS_TGACv1_146796_AA0472980	TraesCS2B02G127200	1148	ME11	brown	-0.207735	0.00115242	0.0378534	0.557861	-0.0471298	0.465526	-0.117558	0.0679052	-0.0536197	0.406309	0.0450558	0.485409	0.0302447	0.639665	0.0184972	0.774661	0.148261	0.021042
TRIAE_CS42_2BS_TGACv1_148446_AA0492900	TraesCS2B02G127900	925	ME11	brown	-0.153898	0.0165756	-0.00595681	0.926549	-0.0595496	0.356322	-0.0551889	0.392692	-0.12022	0.0618619	-0.145269	0.0238119	-0.101627	0.11483	0.193175	0.00254441	0.250676	8.062e-05
TRIAE_CS42_2BS_TGACv1_146912_AA0475260	TraesCS2B02G129300	869	ME11	brown	-0.11785	0.0672187	-0.0324033	0.61595	-0.091128	0.157591	-0.103503	0.108249	-0.122074	0.057922	-0.089047	0.167335	-0.068479	0.288683	0.147324	0.0218781	0.196144	0.00217439
TRIAE_CS42_2BS_TGACv1_146286_AA0461500	TraesCS2B02G131900	1299	ME11	brown	-0.0801027	0.214366	-0.0555293	0.389775	-0.0581058	0.368123	-0.0877163	0.173797	-0.100268	0.119792	-0.131411	0.0410963	-0.111733	0.082814	0.191184	0.00282354	0.225554	0.00040577
TRIAE_CS42_2BS_TGACv1_145940_AA0450150	TraesCS2B02G136000	1094	ME11	brown	-0.0434373	0.501237	0.0234973	0.716089	-0.0820777	0.203243	-0.0910297	0.158041	-0.141307	0.0279579	-0.0811751	0.208273	0.00114987	0.985802	0.102609	0.111347	0.108317	0.0927157
TRIAE_CS42_2BS_TGACv1_147843_AA0488120	TraesCS2B02G138600	1746	ME11	brown	-0.0697037	0.280127	-0.074484	0.248376	0.0343252	0.595165	-0.0404599	0.531049	-0.0607795	0.346458	-0.122196	0.0576687	-0.0472982	0.463932	0.163257	0.0109709	0.144163	0.0249117
TRIAE_CS42_2BS_TGACv1_146875_AA0474500	TraesCS2B02G147700	1106	ME11	brown	-0.105201	0.102553	0.0144086	0.823538	-0.125765	0.0506911	-0.0878025	0.173373	-0.173402	0.00685002	-0.106241	0.0991824	-0.0755513	0.241643	0.238589	0.000179246	0.259955	4.24696e-05
TRIAE_CS42_2BS_TGACv1_146875_AA0474510	TraesCS2B02G147800	1730	ME11	brown	-0.0786094	0.223061	0.0134711	0.83485	0.0314124	0.626789	-0.00481538	0.940595	-0.0516791	0.423531	-0.112779	0.0799564	-0.0413756	0.521785	0.0950113	0.140559	0.0563206	0.383045
TRIAE_CS42_2BS_TGACv1_147596_AA0485350	TraesCS2B02G151200	1075	ME11	brown	-0.129958	0.0434059	0.0753976	0.242604	-0.123653	0.0547299	0.0287557	0.65624	-0.177442	0.00563917	-0.023593	0.714984	0.0245858	0.703543	0.0927589	0.150258	0.184389	0.00399835
TRIAE_CS42_2BS_TGACv1_146410_AA0464440	TraesCS2B02G168000	1568	ME11	brown	-0.0735306	0.2545	0.0196367	0.761186	-0.000750312	0.990735	-0.112388	0.081016	-0.0731084	0.257244	-0.0373846	0.562752	0.0482308	0.455157	0.0756958	0.240741	0.0996335	0.122163
TRIAE_CS42_2BS_TGACv1_145894_AA0448510	TraesCS2B02G172700	1298	ME11	brown	-0.107222	0.0960827	0.0534465	0.407829	-0.0496723	0.441778	-0.0196454	0.761084	-0.052642	0.414933	-0.0406626	0.528991	-0.00101617	0.987453	0.194051	0.00242969	0.196171	0.00217121
TRIAE_CS42_2BS_TGACv1_147156_AA0478920	TraesCS2B02G183300	754	ME11	brown	-0.0935748	0.146688	-0.00315675	0.961036	-0.0733931	0.255391	-0.126688	0.0490055	-0.0805531	0.211791	-0.0341574	0.596967	-0.0256409	0.691457	0.0368788	0.568052	0.0907847	0.159168
TRIAE_CS42_2BS_TGACv1_146746_AA0471920	TraesCS2B02G185300	1530	ME11	brown	-0.0913697	0.156487	0.0312534	0.628535	-0.070756	0.272912	-0.17338	0.00685709	-0.120459	0.0613436	-0.0621426	0.33573	0.00846488	0.895773	0.0844066	0.190671	0.0575863	0.372428
TRIAE_CS42_2BS_TGACv1_146758_AA0472160	TraesCS2B02G188900	1663	ME11	brown	-0.0892493	0.166368	0.00879557	0.891725	-0.075281	0.243336	-0.103585	0.107968	-0.0977063	0.129592	-0.0473923	0.463042	-0.0136439	0.832762	0.0900375	0.162642	0.163167	0.0110155
TRIAE_CS42_2BS_TGACv1_146892_AA0474970	TraesCS2B02G189900	2384	ME11	brown	-0.157362	0.0142621	-0.00397033	0.951005	-0.0152554	0.813353	-0.13001	0.0433216	0.00404916	0.950034	-0.0320939	0.619325	-0.0679458	0.292463	0.122622	0.0567973	0.162174	0.0115198
TRIAE_CS42_2BS_TGACv1_146096_AA0455170	TraesCS2B02G194400	1424	ME11	brown	-0.217139	0.000671234	0.0136911	0.832192	-0.110188	0.087182	-0.0597937	0.35435	-0.148109	0.021176	-0.100406	0.119281	-0.0760118	0.238777	0.187973	0.00333287	0.259572	4.36319e-05
TRIAE_CS42_2BS_TGACv1_147294_AA0481310	TraesCS2B02G196100	1446	ME11	brown	-0.141711	0.027508	-0.0221593	0.731617	-0.0376865	0.559599	-0.0563806	0.382538	-0.0911832	0.157338	-0.12126	0.0596248	-0.0683767	0.289407	0.198356	0.00193134	0.218007	0.000637798
TRIAE_CS42_2BS_TGACv1_147655_AA0485980	TraesCS2B02G197200	905	ME11	brown	-0.124347	0.0533747	-0.0161884	0.802166	-0.05587	0.386869	-0.0522565	0.418363	-0.101232	0.116255	-0.0760898	0.238294	-0.0411564	0.523996	0.170029	0.0080335	0.244679	0.000120446
TRIAE_CS42_2BS_TGACv1_146815_AA0473350	TraesCS2B02G197400	660	ME11	brown	-0.110277	0.0869242	0.0429248	0.506305	-0.0368635	0.568213	-0.113861	0.0770879	-0.0766724	0.234709	-0.00143381	0.982297	0.0162321	0.801643	0.102062	0.11328	0.163481	0.0108604
TRIAE_CS42_2BS_TGACv1_148857_AA0495400	TraesCS2B02G197900	1388	ME11	brown	-0.210449	0.000988285	-0.00338539	0.958216	-0.168768	0.00852063	-0.144608	0.0244637	-0.180954	0.00474638	-0.0992501	0.123614	-0.0791811	0.219703	0.100222	0.119963	0.164427	0.0104041
TRIAE_CS42_2BS_TGACv1_146252_AA0460380	TraesCS2B02G201100	1772	ME11	brown	-0.108922	0.0908964	0.0142999	0.824848	-0.14598	0.0231267	-0.107301	0.095837	-0.161549	0.0118473	-0.0662557	0.304661	-0.0340799	0.5978	0.134624	0.0363536	0.22762	0.000357555
TRIAE_CS42_2BS_TGACv1_147496_AA0483890	TraesCS2B02G204200	1652	ME11	brown	-0.0676788	0.294369	8.18e-05	0.99899	-0.115979	0.0717097	-0.0803923	0.212708	-0.128065	0.0465789	-0.0687094	0.287061	0.0062558	0.922874	-0.0244787	0.704773	-0.0793131	0.218933
TRIAE_CS42_2BS_TGACv1_147673_AA0486290	TraesCS2B02G205700	1078	ME11	brown	-0.011709	0.856201	-0.00625229	0.922917	-0.123145	0.0557408	-0.118659	0.0653486	-0.167491	0.00904024	-0.114747	0.0747993	-0.0283138	0.661193	0.241753	0.000145981	0.258208	4.80065e-05
TRIAE_CS42_2BS_TGACv1_145920_AA0449310	TraesCS2B02G223400	1735	ME11	brown	-0.101679	0.114645	-0.0106224	0.869421	-0.0637736	0.323175	-0.0146366	0.820793	-0.0925135	0.151344	-0.0389804	0.546188	-0.030558	0.636199	0.0926829	0.150593	0.180789	0.00478536
TRIAE_CS42_2BS_TGACv1_146164_AA0457210	TraesCS2B02G227600	1209	ME11	brown	-0.166775	0.00934381	0.065703	0.308722	-0.0770059	0.232673	-0.0199432	0.757575	-0.118445	0.0658396	-0.046856	0.468125	-0.0568917	0.378232	0.0810491	0.208983	0.1098	0.0883059
TRIAE_CS42_2BS_TGACv1_146118_AA0455710	TraesCS2B02G232100	623	ME11	brown	-0.181897	0.00452954	0.108136	0.0932672	-0.108788	0.0912955	-0.0728711	0.258796	-0.141411	0.0278414	-0.015275	0.813118	-0.0168761	0.793946	0.121969	0.0581389	0.206645	0.00122511
TRIAE_CS42_2BS_TGACv1_148185_AA0491230	TraesCS2B02G237500	1612	ME11	brown	-0.0819896	0.20373	-0.0666684	0.301652	0.00866776	0.893289	-0.0783863	0.224381	-0.0120984	0.851474	-0.0945451	0.142526	-0.0650792	0.313347	0.108023	0.0936115	0.165965	0.00969827
TRIAE_CS42_U_TGACv1_642721_AA2122230	TraesCS2B02G239900	1749	ME11	brown	-0.139073	0.0305579	-0.019816	0.759073	-0.0263986	0.682825	-0.109147	0.0902259	-0.021413	0.740327	0.0311757	0.629389	0.0212701	0.741998	0.0453114	0.482934	0.144066	0.0250099
TRIAE_CS42_2BS_TGACv1_149319_AA0496760	TraesCS2B02G241100	1518	ME11	brown	-0.124334	0.0533994	-0.0298218	0.644355	-0.0971013	0.131995	-0.119468	0.0635231	-0.146444	0.0226883	-0.0236075	0.714816	0.010972	0.865163	0.0627809	0.33078	0.071208	0.269853
TRIAE_CS42_2BS_TGACv1_146299_AA0461800	TraesCS2B02G246000	879	ME11	brown	-0.143719	0.0253659	-0.00349688	0.956842	-0.0927705	0.150206	-0.0984638	0.126631	-0.139298	0.0302861	-0.126001	0.0502556	-0.0633452	0.326443	0.16183	0.011699	0.242229	0.000141511
TRIAE_CS42_2BS_TGACv1_147484_AA0483700	TraesCS2B02G247400	1971	ME11	brown	-0.124176	0.0537057	-0.0222949	0.730038	-0.0800625	0.214597	-0.0664981	0.302891	-0.123391	0.0552502	-0.104084	0.106272	-0.0653687	0.311196	0.172012	0.00731738	0.2208	0.000540451
TRIAE_CS42_2BS_TGACv1_145891_AA0448340	TraesCS2B02G249600	2427	ME11	brown	-0.216546	0.000694987	0.0989879	0.124614	-0.0830929	0.197691	-0.0703803	0.275474	-0.111289	0.0840507	-0.0398359	0.537408	-0.0464324	0.472162	0.119865	0.0626423	0.184508	0.00397445
TRIAE_CS42_2BS_TGACv1_146874_AA0474480	TraesCS2B02G260500	758	ME11	brown	-0.0883643	0.170627	0.130228	0.0429698	-0.0494294	0.444017	-0.0623293	0.334277	-0.0533242	0.408905	0.0108005	0.867251	0.0274413	0.671014	0.0409526	0.526055	0.057575	0.372522
TRIAE_CS42_2BS_TGACv1_146855_AA0474030	TraesCS2B02G262600	928	ME11	brown	-0.104694	0.104228	-0.00974306	0.880145	-0.0540162	0.402843	-0.0930425	0.149009	-0.0944294	0.143018	-0.105402	0.101896	-0.056013	0.385653	0.166263	0.00956647	0.226797	0.000376095
TRIAE_CS42_2BS_TGACv1_149076_AA0496200	TraesCS2B02G262700	788	ME11	brown	-0.121548	0.0590185	-0.0450062	0.485891	0.00506809	0.937483	-0.0774314	0.230094	-0.0404563	0.531085	-0.0842989	0.191239	-0.0268061	0.6782	0.143008	0.0261074	0.182104	0.00448305
TRIAE_CS42_2BL_TGACv1_131624_AA0429990	TraesCS2B02G266200	841	ME11	brown	-0.0658251	0.307822	0.0359676	0.577659	-0.0731885	0.256722	-0.108539	0.0920459	-0.110455	0.0864132	-0.0529472	0.41223	-0.00365629	0.954876	0.0498385	0.440251	0.118138	0.0665476
TRIAE_CS42_2BL_TGACv1_130569_AA0413800	TraesCS2B02G269400	782	ME11	brown	-0.183068	0.00427251	0.025087	0.697792	-0.0245497	0.703957	-0.0377234	0.559216	-0.061516	0.340635	0.0215801	0.738374	-0.00375229	0.953693	0.0898414	0.163563	0.156298	0.0149407
TRIAE_CS42_2BS_TGACv1_145845_AA0446880	TraesCS2B02G274100	4451	ME11	brown	-0.179387	0.00512761	0.0596269	0.355696	-0.0719744	0.264718	-0.126789	0.0488241	-0.110165	0.0872474	-0.0121333	0.851049	-0.0519834	0.420802	0.118731	0.0651858	0.173516	0.00681287
TRIAE_CS42_2BL_TGACv1_130482_AA0412240	TraesCS2B02G275500	935	ME11	brown	-0.00719146	0.911382	-0.0810029	0.209243	-0.134233	0.0369047	-0.135438	0.0352279	-0.157601	0.0141136	-0.160615	0.0123527	-0.0568739	0.378381	0.100914	0.117412	0.147716	0.0215247
TRIAE_CS42_2BL_TGACv1_131365_AA0426720	TraesCS2B02G275900	1495	ME11	brown	-0.121896	0.0582917	0.00618048	0.923799	-0.0206403	0.749379	-0.0730242	0.257795	-0.100601	0.118559	-0.0389551	0.546448	0.0423768	0.511753	0.0903674	0.161101	0.142777	0.0263519
TRIAE_CS42_2BL_TGACv1_130434_AA0411320	TraesCS2B02G279600	1060	ME11	brown	-0.168968	0.00844153	-0.0217714	0.73614	-0.0994094	0.12301	-0.0712092	0.269844	-0.140245	0.0291692	-0.0388526	0.547506	-0.00756943	0.906745	0.121966	0.0581451	0.15458	0.0160957
TRIAE_CS42_2BL_TGACv1_129598_AA0389930	TraesCS2B02G281300	1074	ME11	brown	-0.170116	0.00800081	-0.00756319	0.906822	-0.126857	0.048702	-0.107227	0.0960673	-0.175321	0.00624851	-0.091297	0.156818	-0.060405	0.349443	0.211184	0.0009477	0.265659	2.82961e-05
TRIAE_CS42_2BL_TGACv1_129361_AA0380300	TraesCS2B02G285600	1842	ME11	brown	-0.221426	0.000520618	0.0206333	0.74946	-0.132336	0.0396801	-0.0695918	0.280902	-0.135994	0.0344764	-0.00257046	0.968269	-0.000449755	0.994447	0.107306	0.0958198	0.138963	0.0306905
TRIAE_CS42_2BL_TGACv1_130891_AA0419450	TraesCS2B02G289200	1057	ME11	brown	-0.0791413	0.219935	-0.0486676	0.45108	-0.0219868	0.733627	-0.069607	0.280796	-0.0653267	0.311507	-0.0583315	0.366263	-0.0496124	0.442329	0.10402	0.10649	0.135826	0.0347027
TRIAE_CS42_2BL_TGACv1_129494_AA0386090	TraesCS2B02G293800	1775	ME11	brown	-0.116352	0.0707968	-0.0340055	0.5986	-0.0771501	0.231797	-0.0603265	0.350071	-0.112031	0.0819911	-0.131947	0.0402706	-0.0944192	0.143061	0.219366	0.000588577	0.301649	1.75225e-06
TRIAE_CS42_U_TGACv1_640865_AA2077720	TraesCS2B02G295400	4694	ME11	brown	-0.299946	2.02e-06	0.0294079	0.648959	-0.159982	0.0127053	-0.0841335	0.192115	-0.188933	0.00317248	-0.0309442	0.631938	-0.032003	0.620318	0.122342	0.0573694	0.199666	0.00179945
TRIAE_CS42_2BL_TGACv1_129857_AA0398140	TraesCS2B02G296200	920	ME11	brown	-0.0868438	0.178134	-0.0269159	0.676955	-0.0470067	0.466694	-0.078966	0.220962	-0.0877358	0.173701	-0.129193	0.044666	-0.0975713	0.130125	0.173007	0.00697992	0.228673	0.000335094
TRIAE_CS42_2BL_TGACv1_129428_AA0383270	TraesCS2B02G296400	1014	ME11	brown	-0.118771	0.0650934	-0.0194772	0.763069	0.00795703	0.901994	-0.0860734	0.182029	-0.0381804	0.554461	-0.0539527	0.403397	-0.0285932	0.65806	0.117425	0.0682194	0.12762	0.0473518
TRIAE_CS42_2BL_TGACv1_129329_AA0378900	TraesCS2B02G296700	1558	ME11	brown	-0.114589	0.0752029	-0.0746426	0.247367	-0.0382624	0.553611	-0.0970466	0.132214	-0.0756291	0.241157	-0.093117	0.148683	-0.0551752	0.392811	0.158641	0.0134825	0.177162	0.00571654
TRIAE_CS42_U_TGACv1_642795_AA2123420	TraesCS2B02G297500	1307	ME11	brown	-0.169636	0.00818232	-0.0227345	0.724928	-0.0492298	0.445861	-0.109936	0.0879119	-0.0528214	0.413343	2.78689e-05	0.999656	0.0213307	0.741288	0.139511	0.0300325	0.12426	0.0535432
TRIAE_CS42_2BL_TGACv1_134469_AA0444150	TraesCS2B02G297600	1514	ME11	brown	-0.0863114	0.180819	-0.0388466	0.547567	-0.0531386	0.41054	0.0125693	0.845763	-0.100578	0.118646	-0.0563545	0.382758	-0.0627228	0.331228	0.0792254	0.219444	0.148376	0.0209415
TRIAE_CS42_2BL_TGACv1_129282_AA0376440	TraesCS2B02G300900	1293	ME11	brown	-0.130315	0.0428283	0.047056	0.466226	-0.101168	0.116487	-0.108637	0.0917509	-0.109859	0.0881333	-0.0619502	0.33723	-0.0822501	0.202292	0.102574	0.111469	0.172889	0.00701923
TRIAE_CS42_2BL_TGACv1_132840_AA0440010	TraesCS2B02G303500	869	ME11	brown	-0.193768	0.00246622	-0.0215764	0.738416	-0.0722235	0.263064	-0.0392888	0.543015	-0.128226	0.0463014	-0.0590312	0.360531	-0.0307998	0.633529	0.112407	0.0809634	0.16784	0.00889553
TRIAE_CS42_2BL_TGACv1_130708_AA0416380	TraesCS2B02G310200	1110	ME11	brown	-0.0846662	0.189306	-0.0439027	0.496658	0.0127405	0.843689	-0.0958217	0.137189	-0.0454606	0.481493	-0.0931069	0.148727	-0.038815	0.547894	0.177157	0.00571787	0.207623	0.00115972
TRIAE_CS42_2BL_TGACv1_130708_AA0416390	TraesCS2B02G310300	814	ME11	brown	-0.15499	0.0158131	-0.0021867	0.973004	-0.0982908	0.127303	-0.0768811	0.233433	-0.144698	0.0243745	-0.105987	0.0999957	-0.0701351	0.277153	0.178522	0.0053498	0.186019	0.00368214
TRIAE_CS42_2BL_TGACv1_130375_AA0409820	TraesCS2B02G312400	1463	ME11	brown	-0.153392	0.01694	-0.0471364	0.465464	-0.0648047	0.315398	-0.0453414	0.482645	-0.135757	0.0347959	-0.151433	0.0184152	-0.102137	0.113013	0.227387	0.000362717	0.271147	1.89759e-05
TRIAE_CS42_2BL_TGACv1_130375_AA0409810	TraesCS2B02G312500	1095	ME11	brown	-0.09477	0.141574	0.0294562	0.648421	-0.0217642	0.736224	-0.0132327	0.837732	-0.0695693	0.281057	-0.0716837	0.266658	-0.0170942	0.791344	0.0829663	0.198377	0.138373	0.0314134
TRIAE_CS42_2BL_TGACv1_129395_AA0381650	TraesCS2B02G315300	2042	ME11	brown	-0.157926	0.0139138	-0.098964	0.124705	-0.100037	0.120651	-0.0657087	0.30868	-0.154789	0.0159514	-0.136518	0.0337814	-0.129519	0.0441258	0.25748	5.05092e-05	0.267919	2.40283e-05
TRIAE_CS42_2BL_TGACv1_129927_AA0399590	TraesCS2B02G318500	1124	ME11	brown	-0.127028	0.0483978	-0.00207717	0.974356	-0.0798995	0.215535	-0.100815	0.117776	-0.115704	0.0723918	-0.0742077	0.25014	-0.0370008	0.566771	0.17904	0.00521568	0.263683	3.26036e-05
TRIAE_CS42_2BL_TGACv1_130977_AA0420790	TraesCS2B02G322000	1740	ME11	brown	-0.13132	0.0412372	0.012289	0.849161	-0.0354739	0.582896	-0.10844	0.0923445	-0.0740278	0.251293	-0.0538217	0.404541	-0.022689	0.725457	0.154919	0.0158622	0.227632	0.000357306
TRIAE_CS42_2BL_TGACv1_130722_AA0416750	TraesCS2B02G333000	1002	ME11	brown	-0.11799	0.0668916	0.0126179	0.845174	-0.0691676	0.283851	-0.0818814	0.20433	-0.0959667	0.136593	-0.0557069	0.388259	0.00919645	0.886823	0.150924	0.0188169	0.191409	0.00279066
TRIAE_CS42_2BL_TGACv1_131798_AA0432360	TraesCS2B02G335300	1280	ME11	brown	-0.160132	0.0126213	-0.0206797	0.748916	-0.0142601	0.825327	-0.0691721	0.28382	-0.0481692	0.455734	0.00141117	0.982576	0.00902182	0.888958	0.0993712	0.123155	0.126666	0.0490464
TRIAE_CS42_2BL_TGACv1_129969_AA0400670	TraesCS2B02G339200	1507	ME11	brown	-0.157324	0.0142858	-0.011781	0.855326	-0.111301	0.0840172	-0.148814	0.0205623	-0.154072	0.0164523	-0.0914438	0.15615	-0.0314506	0.626369	0.131886	0.0403642	0.167741	0.00893639
TRIAE_CS42_2BL_TGACv1_129410_AA0382590	TraesCS2B02G342400	1314	ME11	brown	-0.164285	0.0104714	-0.0572723	0.375045	-0.0501633	0.437273	-0.0810378	0.209046	-0.0689717	0.28522	-0.0349538	0.588437	-0.00522826	0.935512	0.139634	0.0298863	0.205809	0.00128368
TRIAE_CS42_2BL_TGACv1_129333_AA0379170	TraesCS2B02G342800	957	ME11	brown	-0.203902	0.00142705	-0.0190505	0.76811	-0.105697	0.100933	-0.0714317	0.268347	-0.157048	0.0144598	-0.0401165	0.534544	-0.0245932	0.703458	0.184672	0.00394177	0.287555	5.45348e-06
TRIAE_CS42_2BL_TGACv1_129320_AA0378520	TraesCS2B02G344700	1069	ME11	brown	-0.147691	0.0215472	-0.0218611	0.735092	-0.0557365	0.388007	-0.0954944	0.138543	-0.108102	0.0933697	-0.0620482	0.336466	-0.0246989	0.702243	0.0612555	0.342687	0.111311	0.0839874
TRIAE_CS42_2BL_TGACv1_129320_AA0378510	TraesCS2B02G344800	1276	ME11	brown	-0.117202	0.0687485	-0.0103033	0.87331	-0.0575457	0.372766	-0.0705926	0.274024	-0.0730157	0.25785	-0.0221362	0.731886	0.0216489	0.73757	0.0451052	0.48493	0.0789183	0.221241
TRIAE_CS42_2BL_TGACv1_130740_AA0417150	TraesCS2B02G350800	869	ME11	brown	-0.246063	0.000109886	0.0769432	0.233055	-0.146796	0.0223613	-0.0751818	0.243959	-0.15159	0.0182935	-0.00160057	0.980238	-0.108914	0.0909199	0.180217	0.00492241	0.310838	8.08849e-07
TRIAE_CS42_2BL_TGACv1_131861_AA0433010	TraesCS2B02G356700	1430	ME11	brown	-0.239016	0.000174373	0.00327568	0.959569	-0.0508553	0.430968	-0.0811509	0.208409	-0.0864953	0.179889	-0.0551155	0.393324	-0.122026	0.0580215	0.141173	0.0281082	0.213021	0.00085288
TRIAE_CS42_2BL_TGACv1_132104_AA0435320	TraesCS2B02G357100	2137	ME11	brown	-0.119079	0.0643963	-0.0198524	0.758644	-0.0975044	0.13039	-0.0517603	0.422802	-0.160486	0.0124237	-0.118322	0.0661234	-0.0851155	0.18696	0.169377	0.00828206	0.189409	0.00309567
TRIAE_CS42_2BL_TGACv1_129800_AA0396500	TraesCS2B02G359700	1015	ME11	brown	-0.0295864	0.646971	-0.0307565	0.634008	-0.0725135	0.261147	-0.0306535	0.635144	-0.0845425	0.189956	-0.187086	0.00348753	-0.140769	0.0285656	0.115023	0.0740976	0.140927	0.0283862
TRIAE_CS42_2BL_TGACv1_129800_AA0396510	TraesCS2B02G359800	1126	ME11	brown	-0.10452	0.104807	0.0227944	0.724233	-0.0210386	0.744708	-0.0772578	0.231144	-0.0486067	0.451647	-0.0418146	0.517374	0.0107495	0.867872	0.0892241	0.166488	0.0967689	0.133329
TRIAE_CS42_2BL_TGACv1_133339_AA0442220	TraesCS2B02G360400	2740	ME11	brown	-0.0645822	0.317065	0.059261	0.358661	-0.0310151	0.631157	0.0261109	0.686098	-0.0984752	0.126588	-0.0226637	0.725751	0.0180982	0.779395	0.0635308	0.325025	0.0517967	0.422475
TRIAE_CS42_2BL_TGACv1_131053_AA0421850	TraesCS2B02G363800	1216	ME11	brown	-0.15742	0.0142261	0.116733	0.0698713	-0.0931136	0.148698	-0.0726812	0.260043	-0.13066	0.0422768	-0.0597292	0.354871	0.00373478	0.953909	0.1047	0.104208	0.162043	0.0115878
TRIAE_CS42_2BL_TGACv1_129954_AA0400330	TraesCS2B02G364600	1278	ME11	brown	-0.0934697	0.147144	0.100649	0.118385	0.0239365	0.711018	-0.0640262	0.321259	0.00327656	0.959559	-0.0336195	0.60276	-0.00213264	0.973671	-0.00445885	0.944986	-0.00394281	0.951345
TRIAE_CS42_2BL_TGACv1_129954_AA0400340	TraesCS2B02G364600	856	ME11	brown	0.00150937	0.981364	0.0712783	0.269378	0.0738187	0.252638	-0.0622675	0.334757	0.027104	0.674827	-0.0741585	0.250455	-0.00476146	0.941259	0.0876418	0.174164	0.0965632	0.13416
TRIAE_CS42_2BL_TGACv1_132196_AA0435930	TraesCS2B02G365000	1374	ME11	brown	-0.122966	0.0561013	0.0170255	0.792164	-0.156863	0.0145767	-0.124763	0.0525762	-0.148604	0.0207432	-0.096401	0.134819	-0.043331	0.502286	0.160735	0.0122866	0.192039	0.00270042
TRIAE_CS42_2BL_TGACv1_133148_AA0441620	TraesCS2B02G368100	848	ME11	brown	-0.150021	0.0195476	0.000973705	0.987977	-0.0733441	0.255709	-0.0609782	0.34488	-0.114147	0.0763416	-0.0480415	0.45693	-0.0803734	0.212816	0.109905	0.088001	0.134652	0.0363148
TRIAE_CS42_2BL_TGACv1_131148_AA0423280	TraesCS2B02G371700	1098	ME11	brown	-0.144985	0.0240901	0.0454469	0.481625	-0.031848	0.622014	-0.0635678	0.324743	-0.0811675	0.208316	-0.0351409	0.58644	0.00938132	0.884563	0.0714172	0.268444	0.121359	0.0594167
TRIAE_CS42_2BL_TGACv1_130376_AA0409890	TraesCS2B02G375100	818	ME11	brown	-0.132059	0.0400994	-0.0317809	0.622748	-0.0658992	0.307276	-0.0749729	0.245275	-0.109647	0.0887546	-0.120139	0.0620387	-0.0699646	0.278326	0.196292	0.00215726	0.220543	0.000548808
TRIAE_CS42_2BL_TGACv1_130748_AA0417350	TraesCS2B02G378300	2310	ME11	brown	-0.131928	0.0402991	-0.0638598	0.32252	-0.0529212	0.41246	-0.047076	0.466036	-0.147629	0.0216032	-0.129173	0.0446985	-0.0684151	0.289135	0.171808	0.00738842	0.18563	0.00375539
TRIAE_CS42_2BL_TGACv1_129281_AA0376280	TraesCS2B02G389700	2110	ME11	brown	-0.0775673	0.229275	-0.0263775	0.683065	-0.00585418	0.927811	-0.123114	0.0558037	-0.0550567	0.393829	-0.111426	0.0836659	-0.0755235	0.241816	0.157598	0.0141152	0.169086	0.00839514
TRIAE_CS42_2BL_TGACv1_129281_AA0376360	TraesCS2B02G390200	1063	ME11	brown	-0.0321563	0.618644	-0.0403504	0.532161	-0.0293803	0.649266	0.0484501	0.453107	-0.0384268	0.551907	-0.0504952	0.434242	0.000991817	0.987754	-0.020069	0.756093	0.0588933	0.361657
TRIAE_CS42_2BL_TGACv1_130071_AA0402770	TraesCS2B02G393300	2601	ME11	brown	-0.134755	0.0361703	0.0818053	0.204752	-0.135443	0.0352213	-0.00665409	0.91798	-0.186983	0.0035058	-0.137062	0.0330718	-0.0956163	0.138037	0.18548	0.00378412	0.229123	0.000325901
TRIAE_CS42_2BL_TGACv1_132454_AA0437800	TraesCS2B02G400600	940	ME11	brown	-0.130659	0.0422793	-0.0176799	0.784367	-0.0548947	0.395225	-0.101829	0.114108	-0.102842	0.110535	-0.0840105	0.192768	-0.0442529	0.493228	0.137823	0.0321002	0.164642	0.0103028
TRIAE_CS42_2BL_TGACv1_129594_AA0389810	TraesCS2B02G400900	808	ME11	brown	-0.244502	0.000121866	0.0593272	0.358124	-0.121189	0.0597755	-0.0923936	0.151877	-0.104392	0.105238	-0.073229	0.256458	-0.0684115	0.28916	0.157793	0.013995	0.267674	2.44592e-05
TRIAE_CS42_2BL_TGACv1_129365_AA0380500	TraesCS2B02G418300	2132	ME11	brown	-0.10087	0.117572	-0.0385517	0.550614	-0.00217516	0.973146	-0.048647	0.451271	-0.0408836	0.526752	-0.189062	0.00315143	-0.0763654	0.236593	0.198736	0.00189218	0.150852	0.018874
TRIAE_CS42_2BL_TGACv1_129396_AA0381750	TraesCS2B02G419800	735	ME11	brown	-0.101564	0.115057	-0.00636385	0.921546	-0.010137	0.875338	-0.132225	0.0398482	0.0177093	0.784018	0.00597916	0.926275	0.01394	0.829188	0.0244083	0.705583	0.13649	0.0338187
TRIAE_CS42_2BL_TGACv1_132094_AA0435190	TraesCS2B02G421600	720	ME11	brown	-0.133624	0.0377775	0.0655387	0.309936	-0.117519	0.0679961	-0.0939521	0.145059	-0.147463	0.0217525	-0.0162971	0.800865	0.0411072	0.524492	0.0909196	0.158547	0.160165	0.0126025
TRIAE_CS42_2BL_TGACv1_132363_AA0437100	TraesCS2B02G422000	828	ME11	brown	-0.200038	0.00176344	0.0310765	0.63048	-0.137737	0.0322093	-0.10695	0.0969335	-0.147144	0.0220419	-0.0397457	0.53833	-0.0159215	0.805362	0.0608207	0.34613	0.134696	0.0362526
TRIAE_CS42_2BL_TGACv1_131588_AA0429510	TraesCS2B02G425200	740	ME11	brown	-0.0636697	0.323966	-0.0727308	0.259717	-0.0761056	0.238196	-0.0949236	0.140927	-0.110379	0.0866308	-0.0119847	0.852853	-0.0435958	0.499675	0.0939464	0.145083	0.140041	0.0294067
TRIAE_CS42_2BL_TGACv1_134893_AA0444510	TraesCS2B02G427100	1336	ME11	brown	-0.0627982	0.330646	0.0223009	0.729968	-0.105501	0.10157	-0.099316	0.123364	-0.159373	0.0130532	-0.0824683	0.201094	-0.00982164	0.879186	0.143189	0.0259173	0.164343	0.0104437
TRIAE_CS42_2BL_TGACv1_130672_AA0415710	TraesCS2B02G429400	1075	ME11	brown	-0.0297634	0.645003	-0.0479087	0.458177	-0.113636	0.077678	-0.199802	0.00178618	-0.133438	0.0380473	-0.091895	0.154109	0.0218546	0.735168	0.178221	0.00542896	0.211089	0.000952903
TRIAE_CS42_2BL_TGACv1_129383_AA0381070	TraesCS2B02G443000	1034	ME11	brown	-0.121098	0.0599688	-0.00914269	0.88748	-0.0582639	0.366819	-0.0786185	0.223007	-0.0956391	0.137943	-0.0786315	0.22293	-0.0354723	0.582913	0.140037	0.0294114	0.194998	0.00231097
TRIAE_CS42_2BL_TGACv1_132165_AA0435730	TraesCS2B02G453900	1190	ME11	brown	-0.0664372	0.303335	-0.0467471	0.469161	-0.0561943	0.384115	-0.0884956	0.169991	-0.121456	0.0592117	-0.113762	0.0773448	-0.045458	0.481518	0.173513	0.00681393	0.200088	0.00175871
TRIAE_CS42_2BL_TGACv1_130815_AA0418290	TraesCS2B02G464300	2056	ME11	brown	-0.201433	0.00163445	-0.0168541	0.794208	-0.147273	0.0219241	-0.0874914	0.174908	-0.207952	0.00113842	-0.0643679	0.318677	-0.0284327	0.659859	0.142236	0.0269339	0.229103	0.000326312
TRIAE_CS42_2BL_TGACv1_129669_AA0392170	TraesCS2B02G479000	1687	ME11	brown	-0.0952114	0.139721	0.00659187	0.918744	-0.0147879	0.818973	-0.0293488	0.649617	-0.0899123	0.16323	0.0108869	0.866198	0.0893202	0.166031	0.109714	0.0885579	0.128336	0.0461133
TRIAE_CS42_2BL_TGACv1_131768_AA0431870	TraesCS2B02G479300	1960	ME11	brown	-0.0977079	0.129586	-0.0357882	0.579559	-0.0718082	0.265826	-0.0200363	0.756478	-0.099439	0.122898	-0.108852	0.0911051	-0.0881418	0.171711	0.195242	0.0022812	0.251923	7.40735e-05
TRIAE_CS42_2BL_TGACv1_131777_AA0432030	TraesCS2B02G479700	1957	ME11	brown	-0.0369945	0.566837	-0.0483303	0.454226	0.0819194	0.204119	-0.0489366	0.448578	0.0342254	0.596236	-0.0552461	0.392202	0.0108975	0.86607	0.0846433	0.189426	0.107575	0.0949877
TRIAE_CS42_2BL_TGACv1_131077_AA0422130	TraesCS2B02G484600	932	ME11	brown	-0.112229	0.0814472	0.0776687	0.228665	-0.0604837	0.348815	-0.093661	0.146314	-0.0994874	0.122714	0.0275034	0.670313	0.0322408	0.617722	0.0361252	0.575992	0.0846376	0.189456
TRIAE_CS42_2BL_TGACv1_131822_AA0432580	TraesCS2B02G498400	1138	ME11	brown	-0.100808	0.1178	-0.0593185	0.358194	-0.0409773	0.525805	-0.0236047	0.714848	-0.0520876	0.419871	-0.034091	0.59768	-0.024776	0.701358	0.0574631	0.373453	0.0695313	0.281321
TRIAE_CS42_2BL_TGACv1_130082_AA0403230	TraesCS2B02G509300	1915	ME11	brown	-0.147441	0.0217721	-0.0404207	0.531447	-0.023376	0.717493	-0.0838969	0.193373	-0.0669918	0.299308	-0.0853826	0.185575	-0.00343593	0.957593	0.141499	0.0277433	0.206286	0.00125
TRIAE_CS42_2BL_TGACv1_129608_AA0390270	TraesCS2B02G515600	1419	ME11	brown	-0.107469	0.095316	0.0333492	0.60568	-0.0727632	0.259504	-0.0444003	0.491787	-0.0957228	0.137597	-0.102803	0.110669	-0.0235404	0.715591	0.101586	0.114978	0.198279	0.00193941
TRIAE_CS42_2BL_TGACv1_132951_AA0440680	TraesCS2B02G516600	672	ME11	brown	-0.147527	0.0216947	-0.00751694	0.907389	-0.0856641	0.184124	-0.157654	0.0140808	-0.0993025	0.123415	-0.0377191	0.55926	0.000911467	0.988746	0.0892381	0.166422	0.121831	0.0584252
TRIAE_CS42_2BL_TGACv1_130942_AA0420320	TraesCS2B02G520200	716	ME11	brown	-0.12561	0.0509796	0.017243	0.78957	-0.0249542	0.699314	-0.0796472	0.216992	-0.0346415	0.591774	-0.06437	0.318662	-0.0449844	0.486102	0.106249	0.0991572	0.144586	0.0244858
TRIAE_CS42_2BL_TGACv1_131923_AA0433570	TraesCS2B02G524200	1086	ME11	brown	-0.107522	0.0951516	0.101182	0.116439	-0.0910651	0.157879	-0.0610127	0.344607	-0.13715	0.0329579	-0.111564	0.0832828	-0.0989596	0.124722	0.11364	0.0776651	0.149975	0.0195853
TRIAE_CS42_2BL_TGACv1_130774_AA0417830	TraesCS2B02G542100	1029	ME11	brown	-0.174823	0.00639995	0.0938361	0.145558	0.0223073	0.729894	0.00964359	0.88136	0.00496859	0.938708	0.00771012	0.90502	-0.0217861	0.735968	0.146605	0.0225385	0.190353	0.00294817
TRIAE_CS42_2BL_TGACv1_130146_AA0404980	TraesCS2B02G876100	2018	ME11	brown	-0.184414	0.00399327	0.0688007	0.286419	-0.0448551	0.487358	-0.0635826	0.324629	-0.10123	0.116263	0.0110412	0.864321	0.0369231	0.567587	0.0636028	0.324475	0.10197	0.113606
TRIAE_CS42_2DS_TGACv1_177275_AA0571750	TraesCS2D02G010300	2823	ME11	brown	-0.218847	0.000606957	-0.103068	0.109749	-0.0894526	0.165401	-0.0894095	0.165606	-0.0922175	0.152663	-0.0158569	0.806136	0.000304912	0.996235	0.0744122	0.248833	0.146735	0.0224175
TRIAE_CS42_2DS_TGACv1_179091_AA0604260	TraesCS2D02G011800	1855	ME11	brown	-0.19084	0.00287456	-0.0484998	0.452644	-0.140869	0.0284515	-0.0548986	0.395191	-0.168149	0.00876904	-0.0807828	0.210487	-0.0497316	0.441233	0.0632839	0.326912	0.122008	0.0580586
TRIAE_CS42_2DS_TGACv1_177852_AA0585990	TraesCS2D02G012700	1286	ME11	brown	-0.206026	0.0012683	-0.0037533	0.95368	-0.131814	0.040474	-0.144216	0.0248578	-0.138146	0.0316948	-0.0665756	0.302327	-0.0447691	0.488193	0.171416	0.00752648	0.247207	0.00010182
TRIAE_CS42_2DS_TGACv1_177184_AA0568120	TraesCS2D02G033300	1045	ME11	brown	-0.0647384	0.315894	0.045331	0.482745	0.0280391	0.664279	-0.034862	0.589417	0.023118	0.720479	-0.00149707	0.981516	0.0200269	0.756589	0.0439265	0.496424	0.0364938	0.572101
TRIAE_CS42_2DS_TGACv1_177143_AA0566500	TraesCS2D02G040600	1171	ME11	brown	-0.165641	0.00984357	0.0262079	0.684994	-0.093132	0.148617	-0.171216	0.00759767	-0.10628	0.0990581	-0.0374326	0.562249	0.00399015	0.950761	0.129836	0.0436051	0.194474	0.00237594
TRIAE_CS42_2DS_TGACv1_177171_AA0567440	TraesCS2D02G064500	1159	ME11	brown	-0.143886	0.0251939	-0.0317288	0.623319	-0.0456934	0.479249	-0.0665187	0.302742	-0.0935134	0.146954	-0.0806696	0.211129	-0.0564808	0.381691	0.128714	0.0454701	0.195002	0.00231049
TRIAE_CS42_2DS_TGACv1_177171_AA0567450	TraesCS2D02G064600	1058	ME11	brown	-0.15473	0.0159919	0.00247601	0.969434	-0.0220327	0.733093	-0.052294	0.418029	-0.0709085	0.271877	-0.0716406	0.266946	-0.0709555	0.271559	0.162414	0.0113961	0.219009	0.000601164
TRIAE_CS42_2DS_TGACv1_177213_AA0569150	TraesCS2D02G068400	751	ME11	brown	-0.158102	0.0138062	0.0874692	0.175017	-0.0640967	0.320725	-0.00759683	0.906409	-0.0627383	0.331108	-0.0244382	0.705239	0.0101452	0.875237	-0.061356	0.341894	0.0194533	0.763351
TRIAE_CS42_2DS_TGACv1_177189_AA0568340	TraesCS2D02G069300	3433	ME11	brown	-0.160973	0.012157	0.0151967	0.814057	-0.102177	0.11287	-0.136044	0.0344106	-0.103157	0.109442	-0.0157866	0.806979	0.00644475	0.920552	0.0399467	0.536276	0.0735441	0.254412
TRIAE_CS42_2DS_TGACv1_178206_AA0592730	TraesCS2D02G080800	1775	ME11	brown	-0.197486	0.00202379	-0.0414676	0.520859	-0.126536	0.0492812	-0.10555	0.101412	-0.179735	0.00504065	-0.0292982	0.650181	-0.0018009	0.977766	0.124717	0.0526629	0.176495	0.0059043
TRIAE_CS42_2DS_TGACv1_177580_AA0580470	TraesCS2D02G092800	791	ME11	brown	-0.116617	0.0701513	-0.000407983	0.994962	-0.0964427	0.134649	-0.126072	0.0501265	-0.140603	0.0287555	-0.0314355	0.626535	-0.00901801	0.889005	0.18583	0.00371752	0.203379	0.00146888
TRIAE_CS42_6AS_TGACv1_485182_AA1539370	TraesCS2D02G099500	1522	ME11	brown	-0.181169	0.0046962	-0.0263276	0.683633	-0.111698	0.08291	-0.100761	0.117973	-0.153281	0.0170205	-0.164792	0.0102328	-0.139668	0.0298458	0.174492	0.00650227	0.211756	0.000917206
TRIAE_CS42_2DS_TGACv1_178007_AA0589140	TraesCS2D02G109000	1242	ME11	brown	-0.155848	0.0152361	-0.049772	0.440862	-0.0801499	0.214095	-0.0794918	0.217893	-0.128321	0.046139	-0.0727466	0.259613	-0.0650415	0.313629	0.19937	0.00182851	0.258712	4.63422e-05
TRIAE_CS42_2DS_TGACv1_178892_AA0602250	TraesCS2D02G110100	1041	ME11	brown	-0.174077	0.00663283	0.045855	0.477694	-0.0377413	0.559028	-0.0735128	0.254615	-0.0617273	0.338976	-0.0270377	0.675576	-0.0136801	0.832325	0.0784556	0.22397	0.163346	0.0109268
TRIAE_CS42_2DS_TGACv1_177846_AA0585850	TraesCS2D02G111100	772	ME11	brown	-0.160989	0.0121483	0.00965053	0.881275	-0.0977454	0.129438	-0.103553	0.108079	-0.143918	0.0251612	-0.104364	0.105332	-0.0988048	0.125316	0.150769	0.0189405	0.21631	0.000704632
TRIAE_CS42_2DS_TGACv1_178891_AA0602240	TraesCS2D02G112200	2138	ME11	brown	-0.144015	0.0250625	0.0130685	0.839718	-0.0997086	0.121881	-0.112715	0.0801283	-0.151008	0.01875	-0.0909571	0.158375	-0.0331821	0.607489	0.109492	0.0892073	0.162293	0.0114582
TRIAE_CS42_2DS_TGACv1_179134_AA0604590	TraesCS2D02G113600	1521	ME11	brown	-0.0869765	0.177469	-0.0411814	0.523743	-0.0545356	0.398328	-0.0501328	0.437552	-0.12112	0.0599233	-0.140158	0.0292706	-0.0834365	0.195837	0.190397	0.00294146	0.2211	0.000530854
TRIAE_CS42_2DS_TGACv1_178151_AA0591850	TraesCS2D02G121900	1202	ME11	brown	-0.142223	0.026948	0.0800898	0.21444	0.0379904	0.556436	-0.0682049	0.290623	0.000948005	0.988295	-0.0106289	0.869341	0.022751	0.724737	0.0785866	0.223195	0.120573	0.0610957
TRIAE_CS42_2DS_TGACv1_178030_AA0589570	TraesCS2D02G127100	921	ME11	brown	-0.0751138	0.244387	0.0543199	0.400199	-0.0187175	0.772051	-0.105596	0.101263	-0.0224099	0.728701	0.00968513	0.880852	0.0126823	0.844394	0.104551	0.104703	0.148149	0.0211405
TRIAE_CS42_2DS_TGACv1_179418_AA0606970	TraesCS2D02G127800	1057	ME11	brown	-0.0823512	0.201736	-0.0698652	0.279011	-0.0157653	0.807235	-0.129507	0.0441451	-0.0842859	0.191308	-0.101094	0.116758	-0.0516985	0.423357	0.157342	0.0142749	0.128813	0.0453028
TRIAE_CS42_2DS_TGACv1_180097_AA0610180	TraesCS2D02G128300	1154	ME11	brown	-0.182912	0.00430585	0.0275774	0.669479	-0.0770666	0.232304	-0.0673287	0.296879	-0.123289	0.0554523	-0.0688059	0.286383	-0.0607832	0.346428	0.115075	0.0739668	0.175785	0.00611041
TRIAE_CS42_2DS_TGACv1_179035_AA0603780	TraesCS2D02G132700	1039	ME11	brown	-0.151425	0.0184218	-0.0198473	0.758704	0.0063278	0.921989	-0.0475851	0.461223	-0.0110947	0.86367	0.0272957	0.672658	0.037746	0.558979	0.0854495	0.18523	0.173221	0.00690915
TRIAE_CS42_2DS_TGACv1_178147_AA0591820	TraesCS2D02G133600	1706	ME11	brown	-0.10156	0.115071	0.00834481	0.897243	-0.018092	0.779469	-0.110511	0.0862521	-0.0795111	0.217781	-0.0971328	0.131869	-0.0269813	0.676215	0.0247169	0.702037	0.0489034	0.448886
TRIAE_CS42_2DS_TGACv1_180456_AA0610960	TraesCS2D02G142100	2270	ME11	brown	-0.207623	0.00115974	0.119373	0.0637356	-0.165726	0.00980522	-0.0919869	0.153696	-0.188226	0.00328989	-0.120817	0.0605699	-0.0887537	0.168743	0.0107911	0.867365	0.109123	0.0902966
TRIAE_CS42_2DS_TGACv1_177487_AA0578430	TraesCS2D02G146200	1595	ME11	brown	-0.102803	0.11067	-0.0132617	0.837381	0.0360921	0.576341	-0.0651044	0.31316	-0.0249153	0.69976	-0.0450092	0.485861	-0.00924161	0.886271	0.117823	0.0672815	0.139048	0.0305872
TRIAE_CS42_2DS_TGACv1_179053_AA0603900	TraesCS2D02G152200	1334	ME11	brown	-0.11834	0.0660823	0.00820569	0.898947	-0.108043	0.0935487	-0.133054	0.0386094	-0.122795	0.0564459	-0.0338189	0.600609	-0.0170512	0.791857	0.150477	0.0191751	0.254783	6.08908e-05
TRIAE_CS42_2DS_TGACv1_179755_AA0608990	TraesCS2D02G160400	982	ME11	brown	0.039029	0.545688	0.0100155	0.87682	0.0547996	0.396045	-0.0864086	0.180327	-0.0037425	0.953814	-0.0349985	0.587959	0.0531079	0.41081	0.0440792	0.494927	0.0257048	0.690727
TRIAE_CS42_2DS_TGACv1_177983_AA0588630	TraesCS2D02G164100	3069	ME11	brown	-0.196332	0.00215268	0.00700363	0.913688	-0.0378449	0.55795	-0.0408064	0.527534	-0.067846	0.293175	-0.0450735	0.485237	-0.0653193	0.311562	0.0658584	0.307577	0.113396	0.0783088
TRIAE_CS42_2DS_TGACv1_179814_AA0609300	TraesCS2D02G164700	2041	ME11	brown	-0.0170188	0.792243	-0.0483171	0.454349	-0.0739656	0.251693	-0.0804967	0.212113	-0.139828	0.0296573	-0.033966	0.599025	0.0351505	0.586338	0.0763017	0.236986	0.0954597	0.138687
TRIAE_CS42_2DS_TGACv1_179753_AA0608970	TraesCS2D02G165200	1842	ME11	brown	0.0525864	0.415427	-0.0378791	0.557593	0.0394788	0.541064	-0.0837634	0.194085	-0.0577474	0.37109	-0.0452076	0.483939	0.0539319	0.403579	0.115817	0.0721107	0.0523506	0.417525
TRIAE_CS42_2DS_TGACv1_179312_AA0606140	TraesCS2D02G166900	1610	ME11	brown	-0.0620011	0.336833	0.0236487	0.71434	-0.0765046	0.235737	-0.174098	0.00662625	-0.100965	0.117228	-0.0508657	0.430873	0.0224041	0.728768	0.0482117	0.455336	0.0595945	0.355958
TRIAE_CS42_2DS_TGACv1_178676_AA0599570	TraesCS2D02G167900	1632	ME11	brown	-0.0755698	0.241527	-0.0753386	0.242974	0.0216971	0.737007	-0.0650817	0.313329	-0.0127112	0.844043	-0.0135443	0.833965	0.00933395	0.885142	0.105367	0.10201	0.0748698	0.245927
TRIAE_CS42_2DS_TGACv1_179176_AA0604980	TraesCS2D02G170000	1000	ME11	brown	-0.162342	0.0114331	0.0200246	0.756616	-0.0627434	0.331069	-0.0280261	0.664426	-0.0759021	0.239458	-0.0577992	0.37066	-0.0706723	0.273482	0.0656583	0.309052	0.193796	0.00246256
TRIAE_CS42_2DS_TGACv1_179560_AA0607920	TraesCS2D02G171000	1579	ME11	brown	-0.124387	0.0532983	-0.0540148	0.402855	-0.0245303	0.704181	-0.113797	0.0772551	-0.0415896	0.519633	0.00476363	0.941232	0.00581195	0.928331	0.14929	0.0201566	0.178258	0.00541921
TRIAE_CS42_2DS_TGACv1_179131_AA0604550	TraesCS2D02G175700	1533	ME11	brown	-0.196546	0.00212826	-0.0174702	0.786863	-0.10817	0.0931627	-0.0741325	0.250621	-0.154002	0.0165016	-0.106308	0.0989681	-0.07207	0.264082	0.171994	0.00732364	0.219514	0.00058344
TRIAE_CS42_2DS_TGACv1_180041_AA0609980	TraesCS2D02G178300	790	ME11	brown	-0.137049	0.0330883	-0.00660654	0.918564	-0.0580055	0.368952	-0.080672	0.211116	-0.0873556	0.17558	-0.0916309	0.155301	-0.0589592	0.361119	0.156779	0.0146307	0.217184	0.000669468
TRIAE_CS42_2DS_TGACv1_178065_AA0590170	TraesCS2D02G179100	1261	ME11	brown	-0.165849	0.00974992	0.0229589	0.722324	-0.100178	0.120125	-0.146997	0.0221766	-0.138354	0.0314372	-0.000193967	0.997605	0.00713334	0.912096	0.103093	0.109662	0.169669	0.0081697
TRIAE_CS42_2DS_TGACv1_177259_AA0570900	TraesCS2D02G182100	2152	ME11	brown	-0.155751	0.0153002	0.0460374	0.475943	-0.144014	0.0250639	-0.131635	0.0407501	-0.140539	0.0288289	-0.0101855	0.874746	0.0103868	0.872292	0.0414572	0.520965	0.143125	0.0259838
TRIAE_CS42_2DS_TGACv1_179517_AA0607750	TraesCS2D02G185300	1633	ME11	brown	-0.1458	0.0232981	0.0141738	0.826368	-0.151971	0.0179993	-0.0417634	0.517888	-0.190665	0.00290074	-0.0813511	0.207285	-0.0226536	0.725868	0.0045622	0.943713	0.0021827	0.973053
TRIAE_CS42_2DS_TGACv1_177455_AA0577580	TraesCS2D02G189900	2361	ME11	brown	-0.170811	0.00774378	0.00314594	0.961169	-0.0693247	0.282756	-0.044502	0.490795	-0.0807481	0.210684	-0.017362	0.788152	0.0203297	0.753027	-0.0390799	0.545163	-0.0238496	0.712021
TRIAE_CS42_2DS_TGACv1_177594_AA0580790	TraesCS2D02G203800	1069	ME11	brown	-0.131977	0.0402254	0.0266178	0.680335	-0.0675175	0.295523	-0.0254558	0.693572	-0.0597948	0.354341	-0.00247052	0.969502	0.0103079	0.873253	-0.00764608	0.905805	0.0999518	0.120969
TRIAE_CS42_2DS_TGACv1_177408_AA0576110	TraesCS2D02G207900	2578	ME11	brown	-0.0491428	0.446666	0.0384464	0.551704	-0.0562827	0.383366	-0.15017	0.0194248	-0.0804308	0.212488	-0.0341837	0.596685	-0.037633	0.560158	0.139347	0.0302279	0.157472	0.0141938
TRIAE_CS42_2DS_TGACv1_179271_AA0605790	TraesCS2D02G211300	730	ME11	brown	-0.135215	0.035533	0.0428396	0.50715	-0.120896	0.0604004	-0.113226	0.078761	-0.121787	0.0585183	-0.00619116	0.923668	-0.0177617	0.783394	0.0924944	0.151429	0.190355	0.00294776
TRIAE_CS42_2DS_TGACv1_180130_AA0610260	TraesCS2D02G212600	1781	ME11	brown	-0.201539	0.00162498	0.0761375	0.237999	-0.112248	0.0813979	-0.0699816	0.278209	-0.149436	0.0200334	-0.0179437	0.781231	0.0400624	0.535095	0.114397	0.0756976	0.147141	0.0220443
TRIAE_CS42_2BL_TGACv1_130568_AA0413790	TraesCS2D02G218200	1448	ME11	brown	-0.0975782	0.130098	-0.0984037	0.126865	-0.0358839	0.578545	-0.115404	0.0731385	-0.0680259	0.291893	-0.0127179	0.843962	0.00635196	0.921692	0.0121665	0.850647	0.0403381	0.532287
TRIAE_CS42_2DS_TGACv1_178744_AA0600450	TraesCS2D02G220700	2225	ME11	brown	-0.11537	0.0732241	-0.0205698	0.750206	-0.0501947	0.436986	-0.0919504	0.15386	-0.100084	0.120476	-0.0746599	0.247257	-0.0404511	0.531138	0.123176	0.0556794	0.178302	0.00540753
TRIAE_CS42_2DS_TGACv1_180060_AA0610020	TraesCS2D02G221700	4892	ME11	brown	-0.152934	0.0172752	-0.0541214	0.401926	-0.014845	0.818285	-0.136334	0.0340238	-0.0529618	0.412101	-0.0226191	0.726268	-0.0385736	0.550387	0.0976356	0.129871	0.0820839	0.203209
TRIAE_CS42_2DS_TGACv1_178829_AA0601430	TraesCS2D02G226100	804	ME11	brown	-0.158558	0.0135321	0.00369221	0.954434	-0.0927466	0.150312	-0.10411	0.106186	-0.12698	0.0484835	-0.088649	0.169248	-0.0755498	0.241652	0.158226	0.0137315	0.210627	0.000978352
TRIAE_CS42_2DS_TGACv1_177817_AA0585140	TraesCS2D02G235500	1151	ME11	brown	-0.134373	0.036707	-0.00483496	0.940354	-0.0485118	0.452532	-0.0722291	0.263026	-0.0895615	0.164885	-0.0974982	0.130415	-0.0441609	0.494127	0.168592	0.00859062	0.215037	0.000758949
TRIAE_CS42_2DS_TGACv1_177772_AA0584320	TraesCS2D02G236900	1262	ME11	brown	-0.136294	0.0340769	0.0450982	0.484999	-0.0253355	0.694947	-0.0319258	0.621163	-0.0690014	0.285012	0.0250262	0.698489	-0.0192383	0.765889	0.134094	0.0371023	0.174198	0.00659436
TRIAE_CS42_2DS_TGACv1_177303_AA0572790	TraesCS2D02G237800	1033	ME11	brown	-0.155438	0.0155098	-0.0262373	0.684659	-0.0467571	0.469066	-0.0838047	0.193865	-0.068844	0.286115	-0.0265041	0.681627	-0.0109692	0.865197	0.171285	0.007573	0.244581	0.000121226
TRIAE_CS42_2DS_TGACv1_178055_AA0589950	TraesCS2D02G238800	1271	ME11	brown	-0.122974	0.0560842	0.0431384	0.50419	-0.0473678	0.463274	-0.0361685	0.575534	-0.0826731	0.199973	-0.0556161	0.389034	-0.00821821	0.898794	0.108609	0.0918327	0.1644	0.0104168
TRIAE_CS42_2DS_TGACv1_179258_AA0605650	TraesCS2D02G240400	1361	ME11	brown	-0.157264	0.0143233	0.021409	0.740373	-0.134264	0.0368609	-0.0855687	0.184615	-0.163347	0.0109263	-0.0473201	0.463725	0.0118176	0.854882	0.102947	0.110168	0.184539	0.00396832
TRIAE_CS42_2DL_TGACv1_159899_AA0544060	TraesCS2D02G242200	2125	ME11	brown	-0.0988099	0.125297	0.0434801	0.500815	-0.0560699	0.38517	-0.0139705	0.82882	-0.112091	0.0818266	-0.0751028	0.244456	-0.0321947	0.618224	0.162004	0.0116083	0.174171	0.00660318
TRIAE_CS42_2DL_TGACv1_162453_AA0562830	TraesCS2D02G246000	1118	ME11	brown	-0.160492	0.0124202	-0.0394532	0.541327	-0.0960285	0.136339	-0.0855185	0.184874	-0.135717	0.0348492	-0.0854998	0.18497	-0.0678821	0.292917	0.181788	0.00455411	0.272903	1.66686e-05
TRIAE_CS42_2DL_TGACv1_158169_AA0511150	TraesCS2D02G248000	1065	ME11	brown	-0.112826	0.0798308	0.0745758	0.247792	-0.0304065	0.637873	-0.111708	0.0828834	-0.0726655	0.260146	0.0405914	0.529713	0.0617458	0.33883	0.0285007	0.659097	0.059174	0.359369
TRIAE_CS42_2DL_TGACv1_158564_AA0521960	TraesCS2D02G251300	1574	ME11	brown	-0.188986	0.00316389	0.00618397	0.923757	-0.0940051	0.144831	-0.108979	0.0907265	-0.066904	0.299943	-0.0634544	0.325608	-0.0287291	0.656538	0.0797366	0.216475	0.1278	0.0470384
TRIAE_CS42_2DL_TGACv1_161725_AA0560320	TraesCS2D02G252200	1372	ME11	brown	-0.14504	0.0240362	-0.0271152	0.6747	-0.0819551	0.203921	-0.043421	0.501397	-0.161479	0.0118848	-0.0427035	0.508502	-0.0330641	0.608767	0.0736455	0.253756	0.110879	0.0852062
TRIAE_CS42_2DL_TGACv1_157949_AA0503110	TraesCS2D02G257100	919	ME11	brown	0.0874714	0.175007	-0.118448	0.0658341	-0.102508	0.111704	-0.110902	0.0851406	-0.142958	0.0261606	-0.147733	0.0215096	-0.0488496	0.449387	0.114122	0.0764084	0.141381	0.0278751
TRIAE_CS42_2DL_TGACv1_159367_AA0537200	TraesCS2D02G257600	1333	ME11	brown	-0.12285	0.0563339	0.0175139	0.786343	-0.0497082	0.441448	-0.0964397	0.134661	-0.120563	0.0611165	-0.0491182	0.446894	0.0029871	0.963129	0.138143	0.0316993	0.166575	0.00943058
TRIAE_CS42_2DL_TGACv1_158576_AA0522270	TraesCS2D02G258500	1993	ME11	brown	-0.242098	0.00014273	0.0180055	0.780496	-0.0862442	0.18116	-0.116516	0.0703973	-0.140591	0.0287692	-0.0348982	0.58903	-0.024091	0.709237	0.175522	0.00618852	0.217779	0.000646431
TRIAE_CS42_2DL_TGACv1_158471_AA0519530	TraesCS2D02G260500	1522	ME11	brown	-0.0855282	0.184823	0.0368215	0.568654	-0.0479935	0.457381	-0.100249	0.119861	-0.0783869	0.224377	-0.0211632	0.743249	0.017906	0.781678	0.076966	0.232916	0.0657815	0.308143
TRIAE_CS42_2DL_TGACv1_158089_AA0508690	TraesCS2D02G261500	1091	ME11	brown	-0.212567	0.000875505	-0.0236807	0.71397	-0.0800838	0.214474	-0.0811495	0.208417	-0.106546	0.0982099	-0.0362343	0.574839	-0.049288	0.445323	0.137295	0.0327715	0.207042	0.00119818
TRIAE_CS42_2DL_TGACv1_159610_AA0540580	TraesCS2D02G263000	930	ME11	brown	-0.145309	0.0237725	-0.0344835	0.593467	-0.0998382	0.121394	-0.0856549	0.184171	-0.165709	0.00981266	-0.111799	0.0826289	-0.0601287	0.351656	0.192147	0.00268526	0.247251	0.000101517
TRIAE_CS42_2DL_TGACv1_159636_AA0540770	TraesCS2D02G266900	1966	ME11	brown	-0.0912336	0.157108	0.0269764	0.676271	0.0709614	0.271519	-0.0508658	0.430873	0.0250363	0.698373	-0.0685239	0.288367	-0.0199881	0.757045	0.0979536	0.12862	0.074221	0.250054
TRIAE_CS42_2DL_TGACv1_162244_AA0562200	TraesCS2D02G269500	1145	ME11	brown	-0.185189	0.00384027	0.0555324	0.389749	-0.0735623	0.254294	-0.0683201	0.289806	-0.0929721	0.149318	-0.0218407	0.735331	-0.0591786	0.359331	0.127742	0.0471382	0.217687	0.000649937
TRIAE_CS42_2DL_TGACv1_159691_AA0541590	TraesCS2D02G272600	1471	ME11	brown	-0.175689	0.00613891	-0.0455899	0.480246	-0.114628	0.0751034	-0.128419	0.0459707	-0.137336	0.0327194	-0.0221401	0.731841	0.0286041	0.657938	0.133309	0.0382353	0.154191	0.0163683
TRIAE_CS42_2DL_TGACv1_158789_AA0526140	TraesCS2D02G275100	1128	ME11	brown	-0.179258	0.00516042	-0.0379641	0.556709	-0.0913847	0.156419	-0.0622575	0.334835	-0.118804	0.0650196	-0.0764596	0.236014	-0.076811	0.233861	0.202271	0.00156121	0.297088	2.54707e-06
TRIAE_CS42_2DL_TGACv1_160238_AA0548540	TraesCS2D02G275300	2832	ME11	brown	-0.0752534	0.243509	-0.0185802	0.773677	-0.01353	0.834138	-0.065937	0.306999	-0.0905728	0.160148	-0.0376924	0.559538	0.0139023	0.829643	0.130679	0.0422471	0.173759	0.00673425
TRIAE_CS42_2DL_TGACv1_158367_AA0516730	TraesCS2D02G277000	4511	ME11	brown	-0.223119	0.000470287	-0.0045568	0.943779	-0.132363	0.0396403	-0.0542107	0.401149	-0.194056	0.00242904	-0.0887753	0.168639	-0.0580844	0.3683	0.159434	0.0130183	0.20897	0.00107486
TRIAE_CS42_2DL_TGACv1_158910_AA0528570	TraesCS2D02G277700	1012	ME11	brown	-0.0869807	0.177448	-0.00366062	0.954823	-0.035858	0.578819	-0.0582893	0.36661	-0.083148	0.197393	-0.0947622	0.141607	-0.0590058	0.360739	0.141584	0.027649	0.197942	0.00197486
TRIAE_CS42_2DL_TGACv1_158994_AA0530180	TraesCS2D02G278200	1540	ME11	brown	-0.0966046	0.133993	-0.0680869	0.29146	-0.0233926	0.717301	-0.0601571	0.351428	-0.071197	0.269927	-0.134708	0.0362366	-0.0910161	0.158103	0.180402	0.00487781	0.173299	0.00688382
TRIAE_CS42_2DL_TGACv1_160415_AA0550250	TraesCS2D02G284500	1072	ME11	brown	-0.140466	0.0289128	-0.0146791	0.820281	-0.0622331	0.335025	-0.104408	0.105183	-0.115336	0.0733098	-0.028027	0.664415	-0.0306444	0.635245	0.0754087	0.242535	0.120134	0.0620496
TRIAE_CS42_2DL_TGACv1_160221_AA0548330	TraesCS2D02G285200	942	ME11	brown	-0.196089	0.00218082	-0.0186114	0.773307	-0.0676287	0.294727	-0.0860147	0.182329	-0.0711676	0.270125	-0.0127712	0.843317	-0.0289967	0.653546	0.0730341	0.25773	0.129353	0.0443993
TRIAE_CS42_2DL_TGACv1_159048_AA0531360	TraesCS2D02G289400	1280	ME11	brown	-0.0750019	0.245092	-0.0501339	0.437542	0.0372592	0.564064	-0.115221	0.0735978	-0.0288125	0.655605	-0.0713049	0.269199	-0.0249084	0.699839	0.0599033	0.353467	0.0516039	0.424207
TRIAE_CS42_2DL_TGACv1_159268_AA0535690	TraesCS2D02G291500	1296	ME11	brown	-0.128335	0.0461155	-0.0557485	0.387904	-0.0662329	0.304828	-0.0651534	0.312795	-0.100996	0.117112	-0.0975738	0.130115	-0.0372158	0.564518	0.142252	0.0269163	0.148692	0.0206673
TRIAE_CS42_2DL_TGACv1_159268_AA0535700	TraesCS2D02G291600	1586	ME11	brown	-0.172042	0.00730696	0.00427923	0.947199	-0.105552	0.101406	-0.0943327	0.143429	-0.153508	0.0168557	-0.0910031	0.158163	-0.0538058	0.40468	0.160338	0.0125061	0.17355	0.00680175
TRIAE_CS42_2DL_TGACv1_160097_AA0546690	TraesCS2D02G293900	1371	ME11	brown	-0.180732	0.00479895	-0.0240717	0.709459	-0.0672826	0.297211	-0.000139724	0.998275	-0.15962	0.0129113	-0.152472	0.0176192	-0.107516	0.0951686	0.166434	0.00949187	0.217812	0.000645201
TRIAE_CS42_2DL_TGACv1_159060_AA0531570	TraesCS2D02G301300	1027	ME11	brown	-0.123507	0.0550198	0.0209019	0.74631	-0.0642254	0.319752	-0.0680145	0.291975	-0.117132	0.068914	-0.0815116	0.206388	-0.0445001	0.490813	0.178514	0.00535182	0.261548	3.79519e-05
TRIAE_CS42_2DL_TGACv1_158955_AA0529490	TraesCS2D02G302100	636	ME11	brown	-0.0792113	0.219527	0.0260581	0.686699	-0.0975374	0.130259	-0.127395	0.0477478	-0.084098	0.192303	0.0195574	0.762122	0.0458888	0.477369	0.0110021	0.864796	0.081041	0.209028
TRIAE_CS42_2DL_TGACv1_161005_AA0555880	TraesCS2D02G319200	1473	ME11	brown	-0.209785	0.00102633	0.040286	0.532817	-0.195167	0.00229028	-0.129324	0.0444481	-0.192978	0.00257076	-0.0852336	0.186346	-0.0672406	0.297513	0.123586	0.0548627	0.168458	0.008644
TRIAE_CS42_2DL_TGACv1_161530_AA0559060	TraesCS2D02G323500	1358	ME11	brown	-0.151389	0.01845	-0.0897631	0.163932	0.0135602	0.833773	-0.100903	0.117455	-0.0220921	0.7324	-0.0133901	0.835828	0.00419555	0.94823	0.104124	0.106137	0.172155	0.00726811
TRIAE_CS42_2DL_TGACv1_158618_AA0523280	TraesCS2D02G323900	947	ME11	brown	-0.181077	0.00471767	-0.00808914	0.900375	-0.042089	0.514627	-0.073081	0.257423	-0.080804	0.210367	-0.0660103	0.30646	-0.0615576	0.340307	0.161313	0.0119732	0.234351	0.000234952
TRIAE_CS42_2DL_TGACv1_159679_AA0541440	TraesCS2D02G324200	1722	ME11	brown	-0.157948	0.0139003	0.00282653	0.965109	-0.0131059	0.839266	0.0345478	0.592778	-0.0696438	0.280541	-0.106819	0.0973466	-0.0786907	0.222581	0.174425	0.00652333	0.160627	0.012346
TRIAE_CS42_2DL_TGACv1_159212_AA0534520	TraesCS2D02G325700	1175	ME11	brown	-0.128068	0.0465741	-0.0199333	0.757691	-0.132631	0.0392371	-0.186227	0.00364347	-0.172596	0.00711759	-0.137086	0.0330405	-0.0755433	0.241692	0.153492	0.0168672	0.164593	0.0103258
TRIAE_CS42_2DL_TGACv1_159212_AA0534530	TraesCS2D02G325800	1225	ME11	brown	-0.122156	0.0577511	-0.0150912	0.815325	-0.0446567	0.489287	-0.068736	0.286874	-0.0655853	0.309592	0.0121781	0.850505	0.0569119	0.378062	-0.0316393	0.6243	0.0634891	0.325343
TRIAE_CS42_2DL_TGACv1_159286_AA0535880	TraesCS2D02G329600	2178	ME11	brown	-0.0707761	0.272775	0.0179681	0.780941	0.0116851	0.856491	-0.0288685	0.654979	-0.0351887	0.585931	-0.0765462	0.235482	-0.00732911	0.909693	0.0140173	0.828255	0.0424371	0.511153
TRIAE_CS42_2DL_TGACv1_159654_AA0541050	TraesCS2D02G331500	917	ME11	brown	-0.257989	4.87e-05	0.0290567	0.652875	-0.0934674	0.147154	-0.0625721	0.332393	-0.120253	0.0617908	0.000175266	0.997836	-0.0615473	0.340389	0.110204	0.0871337	0.218802	0.000608584
TRIAE_CS42_2DL_TGACv1_158457_AA0519150	TraesCS2D02G334100	1071	ME11	brown	-0.111647	0.0830514	-0.0593519	0.357923	0.0365242	0.571781	-0.0574226	0.373791	-0.0141735	0.826372	-0.106607	0.098016	-0.0755551	0.241619	0.128224	0.0463049	0.146436	0.0226962
TRIAE_CS42_2DL_TGACv1_158281_AA0514650	TraesCS2D02G335100	1146	ME11	brown	-0.0783044	0.224867	0.0948578	0.141205	-0.0214655	0.739713	-0.0535364	0.40704	-0.0522726	0.418219	0.0451352	0.48464	0.0153047	0.81276	0.0824576	0.201152	0.179959	0.00498553
TRIAE_CS42_2DL_TGACv1_161632_AA0559630	TraesCS2D02G340100	1041	ME11	brown	-0.21124	0.000944719	-0.00109325	0.986501	0.000635698	0.992151	-0.028629	0.657659	-0.0290712	0.652714	-0.0963964	0.134837	-0.0691277	0.28413	-0.00143909	0.982232	-0.0237918	0.712687
TRIAE_CS42_2DL_TGACv1_158514_AA0520580	TraesCS2D02G340700	3144	ME11	brown	-0.0921711	0.15287	0.0563993	0.38238	-0.0946546	0.142062	-0.000389057	0.995196	-0.158475	0.0135814	-0.0199391	0.757623	0.0328669	0.610907	0.0647897	0.31551	0.083027	0.198048
TRIAE_CS42_2DL_TGACv1_159430_AA0538210	TraesCS2D02G344100	1706	ME11	brown	-0.0981337	0.127915	0.0535731	0.406718	-0.0702522	0.27635	-0.0793254	0.218861	-0.0890011	0.167554	-0.0251509	0.69706	0.026518	0.681469	0.0450021	0.48593	0.105163	0.102679
TRIAE_CS42_2DL_TGACv1_158258_AA0513800	TraesCS2D02G345400	1205	ME11	brown	-0.158195	0.01375	0.00985096	0.878828	-0.179086	0.00520397	-0.116119	0.0713668	-0.186025	0.00368096	-0.0616942	0.339235	0.000823156	0.989836	0.140402	0.0289868	0.21849	0.000619908
TRIAE_CS42_2DL_TGACv1_161030_AA0556120	TraesCS2D02G346400	1332	ME11	brown	-0.105387	0.101944	-0.057812	0.370554	-0.0836084	0.194914	-0.0231746	0.719824	-0.0890953	0.167104	-0.0652439	0.312122	-0.0247489	0.701669	0.0902934	0.161446	0.167264	0.00913581
TRIAE_CS42_2DL_TGACv1_158600_AA0522950	TraesCS2D02G346700	3721	ME11	brown	-0.0857566	0.183649	0.0123951	0.847874	-0.016844	0.794329	-0.0392507	0.543406	-0.0796119	0.217196	-0.0350575	0.587329	-0.0125646	0.84582	0.130645	0.0423004	0.179024	0.00521994
TRIAE_CS42_2DL_TGACv1_160250_AA0548610	TraesCS2D02G354800	1546	ME11	brown	-0.120991	0.0601983	-0.0285602	0.65843	-0.0556413	0.388819	-0.101024	0.117012	-0.103266	0.109065	-0.0904866	0.160547	-0.0426893	0.508643	0.14597	0.0231364	0.166587	0.00942508
TRIAE_CS42_2DL_TGACv1_158410_AA0517950	TraesCS2D02G356800	1072	ME11	brown	-0.0918714	0.154216	-0.0125884	0.845531	0.0585125	0.364774	-0.0271723	0.674054	-0.00184726	0.977193	0.00582341	0.92819	0.0436258	0.49938	0.102251	0.112609	0.102432	0.11197
TRIAE_CS42_2DL_TGACv1_159437_AA0538310	TraesCS2D02G357800	1883	ME11	brown	-0.179069	0.00520834	0.0113611	0.860429	-0.0416772	0.518753	-0.0601948	0.351126	-0.0931601	0.148494	-0.109235	0.0899668	-0.108084	0.0934253	0.124531	0.0530201	0.146378	0.0227503
TRIAE_CS42_2DL_TGACv1_157948_AA0503070	TraesCS2D02G361400	455	ME11	brown	-0.145176	0.0239025	0.0409278	0.526305	-0.14101	0.028292	-0.0944021	0.143134	-0.175498	0.00619564	-0.0302209	0.639928	0.00430106	0.94693	0.0883488	0.170703	0.155982	0.0151476
TRIAE_CS42_2DL_TGACv1_162480_AA0562900	TraesCS2D02G362100	1751	ME11	brown	-0.118146	0.0665297	-0.0793318	0.218824	0.0426087	0.509444	-0.124373	0.0533243	0.0270613	0.675309	-0.0731221	0.257155	-0.0585256	0.364667	0.151184	0.0186111	0.114397	0.0756965
TRIAE_CS42_2DL_TGACv1_158945_AA0529290	TraesCS2D02G368900	1313	ME11	brown	-0.0855034	0.184952	0.00511848	0.936863	-0.0479182	0.458088	-0.112015	0.082034	-0.0836013	0.194952	-0.0949849	0.14067	-0.0894587	0.165372	0.178233	0.005426	0.202531	0.00153908
TRIAE_CS42_2DL_TGACv1_158555_AA0521770	TraesCS2D02G369300	1059	ME11	brown	-0.0473122	0.4638	-0.0499708	0.439036	-0.0186295	0.773093	-0.0295152	0.647764	-0.0620444	0.336495	0.00612717	0.924455	-0.0388066	0.54798	0.0876338	0.174204	0.1495	0.0199801
TRIAE_CS42_2DL_TGACv1_158701_AA0524640	TraesCS2D02G378600	753	ME11	brown	-0.113437	0.0782024	0.0840605	0.192502	0.00679611	0.916236	-0.0612572	0.342673	-0.0373359	0.563261	-0.0316748	0.62391	0.00110724	0.986329	0.110603	0.0859907	0.146318	0.0228067
TRIAE_CS42_2DL_TGACv1_160226_AA0548360	TraesCS2D02G379700	772	ME11	brown	-0.139524	0.030017	-0.0138062	0.830802	-0.0770931	0.232143	-0.113054	0.0792207	-0.122496	0.0570537	-0.067687	0.29431	-0.0498769	0.439898	0.159944	0.012727	0.189357	0.003104
TRIAE_CS42_2DL_TGACv1_158217_AA0512770	TraesCS2D02G388500	951	ME11	brown	-0.0875126	0.174803	0.0295093	0.64783	-0.122199	0.0576629	-0.0856062	0.184422	-0.114725	0.0748565	-0.0437125	0.498526	0.00182113	0.977516	0.0341154	0.597418	0.0644775	0.317852
TRIAE_CS42_2DL_TGACv1_160385_AA0549930	TraesCS2D02G394500	1401	ME11	brown	-0.160803	0.0122494	0.102053	0.113311	-0.0577847	0.37078	0.00479056	0.9409	-0.0798462	0.215842	0.00291051	0.964073	0.0522535	0.41839	0.122402	0.0572459	0.215258	0.000749251
TRIAE_CS42_2DL_TGACv1_160131_AA0547250	TraesCS2D02G401100	812	ME11	brown	-0.203979	0.00142101	0.0540511	0.402538	-0.133163	0.0384498	-0.0556253	0.388955	-0.152638	0.0174947	-0.032431	0.615648	-0.0353418	0.584301	0.0717069	0.266502	0.141422	0.0278288
TRIAE_CS42_2DL_TGACv1_160147_AA0547520	TraesCS2D02G406100	1621	ME11	brown	-0.0734295	0.255155	-0.0938298	0.145585	0.0267946	0.67833	-0.0243831	0.705874	-0.0143378	0.824392	-0.0664005	0.303603	-0.0480727	0.456638	0.120416	0.0614358	0.166572	0.00943152
TRIAE_CS42_2DL_TGACv1_157956_AA0503380	TraesCS2D02G408000	1162	ME11	brown	-0.134573	0.0364247	0.000981777	0.987878	-0.0695928	0.280894	-0.0422332	0.513186	-0.107039	0.0966562	-0.041843	0.51709	-0.0109555	0.865364	0.178044	0.00547608	0.260977	3.95177e-05
TRIAE_CS42_2DL_TGACv1_159042_AA0531160	TraesCS2D02G415100	1568	ME11	brown	-0.166232	0.00958025	0.00455515	0.9438	-0.0916083	0.155404	-0.11491	0.0743848	-0.110002	0.0877178	-0.00225586	0.972151	-0.00889908	0.890459	0.0560628	0.38523	0.0415862	0.519668
TRIAE_CS42_2DL_TGACv1_159476_AA0538890	TraesCS2D02G416100	2253	ME11	brown	-0.105745	0.100779	-0.052664	0.414738	0.0427469	0.508071	-0.0864695	0.180018	-0.0160983	0.803245	-0.0608304	0.346053	-0.013067	0.839736	0.0720651	0.264115	0.0823469	0.20176
TRIAE_CS42_2DL_TGACv1_158194_AA0511970	TraesCS2D02G421300	883	ME11	brown	-0.133322	0.0382163	-0.0028483	0.964841	-0.079373	0.218584	-0.0922425	0.152551	-0.11774	0.067476	-0.0673498	0.296727	-0.0385396	0.550739	0.126845	0.0487241	0.16612	0.00962952
TRIAE_CS42_2DL_TGACv1_158194_AA0511960	TraesCS2D02G421400	1875	ME11	brown	-0.159604	0.0129202	0.10032	0.119597	-0.105447	0.101747	-0.0867317	0.178697	-0.152471	0.0176204	-0.0309317	0.632076	0.0276932	0.668173	0.0543594	0.399856	0.0822659	0.202205
TRIAE_CS42_2DL_TGACv1_159551_AA0539650	TraesCS2D02G423800	1075	ME11	brown	-0.0688546	0.286041	-0.0309808	0.631535	-0.0729054	0.258572	-0.102416	0.112026	-0.11878	0.0650731	-0.104757	0.104019	-0.0334454	0.60464	0.154826	0.0159261	0.195231	0.00228253
TRIAE_CS42_2DL_TGACv1_158398_AA0517540	TraesCS2D02G430500	1099	ME11	brown	-0.135732	0.0348298	-0.0288939	0.654695	-0.0729992	0.257958	-0.0870402	0.177151	-0.140298	0.0291069	-0.0999585	0.120944	-0.0411709	0.52385	0.195883	0.00220487	0.232414	0.000265471
TRIAE_CS42_2DL_TGACv1_158490_AA0520040	TraesCS2D02G434600	1005	ME11	brown	-0.142021	0.0271673	0.0253326	0.69498	-0.0344907	0.59339	-0.0869381	0.177661	-0.0957358	0.137543	-0.0850594	0.187251	-0.0494894	0.443463	0.12534	0.051483	0.127458	0.0476362
TRIAE_CS42_2DL_TGACv1_159535_AA0539500	TraesCS2D02G438100	1072	ME11	brown	-0.16216	0.0115269	0.0925307	0.151268	0.0504638	0.434529	-0.0730588	0.257568	0.0309861	0.631477	0.00823746	0.898558	-0.0120305	0.852297	0.148713	0.0206492	0.176115	0.00601392
TRIAE_CS42_2DL_TGACv1_162678_AA0563350	TraesCS2D02G442300	1500	ME11	brown	-0.150044	0.0195287	-0.0317732	0.622832	-0.123381	0.0552692	-0.113344	0.0784482	-0.151287	0.01853	-0.0657867	0.308105	-0.0154595	0.810903	0.143154	0.0259538	0.224229	0.000439773
TRIAE_CS42_2DL_TGACv1_160268_AA0548900	TraesCS2D02G453800	1055	ME11	brown	-0.129332	0.0444348	0.106625	0.0979589	0.0533055	0.409069	0.00258531	0.968085	0.0061915	0.923664	-0.0206141	0.749686	0.0195309	0.762434	0.137832	0.0320884	0.183182	0.00424817
TRIAE_CS42_2DL_TGACv1_159753_AA0542340	TraesCS2D02G455300	1106	ME11	brown	-0.149972	0.0195874	0.0113834	0.860159	-0.0155702	0.809574	-0.0854242	0.18536	-0.0666357	0.30189	-0.0750778	0.244614	-0.0329841	0.609635	0.0812285	0.207973	0.106621	0.0979725
TRIAE_CS42_2DL_TGACv1_158596_AA0522770	TraesCS2D02G457900	1856	ME11	brown	-0.022061	0.732762	-0.0434231	0.501377	0.0622474	0.334914	-0.0411929	0.523627	0.0382926	0.553298	-0.050057	0.438246	0.0168722	0.793992	0.0665808	0.302289	0.0863732	0.180506
TRIAE_CS42_3B_TGACv1_221219_AA0734080	TraesCS2D02G463500	829	ME11	brown	-0.122554	0.0569365	-0.0713866	0.26865	-0.0210657	0.74439	-0.0584406	0.365365	-0.0599377	0.35319	-0.0371207	0.565514	0.015934	0.805213	0.0967253	0.133505	0.0424622	0.510902
TRIAE_CS42_2DL_TGACv1_158389_AA0517280	TraesCS2D02G482800	1781	ME11	brown	-0.158687	0.0134554	0.0347543	0.590567	-0.00735234	0.909408	-0.0607435	0.346744	-0.065287	0.311802	-0.0478066	0.459137	0.0121118	0.851311	0.120031	0.0622763	0.148263	0.021041
TRIAE_CS42_2DL_TGACv1_158096_AA0508950	TraesCS2D02G488100	544	ME11	brown	-0.128764	0.045386	0.0429529	0.506026	-0.0132523	0.837495	-0.0617989	0.338414	-0.0298251	0.644318	-0.0143952	0.8237	0.0329344	0.610174	0.0721223	0.263735	0.108827	0.091181
TRIAE_CS42_U_TGACv1_641415_AA2094470	TraesCS2D02G488300	1548	ME11	brown	-0.0942475	0.143793	0.00875688	0.892199	-0.0869265	0.17772	-0.0717978	0.265895	-0.119451	0.0635607	-0.117372	0.0683444	-0.0467051	0.469561	0.167627	0.00898349	0.201598	0.00161982
TRIAE_CS42_2DL_TGACv1_158494_AA0520140	TraesCS2D02G489100	730	ME11	brown	-0.139809	0.0296791	0.0388815	0.547207	-0.0431745	0.503832	-0.128227	0.0462998	-0.0491778	0.446342	-0.0654893	0.310302	0.00920458	0.886724	0.0815625	0.206103	0.158158	0.0137725
TRIAE_CS42_2DL_TGACv1_158070_AA0507890	TraesCS2D02G490700	1337	ME11	brown	-0.135302	0.0354148	0.0689434	0.285419	-0.0567728	0.379231	-0.103668	0.107686	-0.0907164	0.159483	-0.0336691	0.602224	0.0350784	0.587107	0.106501	0.0983515	0.0956468	0.137911
TRIAE_CS42_2DL_TGACv1_158294_AA0514960	TraesCS2D02G492200	1028	ME11	brown	-0.0683713	0.289444	-0.00430028	0.946939	-0.0351661	0.586171	-0.0647668	0.315682	-0.0918295	0.154404	-0.0995793	0.122368	0.00581367	0.92831	0.13458	0.0364146	0.153502	0.01686
TRIAE_CS42_2DL_TGACv1_158030_AA0506540	TraesCS2D02G493100	2237	ME11	brown	-0.141239	0.0280337	0.0417218	0.518306	-0.059728	0.35488	-0.0409945	0.525631	-0.115751	0.0722732	-0.0768475	0.233638	-0.0260874	0.686365	0.0894475	0.165425	0.0969152	0.132741
TRIAE_CS42_2DL_TGACv1_159589_AA0540320	TraesCS2D02G497100	1017	ME11	brown	-0.0609322	0.345245	0.0489032	0.448888	-0.0535928	0.406546	-0.139647	0.0298708	-0.0906801	0.159651	-0.102808	0.110654	-0.0256164	0.691737	0.146265	0.0228569	0.125723	0.0507689
TRIAE_CS42_2DL_TGACv1_158892_AA0528020	TraesCS2D02G497500	1122	ME11	brown	-0.153581	0.0168028	0.0781685	0.225675	-0.150462	0.0191874	-0.141877	0.0273253	-0.161653	0.0117922	-0.00328597	0.959443	0.0498513	0.440133	0.121912	0.0582579	0.171065	0.00765195
TRIAE_CS42_2DL_TGACv1_158719_AA0524930	TraesCS2D02G538300	1956	ME11	brown	-0.0189791	0.768954	-0.0918475	0.154323	0.0988575	0.125114	-0.0467624	0.469015	0.0462405	0.473997	0.00534243	0.934107	0.0722327	0.263003	0.0954228	0.13884	0.0624926	0.333009
TRIAE_CS42_2DL_TGACv1_161948_AA0561210	TraesCS2D02G541400	2234	ME11	brown	-0.103153	0.109455	0.0659061	0.307226	-0.027488	0.670487	-0.06497	0.314162	-0.0472342	0.464538	0.000941153	0.988379	0.0331104	0.608266	0.0312622	0.628439	0.102145	0.112984
TRIAE_CS42_2DL_TGACv1_159478_AA0538920	TraesCS2D02G546300	1113	ME11	brown	-0.0713339	0.269004	-0.0298887	0.643612	-0.0173289	0.788547	0.0474425	0.462568	-0.0606942	0.347136	-0.081181	0.20824	0.0239171	0.711241	0.141615	0.0276141	0.19186	0.00272573
TRIAE_CS42_2DL_TGACv1_160076_AA0546420	TraesCS2D02G558000	1719	ME11	brown	0.0212187	0.742599	-0.00159699	0.980282	-0.136773	0.0334467	-0.155043	0.0157775	-0.159949	0.012724	-0.142133	0.0270451	-0.0966146	0.133952	0.267804	2.42303e-05	0.30087	1.86878e-06
TRIAE_CS42_2DL_TGACv1_159456_AA0538520	TraesCS2D02G587300	1501	ME11	brown	-0.0111894	0.862518	0.0868329	0.178189	-0.0367448	0.569459	0.0105131	0.870753	-0.0640595	0.321006	-0.113714	0.0774711	-0.0108446	0.866713	0.0777798	0.227998	0.084345	0.190996
TRIAE_CS42_2DL_TGACv1_158087_AA0508510	TraesCS2D02G589100	1301	ME11	brown	-0.18431	0.00401433	-0.008415	0.896383	-0.000674594	0.99167	-0.0106357	0.869259	-0.0380645	0.555665	-0.0218466	0.735263	-0.0291227	0.652139	0.146282	0.0228408	0.159579	0.0129345
TRIAE_CS42_2DL_TGACv1_160036_AA0545850	TraesCS2D02G591800	1458	ME11	brown	-0.206659	0.00122416	0.0184801	0.774864	-0.0263596	0.683268	-0.0446196	0.489648	-0.072173	0.263399	-0.0543504	0.399934	-0.00990022	0.878227	0.13908	0.030549	0.156015	0.0151256
TRIAE_CS42_3AS_TGACv1_210796_AA0679250	TraesCS3A02G023300	1030	ME11	brown	-0.133	0.0386895	-0.028926	0.654336	-0.0620216	0.336673	-0.0105729	0.870024	-0.0991638	0.123943	-0.0218293	0.735464	-0.0126354	0.844962	0.1587	0.0134477	0.215253	0.000749479
TRIAE_CS42_3AS_TGACv1_212164_AA0698330	TraesCS3A02G028600	2719	ME11	brown	-0.211352	0.000938667	-0.0374049	0.56254	-0.175952	0.00606138	-0.128654	0.0455721	-0.189017	0.00315876	-0.10371	0.107542	-0.0865946	0.179387	0.136177	0.0342321	0.198063	0.0019621
TRIAE_CS42_3AS_TGACv1_211047_AA0683860	TraesCS3A02G041200	2253	ME11	brown	-0.141745	0.0274708	-0.00962807	0.881549	-0.0285025	0.659076	-0.0800999	0.214382	-0.0441487	0.494247	-0.151864	0.0180815	-0.125381	0.0514079	0.222587	0.000485579	0.289707	4.60346e-06
TRIAE_CS42_3AS_TGACv1_211307_AA0688280	TraesCS3A02G041300	1012	ME11	brown	-0.1573	0.0143007	-0.0368702	0.568142	0.00583455	0.928053	-0.0662673	0.304576	-0.0140169	0.82826	0.0172146	0.789908	0.0117917	0.855196	-0.0199692	0.757268	0.0776571	0.228734
TRIAE_CS42_3AS_TGACv1_213192_AA0705900	TraesCS3A02G043000	903	ME11	brown	-0.104104	0.106205	-0.0274921	0.670441	-0.0487361	0.450441	-0.0946861	0.141929	-0.0811656	0.208327	-0.0196544	0.760978	-0.00659883	0.918659	0.0667587	0.300996	0.125221	0.0517069
TRIAE_CS42_U_TGACv1_643783_AA2135000	TraesCS3A02G078700	1638	ME11	brown	-0.20585	0.00128081	0.0169088	0.793556	-0.105897	0.100286	-0.12466	0.052772	-0.0873293	0.175711	-0.0479467	0.45782	0.00218191	0.973063	0.141312	0.0279519	0.218492	0.000619818
TRIAE_CS42_3AS_TGACv1_210886_AA0680840	TraesCS3A02G085600	1205	ME11	brown	-0.139762	0.029734	-0.0267119	0.679268	-0.0791653	0.219795	-0.0882678	0.171097	-0.125716	0.0507823	-0.0989978	0.124576	-0.0672474	0.297464	0.193695	0.00247569	0.267753	2.43197e-05
TRIAE_CS42_3AS_TGACv1_211686_AA0693050	TraesCS3A02G095800	1600	ME11	brown	-0.185952	0.00369456	0.0368594	0.568256	-0.106214	0.099268	-0.188673	0.00321527	-0.12347	0.0550933	-0.0401121	0.534588	-0.00871785	0.892676	0.0771265	0.23194	0.16892	0.00846051
TRIAE_CS42_3AS_TGACv1_210690_AA0677200	TraesCS3A02G107800	1107	ME11	brown	-0.111316	0.0839751	-0.0276258	0.668933	-0.0532559	0.409506	-0.0819172	0.204131	-0.10228	0.112506	-0.10617	0.0994076	-0.0719465	0.264904	0.164003	0.0106063	0.204771	0.00136003
TRIAE_CS42_3AS_TGACv1_211269_AA0687760	TraesCS3A02G114200	956	ME11	brown	-0.00576074	0.92896	0.0382174	0.554078	0.0341677	0.596856	0.00228664	0.971771	-0.00634669	0.921757	-0.0763475	0.236703	0.000373161	0.995392	0.13298	0.0387192	0.219921	0.000569493
TRIAE_CS42_3AS_TGACv1_211269_AA0687780	TraesCS3A02G114400	1102	ME11	brown	-0.171627	0.00745187	0.0101807	0.874805	-0.00899267	0.889315	0.0280188	0.664507	-0.0740251	0.25131	-0.0264697	0.682018	-0.00968165	0.880895	0.140849	0.0284751	0.152809	0.0173679
TRIAE_CS42_3AS_TGACv1_213116_AA0705480	TraesCS3A02G121600	1805	ME11	brown	-0.0288471	0.655218	-0.00439485	0.945774	0.0710186	0.271131	-0.0689698	0.285234	0.0056739	0.930029	-0.0843021	0.191223	-0.00476956	0.941159	0.0728468	0.258956	0.0673705	0.296578
TRIAE_CS42_3AS_TGACv1_210938_AA0681710	TraesCS3A02G124600	1053	ME11	brown	-0.157935	0.013908	-0.020339	0.752917	-0.0966874	0.133658	-0.107455	0.0953583	-0.0597379	0.3548	-0.0625735	0.332383	-0.0792573	0.219258	0.0970058	0.132377	0.202557	0.00153686
TRIAE_CS42_3AS_TGACv1_211132_AA0685780	TraesCS3A02G127900	1308	ME11	brown	-0.0885387	0.169782	-0.0187208	0.772011	-0.0444939	0.490873	-0.0815549	0.206146	-0.0954492	0.13873	-0.114873	0.0744785	-0.0559548	0.386147	0.158829	0.0133712	0.183844	0.00410948
TRIAE_CS42_3AS_TGACv1_212176_AA0698410	TraesCS3A02G129200	816	ME11	brown	-0.160109	0.0126338	0.0695764	0.281008	-0.198078	0.00196047	-0.122133	0.0578	-0.191587	0.00276491	-0.0601214	0.351714	-0.0649933	0.313988	0.119199	0.0641263	0.207868	0.00114387
TRIAE_CS42_3AS_TGACv1_212276_AA0699500	TraesCS3A02G135600	703	ME11	brown	-0.0787927	0.22198	0.0707137	0.2732	-0.0488506	0.449377	-0.0627368	0.33112	-0.0601593	0.35141	-0.0198859	0.758249	0.0320391	0.619924	0.079736	0.216478	0.0862161	0.181303
TRIAE_CS42_3AS_TGACv1_213636_AA0707530	TraesCS3A02G136800	1037	ME11	brown	-0.138491	0.031268	-0.00178471	0.977965	-0.0978227	0.129134	-0.0907435	0.159358	-0.149479	0.0199974	-0.109165	0.0901719	-0.0552612	0.392072	0.172989	0.00698604	0.232127	0.000270295
TRIAE_CS42_3AS_TGACv1_211325_AA0688590	TraesCS3A02G144800	939	ME11	brown	-0.145651	0.0234412	-0.0452879	0.483162	-0.0999456	0.120992	-0.135456	0.0352037	-0.137927	0.0319697	-0.0260327	0.686988	0.0149491	0.817034	0.14323	0.025874	0.192376	0.00265318
TRIAE_CS42_3AS_TGACv1_210643_AA0676240	TraesCS3A02G149100	1322	ME11	brown	-0.124832	0.0524441	0.0882797	0.171039	-0.0339291	0.599422	-0.044123	0.494498	-0.0647131	0.316083	-0.0449743	0.4862	0.0632641	0.327064	0.0640073	0.321402	0.0793907	0.218481
TRIAE_CS42_3AS_TGACv1_210643_AA0676210	TraesCS3A02G149400	1208	ME11	brown	-0.125394	0.0513833	-0.05081	0.431379	-0.0194012	0.763965	-0.114622	0.0751198	-0.0475793	0.461277	-0.0710924	0.270633	-0.0594955	0.356759	0.177388	0.00565388	0.219245	0.000592823
TRIAE_CS42_3AS_TGACv1_212697_AA0702680	TraesCS3A02G151600	871	ME11	brown	-0.0847308	0.188967	-0.0283884	0.660356	-0.0885394	0.169779	-0.131317	0.0412425	-0.138586	0.031151	-0.134718	0.0362226	-0.0555792	0.389349	0.176807	0.0058159	0.192921	0.00257849
TRIAE_CS42_3AS_TGACv1_210838_AA0679950	TraesCS3A02G152000	1223	ME11	brown	-0.0645898	0.317009	-0.0351656	0.586177	-0.10496	0.103346	-0.0753983	0.2426	-0.16103	0.0121258	-0.135502	0.035141	-0.0899327	0.163134	0.20387	0.00142961	0.271859	1.80063e-05
TRIAE_CS42_3AS_TGACv1_212457_AA0701020	TraesCS3A02G153100	1118	ME11	brown	-0.203456	0.00146265	-0.00230077	0.971596	-0.129593	0.0440037	-0.140219	0.0291997	-0.152933	0.0172763	-0.0386597	0.549497	-0.0411611	0.523948	0.104913	0.103502	0.134884	0.0359911
TRIAE_CS42_3AS_TGACv1_211819_AA0694600	TraesCS3A02G153500	1392	ME11	brown	-0.126848	0.0487183	-0.0317188	0.623428	-0.0579844	0.369127	-0.103219	0.109227	-0.129326	0.0444453	-0.0339499	0.599199	-0.0373557	0.563054	0.168894	0.00847066	0.207741	0.00115204
TRIAE_CS42_3AS_TGACv1_211522_AA0691090	TraesCS3A02G160800	600	ME11	brown	-0.120735	0.0607463	-0.0560108	0.385672	-0.0142033	0.826013	-0.0660954	0.305835	-0.0508956	0.430602	-0.065939	0.306984	-0.0449889	0.486058	0.0694935	0.281583	0.0877337	0.173712
TRIAE_CS42_3AS_TGACv1_211067_AA0684540	TraesCS3A02G164700	1509	ME11	brown	-0.184214	0.00403383	-0.0163422	0.800326	-0.0895883	0.164758	-0.130483	0.0425595	-0.116678	0.0700056	-0.0735116	0.254623	-0.059962	0.352995	0.165881	0.0097358	0.19957	0.00180879
TRIAE_CS42_3AS_TGACv1_210486_AA0673200	TraesCS3A02G167700	1236	ME11	brown	-0.102756	0.110834	0.0367601	0.569299	-0.0388962	0.547056	-0.0663991	0.303614	-0.081221	0.208015	-0.107146	0.0963212	-0.0763831	0.236484	0.180548	0.00484277	0.188372	0.00326537
TRIAE_CS42_3AS_TGACv1_212884_AA0703880	TraesCS3A02G170400	1380	ME11	brown	-0.100378	0.119385	-0.00561206	0.930789	-0.00724929	0.910673	-0.0628119	0.33054	-0.067851	0.293139	-0.00369282	0.954426	0.0508848	0.4307	0.080962	0.209474	0.0834934	0.195531
TRIAE_CS42_3AS_TGACv1_212094_AA0697680	TraesCS3A02G175500	827	ME11	brown	-0.0931631	0.148481	0.00147847	0.981746	-0.025303	0.695319	-0.0496556	0.441932	-0.0337329	0.601537	-0.0517836	0.422593	-0.0281463	0.663075	0.0812134	0.208058	0.11671	0.0699275
TRIAE_CS42_3AS_TGACv1_210825_AA0679800	TraesCS3A02G178000	1311	ME11	brown	-0.104421	0.10514	-0.0107959	0.867307	-0.0712203	0.26977	-0.106054	0.0997799	-0.120813	0.060578	-0.152906	0.0172957	-0.0768589	0.233568	0.174507	0.0064975	0.208693	0.00109184
TRIAE_CS42_3AS_TGACv1_211955_AA0696000	TraesCS3A02G181200	1370	ME11	brown	-0.14058	0.0287823	0.01941	0.763862	-0.116746	0.0698405	-0.140041	0.0294062	-0.103636	0.107796	-0.000196411	0.997575	0.0213838	0.740667	0.0919843	0.153708	0.164585	0.0103297
TRIAE_CS42_3AS_TGACv1_211230_AA0686970	TraesCS3A02G183500	1486	ME11	brown	-0.125084	0.0519653	-0.025938	0.688068	-0.0783492	0.224601	-0.111079	0.0846391	-0.128488	0.0458541	-0.0741125	0.25075	-0.0288523	0.65516	0.145849	0.0232518	0.185741	0.00373434
TRIAE_CS42_3AS_TGACv1_211977_AA0696260	TraesCS3A02G184500	826	ME11	brown	-0.233575	0.000246764	0.0248279	0.700763	-0.114423	0.0756305	-0.0870121	0.177291	-0.127262	0.0479814	0.0080178	0.901249	-0.0451662	0.484339	0.0965625	0.134163	0.14571	0.0233846
TRIAE_CS42_3AS_TGACv1_211757_AA0693710	TraesCS3A02G186100	1416	ME11	brown	-0.196909	0.00208735	0.00544338	0.932865	-0.0735357	0.254466	-0.120813	0.060579	-0.0918157	0.154466	0.0478042	0.459159	0.00184034	0.977279	0.193677	0.00247803	0.222648	0.000483821
TRIAE_CS42_3AS_TGACv1_211294_AA0688120	TraesCS3A02G186600	735	ME11	brown	-0.22313	0.000469964	-0.0105113	0.870773	-0.142375	0.0267829	-0.168328	0.00869662	-0.157326	0.0142849	0.0197796	0.759502	-0.0220495	0.732897	0.108763	0.0913704	0.174872	0.00638491
TRIAE_CS42_3AS_TGACv1_211450_AA0690280	TraesCS3A02G187100	521	ME11	brown	-0.0633436	0.326455	-0.00920911	0.886668	-0.0594169	0.357397	-0.170037	0.0080304	-0.0317836	0.622719	-0.0447392	0.488484	-0.0311341	0.629847	0.0679511	0.292426	0.160674	0.01232
TRIAE_CS42_3AS_TGACv1_211048_AA0683910	TraesCS3A02G197800	711	ME11	brown	-0.0671335	0.298285	-0.0123734	0.848137	-0.155996	0.0151384	-0.144617	0.0244555	-0.150229	0.0193767	-0.0247033	0.702193	0.000371918	0.995408	-0.0392794	0.543111	0.0292872	0.650304
TRIAE_CS42_3AL_TGACv1_193643_AA0616070	TraesCS3A02G211600	1112	ME11	brown	-0.135965	0.0345153	-0.0302913	0.639149	0.0255345	0.692672	-0.00635554	0.921648	-0.0178933	0.78183	-0.0597115	0.355013	-0.0572117	0.375551	0.160025	0.0126813	0.218614	0.000615372
TRIAE_CS42_3AL_TGACv1_195793_AA0654030	TraesCS3A02G222000	1921	ME11	brown	-0.157762	0.0140145	-0.0744312	0.248712	-0.136061	0.0343872	-0.111979	0.0821344	-0.156428	0.0148564	-0.0619937	0.336891	-0.0653845	0.311078	0.214238	0.000794993	0.322478	2.92438e-07
TRIAE_CS42_3AL_TGACv1_195826_AA0654540	TraesCS3A02G223000	1198	ME11	brown	-0.0824398	0.20125	-0.0242032	0.707944	-0.0714446	0.26826	-0.0667816	0.300831	-0.0976324	0.129884	-0.00859411	0.894191	0.0134436	0.835182	0.165154	0.0100651	0.249426	8.77275e-05
TRIAE_CS42_3AL_TGACv1_196959_AA0663960	TraesCS3A02G231400	1286	ME11	brown	-0.129952	0.0434168	-0.0487208	0.450584	-0.108082	0.0934319	-0.110436	0.0864672	-0.147379	0.0218282	-0.0591064	0.359919	0.0040862	0.949577	0.210929	0.00096161	0.275019	1.42402e-05
TRIAE_CS42_3AL_TGACv1_193580_AA0613650	TraesCS3A02G238400	2061	ME11	brown	-0.142931	0.0261891	0.00194272	0.976015	-0.00885545	0.890993	-0.0255893	0.692046	-0.016695	0.796108	-0.0163608	0.800103	-0.0345735	0.592503	0.107675	0.0946797	0.144386	0.0246869
TRIAE_CS42_3AL_TGACv1_195142_AA0645250	TraesCS3A02G239900	2444	ME11	brown	-0.153309	0.0169998	0.0433216	0.502379	0.0553157	0.391605	0.00323151	0.960114	0.016798	0.794879	0.0595171	0.356584	0.0783849	0.224389	0.0529989	0.411773	0.169375	0.008283
TRIAE_CS42_3AL_TGACv1_194606_AA0636660	TraesCS3A02G247600	1443	ME11	brown	-0.110017	0.0876766	-0.00817615	0.899309	-0.0418799	0.51672	-0.0651381	0.312909	-0.098518	0.126422	-0.0922147	0.152675	-0.0303727	0.638248	0.124394	0.0532839	0.158528	0.01355
TRIAE_CS42_3AL_TGACv1_198285_AA0668310	TraesCS3A02G252700	1253	ME11	brown	-0.16313	0.0110341	-0.0080731	0.900571	-0.136866	0.033326	-0.102963	0.110115	-0.158231	0.0137285	-0.0171798	0.790323	-0.0314486	0.62639	0.16685	0.00931185	0.276838	1.24244e-05
TRIAE_CS42_3AL_TGACv1_195532_AA0650730	TraesCS3A02G259300	1427	ME11	brown	-0.0649202	0.314534	0.0625879	0.332272	0.122025	0.0580233	0.00789475	0.902757	0.0958306	0.137153	-0.00584827	0.927884	0.0555784	0.389356	0.067443	0.296058	0.0894424	0.165449
TRIAE_CS42_3AL_TGACv1_195359_AA0648520	TraesCS3A02G265000	2583	ME11	brown	-0.108959	0.0907859	-0.023883	0.711635	-0.119471	0.063517	-0.0643156	0.319072	-0.16449	0.0103742	-0.153453	0.0168954	-0.124835	0.0524382	0.111675	0.0829737	0.161828	0.0117
TRIAE_CS42_U_TGACv1_642294_AA2115300	TraesCS3A02G267300	1375	ME11	brown	-0.0931599	0.148495	0.0337098	0.601785	-0.0262118	0.684949	-0.120011	0.0623208	-0.0585722	0.364284	-0.0663854	0.303713	-0.0250328	0.698413	0.101059	0.116885	0.134482	0.0365525
TRIAE_CS42_2BS_TGACv1_147153_AA0478870	TraesCS3A02G267900	846	ME11	brown	-0.110976	0.0849307	0.0227828	0.724368	-0.0537676	0.405015	-0.0755353	0.241742	-0.0886678	0.169158	-0.0515846	0.42438	-0.0189303	0.769532	0.133748	0.0375975	0.184583	0.00395942
TRIAE_CS42_3AL_TGACv1_194595_AA0636390	TraesCS3A02G268300	1280	ME11	brown	-0.167337	0.00910489	-0.00561064	0.930807	-0.0230857	0.720854	-0.074825	0.24621	-0.0425962	0.509569	0.0307256	0.634348	0.0124578	0.847114	0.121824	0.0584406	0.225278	0.000412634
TRIAE_CS42_3AL_TGACv1_194492_AA0634070	TraesCS3A02G275700	1919	ME11	brown	-0.166979	0.00925639	0.0990129	0.124518	0.0397533	0.538252	0.0614805	0.340914	-0.0316712	0.623949	-0.00991639	0.878029	0.0433357	0.502239	0.0377414	0.559027	0.051615	0.424107
TRIAE_CS42_3AL_TGACv1_195736_AA0653260	TraesCS3A02G280300	1120	ME11	brown	-0.143856	0.025225	0.0314308	0.626586	-0.0423228	0.512292	-0.107219	0.0960914	-0.065399	0.310971	0.0133009	0.836907	0.0233433	0.717871	0.116313	0.0708902	0.151912	0.0180446
TRIAE_CS42_3AL_TGACv1_197248_AA0665570	TraesCS3A02G286800	1821	ME11	brown	-0.267925	2.4e-05	-0.0368481	0.568374	-0.104813	0.103834	-0.0538363	0.404413	-0.128465	0.0458923	-0.0476999	0.460141	-0.0555157	0.389892	0.160247	0.0125568	0.227869	0.000352131
TRIAE_CS42_3AL_TGACv1_196250_AA0658780	TraesCS3A02G296200	1420	ME11	brown	-0.185142	0.0038493	-0.0551781	0.392786	-0.0803839	0.212756	0.0016768	0.979297	-0.125992	0.050273	-0.121988	0.0580995	-0.122001	0.0580728	0.192674	0.0026122	0.253692	6.56325e-05
TRIAE_CS42_3AL_TGACv1_198098_AA0667960	TraesCS3A02G296500	1264	ME11	brown	-0.072351	0.26222	-0.00847197	0.895686	0.0307607	0.633961	-0.0411624	0.523935	-0.00151354	0.981313	-0.0385194	0.550949	0.0218992	0.734648	0.052602	0.415289	0.0351743	0.586085
TRIAE_CS42_3AL_TGACv1_194838_AA0640450	TraesCS3A02G303700	489	ME11	brown	-0.101572	0.115028	0.022664	0.725747	-0.065079	0.31335	-0.053934	0.40356	-0.0728938	0.258648	-0.0582267	0.367125	-0.01997	0.757259	0.0189431	0.76938	0.111292	0.0840424
TRIAE_CS42_3AS_TGACv1_210859_AA0680410	TraesCS3A02G313000	1296	ME11	brown	-0.0674174	0.296241	-0.00382544	0.952791	-0.0499382	0.439335	-0.107471	0.0953097	-0.104581	0.104604	-0.0317799	0.622759	-0.0443731	0.492053	0.0933059	0.147857	0.198107	0.00195748
TRIAE_CS42_3AS_TGACv1_211087_AA0684790	TraesCS3A02G313500	1137	ME11	brown	-0.148157	0.0211338	-0.0176938	0.784202	-0.115629	0.0725778	-0.0899875	0.162877	-0.154362	0.016248	-0.0513452	0.426536	-0.0361643	0.575579	0.142549	0.0265961	0.209677	0.00103268
TRIAE_CS42_3AL_TGACv1_197242_AA0665550	TraesCS3A02G321500	873	ME11	brown	-0.132823	0.0389513	-0.0168751	0.793959	-0.0503111	0.435922	-0.0701216	0.277246	-0.122518	0.0570088	-0.09576	0.137443	-0.0403546	0.532119	0.154572	0.0161012	0.220371	0.000554449
TRIAE_CS42_3AL_TGACv1_193893_AA0622020	TraesCS3A02G330700	1625	ME11	brown	-0.183905	0.00409683	-0.0365451	0.571561	-0.107789	0.0943284	-0.1306	0.0423729	-0.1551	0.0157385	-0.0241907	0.708087	-0.0140123	0.828316	0.176533	0.00589361	0.252835	6.96029e-05
TRIAE_CS42_3AL_TGACv1_196209_AA0658270	TraesCS3A02G330900	3126	ME11	brown	-0.0753355	0.242993	0.0238961	0.711484	0.0416918	0.518607	-0.0293919	0.649137	0.0167812	0.795079	0.0107417	0.867968	0.0496784	0.441722	0.0727393	0.259661	0.112191	0.0815523
TRIAE_CS42_3AL_TGACv1_196209_AA0658290	TraesCS3A02G331100	853	ME11	brown	-0.106666	0.0978309	0.151101	0.0186761	-0.0401794	0.533903	-0.0935527	0.146783	-0.0358375	0.579036	-0.0180196	0.780329	-0.0511171	0.428597	0.0364705	0.572347	0.035751	0.579953
TRIAE_CS42_3AL_TGACv1_194329_AA0631130	TraesCS3A02G331600	1695	ME11	brown	-0.142776	0.0263534	0.00543941	0.932913	-0.103049	0.109816	-0.139085	0.0305427	-0.139142	0.0304743	-0.0655077	0.310166	-0.00768663	0.905308	0.0790535	0.220449	0.152985	0.0172372
TRIAE_CS42_3AL_TGACv1_195825_AA0654520	TraesCS3A02G333300	2264	ME11	brown	-0.151159	0.0186307	-0.0154181	0.811399	-0.0117244	0.856013	-0.0166151	0.797063	-0.0672199	0.297662	-0.0578368	0.370348	-0.02162	0.737907	0.103722	0.107503	0.0509088	0.430483
TRIAE_CS42_3AL_TGACv1_195082_AA0644530	TraesCS3A02G334500	1223	ME11	brown	-0.0726688	0.260124	-0.0181824	0.778395	-0.0394155	0.541713	-0.139665	0.0298495	-0.0852358	0.186335	-0.0165572	0.797755	0.0177267	0.783811	0.0675578	0.295235	0.102665	0.111152
TRIAE_CS42_3AL_TGACv1_195082_AA0644510	TraesCS3A02G334700	1173	ME11	brown	-0.0771914	0.231546	-0.0425102	0.510424	-0.049397	0.444316	-0.12809	0.0465358	-0.0856562	0.184164	-0.0401895	0.5338	0.0116056	0.857458	0.119683	0.063045	0.183968	0.00408394
TRIAE_CS42_3AL_TGACv1_194893_AA0641640	TraesCS3A02G339200	3627	ME11	brown	-0.134481	0.0365548	-0.0265105	0.681554	-0.0920431	0.153444	-0.111934	0.0822577	-0.139281	0.0303074	-0.0833685	0.196203	-0.0517207	0.423157	0.161957	0.0116327	0.23194	0.000273471
TRIAE_CS42_3AL_TGACv1_195250_AA0646960	TraesCS3A02G342100	1053	ME11	brown	-0.192554	0.00262864	0.124905	0.0523063	-0.117442	0.0681773	-0.0935517	0.146788	-0.128264	0.0462368	-0.0378756	0.55763	-0.00777881	0.904178	0.0299717	0.64269	0.128323	0.0461357
TRIAE_CS42_3AL_TGACv1_196411_AA0660180	TraesCS3A02G353000	961	ME11	brown	-0.126347	0.0496233	-0.0141778	0.82632	-0.0996265	0.122189	-0.106905	0.0970764	-0.142702	0.0264322	-0.0839331	0.19318	-0.0288961	0.65467	0.134882	0.0359939	0.193247	0.00253479
TRIAE_CS42_3AL_TGACv1_195263_AA0647180	TraesCS3A02G354600	682	ME11	brown	-0.132375	0.0396213	0.0489515	0.44844	-0.0956082	0.138071	-0.142203	0.026969	-0.0983121	0.12722	-0.0300444	0.641885	0.000356514	0.995598	0.0705618	0.274234	0.13997	0.0294894
TRIAE_CS42_3AL_TGACv1_195978_AA0656130	TraesCS3A02G355900	1097	ME11	brown	-0.1068	0.0974061	0.0198657	0.758487	-0.0280227	0.664463	-0.0512989	0.426954	-0.0745338	0.248058	-0.0985157	0.126431	-0.0740487	0.251159	0.159618	0.0129123	0.158915	0.0133203
TRIAE_CS42_3AL_TGACv1_196806_AA0663030	TraesCS3A02G357200	1076	ME11	brown	-0.121318	0.0595017	-0.00113145	0.98603	0.104892	0.103571	0.00889848	0.890467	0.0488033	0.449816	-0.0372982	0.563655	-0.0415125	0.520408	0.144213	0.0248613	0.157136	0.014404
TRIAE_CS42_3AL_TGACv1_194296_AA0630660	TraesCS3A02G366100	1209	ME11	brown	-0.209558	0.00103967	-0.0340977	0.597608	-0.105012	0.103176	-0.0580495	0.368588	-0.13122	0.0413938	-0.0460628	0.475699	-0.0610487	0.344322	0.167561	0.00901131	0.310028	8.66842e-07
TRIAE_CS42_3AL_TGACv1_194385_AA0632260	TraesCS3A02G371400	2449	ME11	brown	-0.0497892	0.440703	-0.00388718	0.95203	-0.0552022	0.392579	-0.0751013	0.244466	-0.114052	0.0765895	-0.120662	0.0609038	-0.0338044	0.600765	0.120254	0.0617889	0.115398	0.073153
TRIAE_CS42_3AL_TGACv1_196834_AA0663140	TraesCS3A02G372600	1149	ME11	brown	-0.158595	0.0135099	-0.0338532	0.60024	-0.0461464	0.474897	-0.0658629	0.307544	-0.102649	0.111209	-0.103551	0.108085	-0.083597	0.194975	0.127518	0.0475302	0.106169	0.0994119
TRIAE_CS42_3AL_TGACv1_197533_AA0666630	TraesCS3A02G387000	1042	ME11	brown	-0.112412	0.0809495	0.061877	0.337803	-0.060088	0.351982	-0.0331891	0.607413	-0.0779908	0.226735	-0.0857463	0.183702	-0.0274798	0.67058	0.0426762	0.508773	0.0904413	0.160758
TRIAE_CS42_3AL_TGACv1_193736_AA0618740	TraesCS3A02G389300	1193	ME11	brown	-0.0514439	0.425647	-0.0110508	0.864204	-0.0370217	0.566551	-0.104431	0.105108	-0.0491741	0.446376	-8.51472e-05	0.998949	-0.00816367	0.899462	0.074096	0.250855	0.138615	0.0311149
TRIAE_CS42_3AL_TGACv1_194324_AA0631050	TraesCS3A02G392100	739	ME11	brown	-0.0901709	0.162018	0.0347294	0.590834	-0.0991251	0.12409	-0.0255662	0.69231	-0.126983	0.0484783	-0.114404	0.0756772	-0.0826567	0.200063	0.144783	0.0242902	0.142097	0.027085
TRIAE_CS42_6DL_TGACv1_526578_AA1687430	TraesCS3A02G394500	2217	ME11	brown	-0.11928	0.0639433	-0.0043995	0.945717	0.00420308	0.948137	-0.0143079	0.824752	0.00408652	0.949573	0.0561804	0.384233	0.0375011	0.561534	0.0804175	0.212564	0.156339	0.0149139
TRIAE_CS42_3AL_TGACv1_194123_AA0627010	TraesCS3A02G405600	1198	ME11	brown	-0.187737	0.00337342	0.156424	0.0148589	-0.169637	0.00818193	-0.0970196	0.132322	-0.170324	0.007923	0.0125476	0.846026	-0.0122687	0.849407	0.0685071	0.288485	0.192681	0.00261119
TRIAE_CS42_3AL_TGACv1_195455_AA0649810	TraesCS3A02G407900	1576	ME11	brown	-0.177334	0.00566874	0.10954	0.0890675	-0.0378149	0.558261	0.0109456	0.865484	-0.107725	0.0945249	0.0367155	0.569768	0.070346	0.275708	0.0295961	0.646863	0.143003	0.0261124
TRIAE_CS42_U_TGACv1_643356_AA2131110	TraesCS3A02G419000	1729	ME11	brown	-0.240454	0.00015887	-0.0043159	0.946747	-0.0256534	0.691314	-0.103734	0.10746	-0.0589153	0.361477	-0.00140913	0.982602	-0.0221664	0.731534	0.109914	0.0879734	0.154988	0.015815
TRIAE_CS42_3AL_TGACv1_195308_AA0647760	TraesCS3A02G419400	994	ME11	brown	-0.0903756	0.161063	0.0224682	0.728023	-0.0155195	0.810182	-0.14089	0.0284283	-0.00150363	0.981435	-0.127496	0.0475693	-0.10876	0.0913793	0.117032	0.0691526	0.0959867	0.136511
TRIAE_CS42_3AL_TGACv1_195060_AA0644260	TraesCS3A02G421000	762	ME11	brown	-0.0526136	0.415185	-0.0927227	0.150417	0.0833721	0.196183	-0.0430404	0.505159	0.0501433	0.437456	-0.135956	0.0345272	-0.158829	0.0133712	0.248202	9.52569e-05	0.265762	2.80863e-05
TRIAE_CS42_3AL_TGACv1_193940_AA0623100	TraesCS3A02G429800	1320	ME11	brown	-0.0868862	0.177922	-0.0496784	0.441722	-0.0637004	0.323732	-0.0836233	0.194835	-0.104291	0.105575	-0.0659625	0.306811	-0.0346049	0.592166	0.146655	0.0224915	0.208885	0.00108008
TRIAE_CS42_3AL_TGACv1_194940_AA0642350	TraesCS3A02G440700	1185	ME11	brown	-0.199722	0.00179394	-0.0275901	0.669336	-0.00359915	0.955581	0.0153369	0.812374	-0.0229591	0.722322	-0.0466621	0.469971	-0.0072429	0.910751	0.0926331	0.150814	0.165588	0.00986708
TRIAE_CS42_3AL_TGACv1_194213_AA0628770	TraesCS3A02G463300	2134	ME11	brown	-0.0414105	0.521435	-0.124001	0.0540483	-0.124021	0.0540082	-0.159936	0.0127315	-0.133663	0.0377208	-0.181264	0.00467405	-0.100283	0.119734	0.18533	0.00381303	0.126175	0.0499364
TRIAE_CS42_3AL_TGACv1_195150_AA0645470	TraesCS3A02G472800	1125	ME11	brown	-0.126437	0.04946	0.0452349	0.483674	-0.0749295	0.245549	-0.0986692	0.125838	-0.110254	0.0869907	-0.0734724	0.254876	0.00110694	0.986332	0.067386	0.296467	0.103785	0.107287
TRIAE_CS42_3AL_TGACv1_194515_AA0634710	TraesCS3A02G485900	1816	ME11	brown	-0.0818584	0.204457	-0.0530159	0.411623	-0.00442913	0.945352	-0.041288	0.522668	-0.021189	0.742947	-0.103926	0.106808	-0.0348833	0.589189	0.158796	0.0133904	0.17541	0.0062217
TRIAE_CS42_3AL_TGACv1_194207_AA0628520	TraesCS3A02G500600	2752	ME11	brown	-0.0862975	0.18089	-0.0456169	0.479986	-0.053343	0.408739	-0.0595652	0.356196	-0.115962	0.0717522	-0.136819	0.0333873	-0.0907768	0.159204	0.137098	0.0330252	0.113863	0.077082
TRIAE_CS42_3AL_TGACv1_196278_AA0659020	TraesCS3A02G509300	454	ME11	brown	-0.0298242	0.644328	-0.0748573	0.246006	-0.0902528	0.161635	-0.135658	0.0349291	-0.125914	0.0504171	-0.058944	0.361242	-0.0181538	0.778736	0.0670338	0.299005	0.0654203	0.310813
TRIAE_CS42_3AL_TGACv1_193672_AA0617240	TraesCS3A02G513800	2666	ME11	brown	-0.151316	0.0185073	-0.00848144	0.89557	-0.0906434	0.159821	-0.141652	0.0275739	-0.150961	0.0187872	-0.0921664	0.152891	-0.0268715	0.677458	0.0785954	0.223143	0.0752443	0.243566
TRIAE_CS42_3AL_TGACv1_196010_AA0656440	TraesCS3A02G517300	711	ME11	brown	-0.136614	0.0336546	-0.0085178	0.895125	-0.0547737	0.396269	-0.137304	0.0327604	-0.0925683	0.151101	-0.0556127	0.389063	0.0127335	0.843774	0.0610225	0.34453	0.114134	0.0763762
TRIAE_CS42_3AL_TGACv1_196066_AA0657030	TraesCS3A02G520500	926	ME11	brown	-0.154089	0.0164402	0.0027289	0.966314	-0.112071	0.0818798	-0.139526	0.0300143	-0.163076	0.011061	-0.0793856	0.21851	-0.0284698	0.659443	0.0384148	0.552031	0.0744613	0.24852
TRIAE_CS42_3AL_TGACv1_195885_AA0655260	TraesCS3A02G521500	1109	ME11	brown	-0.0937319	0.146008	0.0287498	0.656307	-0.103067	0.109754	-0.143779	0.0253041	-0.0955272	0.138407	-0.0576946	0.371528	-0.0277369	0.66768	0.0914356	0.156187	0.134625	0.0363519
TRIAE_CS42_3AL_TGACv1_195885_AA0655240	TraesCS3A02G521600	1087	ME11	brown	-0.149181	0.020249	0.041078	0.524787	-0.139089	0.0305382	-0.160128	0.0126231	-0.168014	0.0088241	-0.0743306	0.249354	-0.0306329	0.635371	0.115551	0.0727718	0.128321	0.046138
TRIAE_CS42_3AL_TGACv1_195044_AA0643980	TraesCS3A02G531600	1127	ME11	brown	-0.132717	0.0391087	0.0252343	0.696105	-0.0624362	0.333447	-0.101062	0.116873	-0.0917873	0.154595	0.0187733	0.77139	0.0614323	0.341293	0.0852453	0.186286	0.154509	0.0161455
TRIAE_CS42_3AL_TGACv1_195382_AA0648850	TraesCS3A02G532400	538	ME11	brown	-0.0874323	0.1752	0.0582573	0.366873	-0.0185441	0.774105	-0.0591074	0.35991	-0.0526169	0.415156	-0.0915042	0.155876	0.0136239	0.833004	0.0155013	0.810401	0.0176962	0.784173
TRIAE_CS42_3AL_TGACv1_193610_AA0614880	TraesCS3A02G538400	1108	ME11	brown	-0.204383	0.00138956	0.0276218	0.668977	-0.122713	0.0566117	-0.099375	0.12314	-0.178481	0.00536042	-0.0791107	0.220114	-0.011886	0.854051	0.0704951	0.274689	0.154997	0.0158086
TRIAE_CS42_3AL_TGACv1_194505_AA0634490	TraesCS3A02G659000	1468	ME11	brown	-0.0976335	0.12988	-0.000367454	0.995463	0.0191085	0.767424	-0.0322552	0.617564	-0.00148084	0.981716	-0.0405967	0.52966	0.0220768	0.732578	0.107718	0.0945461	0.0570426	0.376967
TRIAE_CS42_3AL_TGACv1_197749_AA0667160	TraesCS3A02G690400	994	ME11	brown	-0.162663	0.0112689	0.0149437	0.817099	-0.0888076	0.168484	-0.126353	0.0496118	-0.10742	0.0954663	-0.0821663	0.202754	-0.0633102	0.326711	0.170283	0.00793824	0.208297	0.00111654
TRIAE_CS42_3B_TGACv1_224164_AA0793220	TraesCS3B02G004700	2017	ME11	brown	-0.169927	0.0080719	0.020845	0.746977	0.00948745	0.883267	-0.0680357	0.291824	-0.0454141	0.481942	-0.00665949	0.917914	0.0372663	0.563989	0.0762028	0.237596	0.0842925	0.191274
TRIAE_CS42_3B_TGACv1_221596_AA0745450	TraesCS3B02G019900	2645	ME11	brown	-0.0524903	0.416281	0.0612641	0.342619	-0.00773358	0.904733	0.0519925	0.420721	-0.0486098	0.451617	-0.0425029	0.510497	-0.0162621	0.801284	0.125293	0.051572	0.176726	0.00583869
TRIAE_CS42_3B_TGACv1_220723_AA0716810	TraesCS3B02G036200	1145	ME11	brown	-0.116833	0.0696314	0.00869796	0.89292	-0.157803	0.0139891	-0.0963086	0.135194	-0.165047	0.0101143	-0.202134	0.00157291	-0.163031	0.0110834	0.192609	0.00262106	0.220752	0.00054202
TRIAE_CS42_3B_TGACv1_220723_AA0716830	TraesCS3B02G036400	1258	ME11	brown	0.00574277	0.929181	-0.070423	0.275182	-0.110053	0.0875719	-0.156228	0.014986	-0.126963	0.0485125	-0.191337	0.0028012	-0.154254	0.0163236	0.299792	2.0422e-06	0.272889	1.66854e-05
TRIAE_CS42_3B_TGACv1_224551_AA0797860	TraesCS3B02G071700	1246	ME11	brown	-0.169541	0.00821875	-0.00266959	0.967045	-0.150602	0.0190745	-0.0827345	0.199638	-0.19334	0.00252243	-0.0926257	0.150847	-0.0187102	0.772137	0.0816795	0.205451	0.121708	0.0586822
TRIAE_CS42_3B_TGACv1_221614_AA0745890	TraesCS3B02G078900	1144	ME11	brown	-0.0220358	0.733056	0.0175839	0.78551	0.00500328	0.938281	-0.0541353	0.401805	0.00392578	0.951555	-0.0657582	0.308315	-0.0285471	0.658577	0.0780923	0.226129	0.114759	0.0747695
TRIAE_CS42_3B_TGACv1_223424_AA0782000	TraesCS3B02G098500	1056	ME11	brown	-0.100421	0.119225	0.0327212	0.612489	-0.0427013	0.508524	-0.0256515	0.691336	-0.0869171	0.177767	-0.0795724	0.217425	-0.0443849	0.491937	0.0537617	0.405066	0.100631	0.11845
TRIAE_CS42_3B_TGACv1_221680_AA0747350	TraesCS3B02G100800	1064	ME11	brown	-0.138728	0.0309764	-0.018766	0.771476	-0.0852869	0.18607	-0.0760912	0.238285	-0.12012	0.0620821	-0.117687	0.067602	-0.0658828	0.307398	0.17972	0.0050445	0.252283	7.2277e-05
TRIAE_CS42_3B_TGACv1_225908_AA0812800	TraesCS3B02G105900	505	ME11	brown	0.0220983	0.732328	0.0180871	0.779528	-0.0379261	0.557104	-0.10223	0.112683	-0.0608522	0.34588	-0.0744622	0.248515	0.019991	0.757011	0.0728221	0.259118	0.0358774	0.578614
TRIAE_CS42_3B_TGACv1_222628_AA0768170	TraesCS3B02G111900	3362	ME11	brown	-0.0721932	0.263264	-0.0342002	0.596507	0.0432897	0.502694	-0.0565108	0.381438	-0.022081	0.73253	-0.195207	0.00228548	-0.134245	0.0368877	0.208102	0.0011289	0.130629	0.0423268
TRIAE_CS42_3B_TGACv1_221204_AA0733660	TraesCS3B02G113000	1317	ME11	brown	-0.122237	0.0575852	0.0447262	0.488611	-0.00445544	0.945028	-0.0316434	0.624255	-0.0633865	0.326127	-0.0130445	0.840009	-0.0121595	0.850732	0.135202	0.0355516	0.172029	0.00731141
TRIAE_CS42_3B_TGACv1_223743_AA0786520	TraesCS3B02G113800	1294	ME11	brown	-0.0756405	0.241085	-0.0523791	0.41727	0.0413926	0.521614	-0.0980701	0.128163	-0.00266484	0.967104	-0.0342076	0.596428	-0.00568383	0.929906	0.125576	0.0510429	0.141062	0.0282337
TRIAE_CS42_3B_TGACv1_221724_AA0748430	TraesCS3B02G123000	1408	ME11	brown	-0.0751281	0.244297	0.01765	0.784724	0.00924403	0.886241	-0.0895066	0.165145	-0.0191526	0.766902	-0.0492775	0.44542	0.0141416	0.826756	0.0756287	0.241159	0.129666	0.0438834
TRIAE_CS42_U_TGACv1_640728_AA2071330	TraesCS3B02G131800	922	ME11	brown	-0.099426	0.122947	0.0465868	0.470688	-0.0519275	0.421303	-0.0668477	0.300351	-0.0679815	0.292209	-0.101916	0.113799	-0.0738481	0.252449	0.0498533	0.440115	0.1503	0.0193192
TRIAE_CS42_U_TGACv1_640728_AA2071340	TraesCS3B02G131900	1141	ME11	brown	-0.152659	0.0174797	-0.00311494	0.961552	-0.0912361	0.157097	-0.129135	0.044762	-0.123458	0.0551162	-0.0321169	0.619074	0.0127941	0.843039	0.100159	0.120195	0.126248	0.0498032
TRIAE_CS42_7BL_TGACv1_576879_AA1858370	TraesCS3B02G133800	1018	ME11	brown	-0.0826616	0.200036	-0.011733	0.85591	-0.0644894	0.317763	-0.0370504	0.566251	-0.0801095	0.214326	-0.0464097	0.472378	0.0238025	0.712564	0.0512894	0.427039	0.0789801	0.220879
TRIAE_CS42_3B_TGACv1_226896_AA0820010	TraesCS3B02G147100	1333	ME11	brown	-0.101409	0.115616	0.0125958	0.845441	-0.0935113	0.146963	-0.140908	0.0284075	-0.138985	0.0306634	-0.0314736	0.626116	-0.00301676	0.962763	0.152207	0.0178195	0.21447	0.000784374
TRIAE_CS42_3B_TGACv1_225541_AA0809540	TraesCS3B02G151200	3759	ME11	brown	-0.112929	0.0795533	-0.00713576	0.912066	-0.0861775	0.181499	-0.0973112	0.131157	-0.123673	0.0546907	-0.119066	0.0644255	-0.069284	0.28304	0.09607	0.136169	0.121148	0.0598631
TRIAE_CS42_3B_TGACv1_223981_AA0790520	TraesCS3B02G154600	1158	ME11	brown	-0.125428	0.0513192	-0.0070687	0.912889	-0.101388	0.115693	-0.0895548	0.164917	-0.155474	0.0154854	-0.11457	0.0752527	-0.0657471	0.308397	0.183829	0.00411259	0.225399	0.000409621
TRIAE_CS42_3B_TGACv1_225540_AA0809520	TraesCS3B02G158400	789	ME11	brown	-0.10215	0.112967	-0.020382	0.752412	-0.0831142	0.197576	-0.0654608	0.310513	-0.12057	0.0611018	-0.092482	0.151484	-0.0442636	0.493122	0.120251	0.0617948	0.171709	0.00742294
TRIAE_CS42_3B_TGACv1_220591_AA0709980	TraesCS3B02G161500	1363	ME11	brown	-0.173769	0.00673104	0.0640098	0.321383	-0.145203	0.0238761	-0.0921834	0.152815	-0.169147	0.00837124	-0.120534	0.0611795	-0.116275	0.0709846	0.0666133	0.302053	0.159121	0.0131997
TRIAE_CS42_3B_TGACv1_220700_AA0715950	TraesCS3B02G176500	681	ME11	brown	0.0774257	0.230129	-0.00541315	0.933237	0.0696499	0.280499	-0.0367604	0.569296	0.0317542	0.623041	-0.0433113	0.50248	0.0408483	0.52711	0.0184385	0.775357	0.00138998	0.982838
TRIAE_CS42_3B_TGACv1_225173_AA0805820	TraesCS3B02G179200	1110	ME11	brown	-0.089434	0.16549	-0.0349453	0.588527	-0.0875013	0.174858	-0.0962753	0.13533	-0.149213	0.0202221	-0.118586	0.0655171	-0.0494387	0.443931	0.204128	0.00140935	0.242719	0.000137035
TRIAE_CS42_3B_TGACv1_220852_AA0721380	TraesCS3B02G191400	1635	ME11	brown	-0.122074	0.0579209	0.0726137	0.260487	-0.0103075	0.873259	0.0445206	0.490613	-0.0178336	0.782539	-0.0241799	0.708212	0.0184583	0.775122	0.0842101	0.191709	0.201086	0.00166573
TRIAE_CS42_3B_TGACv1_223240_AA0778770	TraesCS3B02G205200	971	ME11	brown	-0.186675	0.00356142	0.0507281	0.432122	-0.122217	0.0576254	-0.087427	0.175226	-0.129664	0.0438871	-0.0410492	0.525078	0.0170698	0.791635	0.098384	0.126941	0.154265	0.0163158
TRIAE_CS42_3B_TGACv1_225840_AA0812330	TraesCS3B02G207100	1174	ME11	brown	-0.126301	0.0497079	-0.011173	0.862717	-0.122539	0.0569654	-0.139047	0.0305893	-0.145636	0.0234562	-0.115524	0.0728382	-0.0854152	0.185407	0.147759	0.0214863	0.21881	0.000608278
TRIAE_CS42_3B_TGACv1_224560_AA0797930	TraesCS3B02G207500	1482	ME11	brown	-0.262247	3.61e-05	0.0493814	0.44446	-0.132436	0.0395293	-0.0637428	0.323409	-0.17899	0.00522872	-0.0390262	0.545716	-0.0142679	0.825233	0.121567	0.0589775	0.225272	0.000412782
TRIAE_CS42_3B_TGACv1_224830_AA0802120	TraesCS3B02G214400	1037	ME11	brown	-0.210483	0.000986412	-0.0229566	0.72235	-0.0910434	0.157978	-0.0154687	0.810791	-0.104413	0.105165	-0.0142141	0.825882	-0.057993	0.369055	0.130584	0.0423974	0.174017	0.006652
TRIAE_CS42_3B_TGACv1_223141_AA0776920	TraesCS3B02G216500	756	ME11	brown	-0.10756	0.0950338	-0.00423082	0.947795	-0.0932298	0.148189	-0.163454	0.0108735	-0.121095	0.0599764	-0.0310982	0.630242	0.00436789	0.946106	0.142642	0.0264963	0.199022	0.00186328
TRIAE_CS42_3B_TGACv1_222491_AA0765820	TraesCS3B02G220400	3328	ME11	brown	-0.0772101	0.231433	0.0137642	0.831309	-0.0348824	0.589198	-0.120989	0.0602028	-0.0937682	0.145851	-0.0717288	0.266356	-0.00901988	0.888982	0.0897275	0.1641	0.0799776	0.215085
TRIAE_CS42_3B_TGACv1_224099_AA0792290	TraesCS3B02G226800	1494	ME11	brown	-0.0331246	0.608112	-0.0463785	0.472676	-0.060788	0.346391	-0.114306	0.075932	-0.142425	0.0267293	-0.0620802	0.336216	-0.000304227	0.996243	0.11659	0.0702166	0.130888	0.0419163
TRIAE_CS42_3B_TGACv1_222170_AA0758830	TraesCS3B02G229200	2365	ME11	brown	-0.127321	0.0478771	-0.0328808	0.610756	-0.132244	0.0398189	-0.143778	0.0253048	-0.185435	0.00379264	-0.06829	0.29002	-0.050462	0.434545	0.0755391	0.241719	0.176281	0.00596574
TRIAE_CS42_3B_TGACv1_221651_AA0746620	TraesCS3B02G233500	1306	ME11	brown	-0.0939594	0.145027	0.0555851	0.389298	0.025	0.698789	-0.0423334	0.512186	-0.0458545	0.477698	-0.0362761	0.574398	0.0243216	0.706581	0.0522584	0.418346	0.0542773	0.400569
TRIAE_CS42_3B_TGACv1_221930_AA0753430	TraesCS3B02G237900	882	ME11	brown	-0.169355	0.00829068	-0.0518127	0.422331	-0.0660561	0.306124	-0.141012	0.0282898	-0.108827	0.0911788	-0.105693	0.100948	-0.0524289	0.416827	0.15679	0.0146235	0.184952	0.00388644
TRIAE_CS42_3B_TGACv1_221441_AA0741010	TraesCS3B02G242000	1165	ME11	brown	-0.107468	0.0953173	0.00645116	0.920473	-0.0220381	0.733029	-0.0629829	0.329223	-0.0631449	0.327978	-0.0428367	0.507179	-0.0496676	0.441821	0.135257	0.0354762	0.191026	0.00284689
TRIAE_CS42_3B_TGACv1_223778_AA0787040	TraesCS3B02G246400	840	ME11	brown	-0.145982	0.0231245	0.0411834	0.523723	0.018356	0.776335	0.00805015	0.900852	-0.0436842	0.498805	-0.0808234	0.210257	0.00719311	0.911362	0.134248	0.0368835	0.120806	0.0605931
TRIAE_CS42_3B_TGACv1_222850_AA0771710	TraesCS3B02G251900	1433	ME11	brown	-0.278493	1.1e-05	-0.0582733	0.366742	-0.132647	0.0392138	-0.0775102	0.229619	-0.153155	0.0171124	-0.0468402	0.468275	-0.0673287	0.296879	0.201994	0.00158506	0.291661	3.94218e-06
TRIAE_CS42_3B_TGACv1_223001_AA0774910	TraesCS3B02G260600	1200	ME11	brown	-0.112202	0.0815234	0.016662	0.796502	-0.113987	0.0767586	-0.0642642	0.319459	-0.158292	0.0136916	-0.0841647	0.19195	0.0285088	0.659006	0.112883	0.0796782	0.167575	0.00900522
TRIAE_CS42_3B_TGACv1_220663_AA0714510	TraesCS3B02G266900	994	ME11	brown	-0.143611	0.0254777	-0.0418049	0.517472	-0.0321541	0.618668	-0.0481253	0.456145	-0.0781016	0.226074	-0.064532	0.317443	-0.0633704	0.32625	0.155667	0.0153559	0.15338	0.016948
TRIAE_CS42_3B_TGACv1_226632_AA0818210	TraesCS3B02G268300	1391	ME11	brown	-0.1358	0.0347377	-0.0175561	0.78584	-0.0123997	0.847819	-0.0924809	0.151489	-0.0561855	0.384189	-0.0775372	0.229456	0.0185259	0.774321	0.0344743	0.593566	0.08193	0.20406
TRIAE_CS42_3B_TGACv1_223962_AA0790250	TraesCS3B02G271800	1036	ME11	brown	-0.142779	0.02635	-0.0256581	0.69126	-0.0691413	0.284034	-0.0693654	0.282473	-0.113299	0.0785662	-0.0745616	0.247882	-0.0419446	0.516072	0.102857	0.110482	0.144851	0.0242224
TRIAE_CS42_3B_TGACv1_226861_AA0819820	TraesCS3B02G272500	1231	ME11	brown	-0.123436	0.0551597	-0.0632296	0.327329	-0.106211	0.0992761	-0.206118	0.0012618	-0.106491	0.098385	-0.0283092	0.661245	-0.0230012	0.721834	0.157405	0.0142357	0.237389	0.000193616
TRIAE_CS42_U_TGACv1_641946_AA2108010	TraesCS3B02G284300	1589	ME11	brown	-0.11359	0.0777967	-0.0158894	0.805747	-0.113493	0.0780531	-0.0932215	0.148226	-0.157403	0.0142363	-0.0698475	0.279133	-0.0575218	0.372964	0.168877	0.00847733	0.258449	4.72057e-05
TRIAE_CS42_3B_TGACv1_227027_AA0820870	TraesCS3B02G284700	1035	ME11	brown	-0.0727108	0.259848	-0.0331375	0.607973	-0.0687339	0.286889	-0.136215	0.0341825	-0.0738018	0.252747	-0.079353	0.2187	0.00286848	0.964592	0.163556	0.0108237	0.18439	0.00399817
TRIAE_CS42_3B_TGACv1_224357_AA0795660	TraesCS3B02G288800	1008	ME11	brown	0.0562388	0.383738	-0.0269147	0.676969	0.0327422	0.612262	-0.0369445	0.567361	0.00425913	0.947446	-0.0418562	0.516958	0.0271582	0.674214	0.0571848	0.375776	0.103431	0.108496
TRIAE_CS42_3B_TGACv1_223098_AA0776400	TraesCS3B02G298600	3121	ME11	brown	-0.169384	0.00827915	0.00618001	0.923805	-0.0132593	0.837411	-0.0490265	0.447744	-0.0136054	0.833228	-0.00536151	0.933872	-0.00426976	0.947316	0.0341274	0.597289	0.0193336	0.764764
TRIAE_CS42_3B_TGACv1_225008_AA0804050	TraesCS3B02G302300	783	ME11	brown	-0.0845448	0.189943	-0.0122958	0.849079	-0.0408896	0.526691	-0.0976863	0.129671	-0.0858365	0.183239	-0.0869969	0.177367	-0.0436607	0.499036	0.146706	0.0224449	0.182454	0.00440556
TRIAE_CS42_3B_TGACv1_221039_AA0727890	TraesCS3B02G302700	1374	ME11	brown	-0.158582	0.0135176	0.0290324	0.653147	-0.111401	0.0837361	-0.123097	0.0558377	-0.125696	0.0508202	-0.0575129	0.373038	-0.0228738	0.723311	0.0909678	0.158325	0.168283	0.00871461
TRIAE_CS42_3B_TGACv1_224880_AA0802680	TraesCS3B02G321000	1681	ME11	brown	-0.0743789	0.249046	0.0310119	0.631192	-0.136277	0.0341	-0.176608	0.00587207	-0.158214	0.0137386	0.0245225	0.70427	0.090342	0.16122	0.0744104	0.248845	0.140699	0.0286459
TRIAE_CS42_3B_TGACv1_221174_AA0732910	TraesCS3B02G333200	1055	ME11	brown	-0.099355	0.123216	-0.0480559	0.456796	-0.10102	0.117027	-0.107207	0.0961311	-0.105027	0.103127	-0.0389215	0.546795	-0.0618413	0.338082	0.124502	0.0530754	0.232055	0.000271519
TRIAE_CS42_3B_TGACv1_227554_AA0823830	TraesCS3B02G334600	1819	ME11	brown	-0.161749	0.011742	-0.081588	0.205961	-0.0840079	0.192782	-0.0607015	0.347078	-0.0962953	0.135249	-0.082254	0.202271	-0.0478552	0.45868	0.0919668	0.153786	0.156284	0.01495
[truncated: 65,439 more rows]
