# Supplementary material for: Combining QTL mapping and gene co-expression network analysis for prediction of candidate genes and molecular network related to yield in wheat
Source: BMC Plant Biol. 2022 Jun 13;22:288. doi: 10.1186/s12870-022-03677-8 (PMC9190149; doi:10.1186/s12870-022-03677-8)
Supplement: Supplementary file 5 — Additional file 5: Table S4. Predicted candidate genes and their information for each trait. [file 12870_2022_3677_MOESM5_ESM.xlsx]

## Sheet: Candidate genes for PH
Table S4. Predicted candidate genes and their information for each trait.
Step1: The major QTLs for plant height were selected.															Chr4B:21370512-46609264	Chr4D:13745380-62469660
QTLs	Positiona														TraesCS4B02G039800	TraesCS4D02G033500
QPH.cas-4B	21370512-46609264														TraesCS4B02G040100	TraesCS4D02G038700
QPH.cas-4D.1	13745380-62469660														TraesCS4B02G041900	TraesCS4D02G034900
The sequence of marker were aligned to IWGSC reference genome to obtain physical location.															TraesCS4B02G039600	TraesCS4D02G036200
															TraesCS4B02G037200	TraesCS4D02G031600
Step2: Based on the WGCNA, the genes in highly correlacted modules with plant height were selected. In addition, sorting all genes in ascending order of GS value and selecting the smallest and largest top 200 genes															TraesCS4B02G042900	TraesCS4D02G034400
Modules related to the PH	The largest top 200 genes	The smallest top 200 genes													TraesCS4B02G038700	TraesCS4D02G032800
ME2	TRIAE_CS42_5DS_TGACv1_457400_AA1486070	TRIAE_CS42_4BS_TGACv1_330355_AA1107320													TraesCS4B02G037800	TraesCS4D02G033800
ME3	TRIAE_CS42_7BS_TGACv1_593276_AA1950030	TRIAE_CS42_3B_TGACv1_233952_AA0831800													TraesCS4B02G039000	TraesCS4D02G031200
ME7	TRIAE_CS42_2BL_TGACv1_129563_AA0388670	TRIAE_CS42_4DS_TGACv1_361457_AA1168330													TraesCS4B02G038900	TraesCS4D02G034600
ME45	TRIAE_CS42_U_TGACv1_643759_AA2134740	TRIAE_CS42_4BS_TGACv1_327967_AA1080040													TraesCS4B02G037400	TraesCS4D02G036600
ME44	TRIAE_CS42_7DS_TGACv1_624188_AA2059580	TRIAE_CS42_3B_TGACv1_223348_AA0780640													TraesCS4B02G038400	TraesCS4D02G038200
ME47	TRIAE_CS42_1BS_TGACv1_049780_AA0161240	TRIAE_CS42_4DS_TGACv1_361329_AA1165870													TraesCS4B02G040800	TraesCS4D02G031900
	TRIAE_CS42_1BL_TGACv1_030626_AA0096230	TRIAE_CS42_4BS_TGACv1_328447_AA1087920													TraesCS4B02G042100	TraesCS4D02G032300
	TRIAE_CS42_1BL_TGACv1_031048_AA0106690	TRIAE_CS42_4BS_TGACv1_327904_AA1078190													TraesCS4B02G037700	TraesCS4D02G039400
	TRIAE_CS42_U_TGACv1_641450_AA2095400	TRIAE_CS42_4BL_TGACv1_321220_AA1057450													TraesCS4B02G037300	TraesCS4D02G033000
	TRIAE_CS42_4BS_TGACv1_328673_AA1092030	TRIAE_CS42_4BS_TGACv1_328157_AA1083730													TraesCS4B02G040700	TraesCS4D02G034200
	TRIAE_CS42_3B_TGACv1_222176_AA0758950	TRIAE_CS42_4DS_TGACv1_361832_AA1173370													TraesCS4B02G038200	TraesCS4D02G035900
	TRIAE_CS42_6BL_TGACv1_499983_AA1596470	TRIAE_CS42_4BS_TGACv1_331026_AA1109420													TraesCS4B02G041700	TraesCS4D02G040200
	TRIAE_CS42_3DS_TGACv1_274632_AA0936130	TRIAE_CS42_4BL_TGACv1_320431_AA1038890													TraesCS4B02G042500	TraesCS4D02G032700
	TRIAE_CS42_7AL_TGACv1_557587_AA1783630	TRIAE_CS42_5AL_TGACv1_377317_AA1245860													TraesCS4B02G043000	TraesCS4D02G032400
	TRIAE_CS42_U_TGACv1_647430_AA2147660	TRIAE_CS42_4BS_TGACv1_328206_AA1084610													TraesCS4B02G042000	TraesCS4D02G032900
	TRIAE_CS42_4DL_TGACv1_342425_AA1113280	TRIAE_CS42_2AS_TGACv1_112164_AA0332060													TraesCS4B02G040200	TraesCS4D02G035200
	TRIAE_CS42_7AL_TGACv1_559301_AA1799040	TRIAE_CS42_4BS_TGACv1_327995_AA1080690													TraesCS4B02G036800	TraesCS4D02G032600
	TRIAE_CS42_7AS_TGACv1_571537_AA1848440	TRIAE_CS42_4BS_TGACv1_328433_AA1087830													TraesCS4B02G040300	TraesCS4D02G032100
	TRIAE_CS42_5BL_TGACv1_406720_AA1349240	TRIAE_CS42_4DS_TGACv1_361716_AA1171920													TraesCS4B02G039900	TraesCS4D02G033400
	TRIAE_CS42_7AS_TGACv1_569827_AA1824900	TRIAE_CS42_4BS_TGACv1_328042_AA1081720													TraesCS4B02G041300	TraesCS4D02G039800
	TRIAE_CS42_7DL_TGACv1_604225_AA1995390	TRIAE_CS42_5AL_TGACv1_375966_AA1229630													TraesCS4B02G041400	TraesCS4D02G040300
	TRIAE_CS42_3DS_TGACv1_273985_AA0934140	TRIAE_CS42_U_TGACv1_641551_AA2097790													TraesCS4B02G037500	TraesCS4D02G037900
	TRIAE_CS42_2DS_TGACv1_177287_AA0572330	TRIAE_CS42_4BL_TGACv1_321337_AA1059210													TraesCS4B02G042600	TraesCS4D02G038100
	TRIAE_CS42_5BS_TGACv1_423186_AA1369680	TRIAE_CS42_2AL_TGACv1_095532_AA0311890													TraesCS4B02G041100	TraesCS4D02G031500
	TRIAE_CS42_U_TGACv1_649448_AA2148630	TRIAE_CS42_3B_TGACv1_225805_AA0811940													TraesCS4B02G039100	TraesCS4D02G039200
	TRIAE_CS42_3DS_TGACv1_272416_AA0920510	TRIAE_CS42_4BS_TGACv1_330837_AA1109020													TraesCS4B02G039300	TraesCS4D02G038000
	TRIAE_CS42_7AS_TGACv1_569842_AA1825040	TRIAE_CS42_4BS_TGACv1_328464_AA1088220													TraesCS4B02G039200	TraesCS4D02G038500
	TRIAE_CS42_6AL_TGACv1_471300_AA1506570	TRIAE_CS42_4BL_TGACv1_321247_AA1057870													TraesCS4B02G038500	TraesCS4D02G036100
	TRIAE_CS42_7BS_TGACv1_591908_AA1925320	TRIAE_CS42_4DL_TGACv1_343976_AA1142140													TraesCS4B02G042400	TraesCS4D02G037400
	TRIAE_CS42_3DS_TGACv1_273570_AA0932240	TRIAE_CS42_4BL_TGACv1_322105_AA1068650													TraesCS4B02G037900	TraesCS4D02G037200
	TRIAE_CS42_7AL_TGACv1_556174_AA1757500	TRIAE_CS42_6DS_TGACv1_543112_AA1735600													TraesCS4B02G041600	TraesCS4D02G031800
	TRIAE_CS42_6DL_TGACv1_528099_AA1711510	TRIAE_CS42_7DL_TGACv1_604214_AA1995290													TraesCS4B02G041000	TraesCS4D02G037000
	TRIAE_CS42_4BL_TGACv1_320919_AA1051700	TRIAE_CS42_U_TGACv1_646356_AA2146360													TraesCS4B02G042800	TraesCS4D02G038600
	TRIAE_CS42_4BL_TGACv1_321461_AA1060810	TRIAE_CS42_4BS_TGACv1_331090_AA1109480													TraesCS4B02G042700	TraesCS4D02G036500
	TRIAE_CS42_U_TGACv1_643530_AA2132810	TRIAE_CS42_4DS_TGACv1_362139_AA1177070													TraesCS4B02G039500	TraesCS4D02G039500
	TRIAE_CS42_7BS_TGACv1_592135_AA1931430	TRIAE_CS42_7DS_TGACv1_622888_AA2046790													TraesCS4B02G040600	TraesCS4D02G030700
	TRIAE_CS42_6BS_TGACv1_514673_AA1663080	TRIAE_CS42_3B_TGACv1_224751_AA0801060													TraesCS4B02G038000	TraesCS4D02G030800
	TRIAE_CS42_4DL_TGACv1_344626_AA1148580	TRIAE_CS42_U_TGACv1_643163_AA2128260													TraesCS4B02G037600	TraesCS4D02G036700
	TRIAE_CS42_4BL_TGACv1_321140_AA1056120	TRIAE_CS42_4BS_TGACv1_327936_AA1079200													TraesCS4B02G041200	TraesCS4D02G038900
	TRIAE_CS42_2BL_TGACv1_129289_AA0376730	TRIAE_CS42_4BS_TGACv1_327919_AA1078690													TraesCS4B02G038300	TraesCS4D02G030300
	TRIAE_CS42_3AL_TGACv1_193848_AA0620870	TRIAE_CS42_U_TGACv1_640724_AA2071100													TraesCS4B02G042200	TraesCS4D02G030900
	TRIAE_CS42_6AL_TGACv1_473156_AA1529060	TRIAE_CS42_4BS_TGACv1_329347_AA1100440													TraesCS4B02G039700	TraesCS4D02G034100
	TRIAE_CS42_2DS_TGACv1_177959_AA0588170	TRIAE_CS42_1DL_TGACv1_061979_AA0206760													TraesCS4B02G038100	TraesCS4D02G039900
	TRIAE_CS42_6AS_TGACv1_485989_AA1555390	TRIAE_CS42_4BS_TGACv1_328892_AA1095100													TraesCS4B02G042300	TraesCS4D02G039300
	TRIAE_CS42_4BL_TGACv1_321090_AA1055160	TRIAE_CS42_1AL_TGACv1_002200_AA0039680													TraesCS4B02G041800	TraesCS4D02G035700
	TRIAE_CS42_4DL_TGACv1_342431_AA1113400	TRIAE_CS42_7DS_TGACv1_621638_AA2021830													TraesCS4B02G037100	TraesCS4D02G035600
	TRIAE_CS42_6DL_TGACv1_527065_AA1698010	TRIAE_CS42_7BS_TGACv1_592643_AA1942150													TraesCS4B02G036900	TraesCS4D02G030400
	TRIAE_CS42_3AS_TGACv1_210741_AA0678120	TRIAE_CS42_5DL_TGACv1_434181_AA1431130													TraesCS4B02G040900	TraesCS4D02G033100
	TRIAE_CS42_4DL_TGACv1_342934_AA1125640	TRIAE_CS42_4BS_TGACv1_328640_AA1091470													TraesCS4B02G040400	TraesCS4D02G040000
	TRIAE_CS42_5DL_TGACv1_434763_AA1441240	TRIAE_CS42_7BS_TGACv1_592587_AA1940860													TraesCS4B02G038600	TraesCS4D02G031300
	TRIAE_CS42_3AS_TGACv1_210681_AA0677000	TRIAE_CS42_2AS_TGACv1_113871_AA0361770													TraesCS4B02G039400	TraesCS4D02G031400
	TRIAE_CS42_7BS_TGACv1_592564_AA1940440	TRIAE_CS42_4BL_TGACv1_322415_AA1071170													TraesCS4B02G043100	TraesCS4D02G032500
	TRIAE_CS42_6BS_TGACv1_515228_AA1668380	TRIAE_CS42_4BS_TGACv1_330099_AA1106010													TraesCS4B02G038800	TraesCS4D02G033200
	TRIAE_CS42_U_TGACv1_656673_AA2151280	TRIAE_CS42_7DS_TGACv1_622695_AA2044010													TraesCS4B02G037000	TraesCS4D02G037100
	TRIAE_CS42_2DL_TGACv1_161587_AA0559410	TRIAE_CS42_2AS_TGACv1_112987_AA0349270													TraesCS4B02G040000	TraesCS4D02G036800
	TRIAE_CS42_2DL_TGACv1_159710_AA0541840	TRIAE_CS42_5AL_TGACv1_375089_AA1215870													TraesCS4B02G041500	TraesCS4D02G034300
	TRIAE_CS42_7DS_TGACv1_625334_AA2064920	TRIAE_CS42_4DL_TGACv1_343548_AA1136390													TRIAE_CS42_U_TGACv1_642290_AA2115190	TraesCS4D02G033600
	TRIAE_CS42_5BS_TGACv1_424571_AA1390680	TRIAE_CS42_4DL_TGACv1_345164_AA1151970													TRIAE_CS42_4BS_TGACv1_728929_AA2171960	TraesCS4D02G038800
	TRIAE_CS42_7DL_TGACv1_605837_AA2008220	TRIAE_CS42_2AL_TGACv1_097638_AA0324730													TRIAE_CS42_4AL_TGACv1_728440_AA2171480	TraesCS4D02G033700
	TRIAE_CS42_5BL_TGACv1_408036_AA1361290	TRIAE_CS42_1DS_TGACv1_081596_AA0261780													TRIAE_CS42_1BL_TGACv1_034684_AA0145340	TraesCS4D02G035800
	TRIAE_CS42_4BS_TGACv1_328661_AA1091830	TRIAE_CS42_4AL_TGACv1_289693_AA0975390													TRIAE_CS42_3B_TGACv1_226237_AA0815120	TraesCS4D02G031700
	TRIAE_CS42_7DS_TGACv1_622192_AA2034890	TRIAE_CS42_3DS_TGACv1_272368_AA0919740													TRIAE_CS42_6BS_TGACv1_515395_AA1669870	TraesCS4D02G035000
	TRIAE_CS42_4BL_TGACv1_320527_AA1042280	TRIAE_CS42_2BS_TGACv1_148807_AA0495190													TRIAE_CS42_4BS_TGACv1_331311_AA1109840	TraesCS4D02G039100
	TRIAE_CS42_4BL_TGACv1_322101_AA1068560	TRIAE_CS42_6AS_TGACv1_487898_AA1573500													TRIAE_CS42_4BS_TGACv1_331286_AA1109800	TraesCS4D02G037500
	TRIAE_CS42_4AS_TGACv1_307652_AA1022370	TRIAE_CS42_4BS_TGACv1_329949_AA1104880													TRIAE_CS42_4BS_TGACv1_331286_AA1109810	TraesCS4D02G034500
	TRIAE_CS42_4AS_TGACv1_306362_AA1007090	TRIAE_CS42_4BS_TGACv1_328469_AA1088420													TRIAE_CS42_4BS_TGACv1_339207_AA1111280	TraesCS4D02G040100
	TRIAE_CS42_4BL_TGACv1_320447_AA1039540	TRIAE_CS42_1AS_TGACv1_019557_AA0068230													TRIAE_CS42_4BS_TGACv1_331474_AA1110010	TraesCS4D02G036400
	TRIAE_CS42_2BL_TGACv1_130431_AA0411240	TRIAE_CS42_3DS_TGACv1_272792_AA0925310													TRIAE_CS42_4BS_TGACv1_332581_AA1110480	TraesCS4D02G035300
	TRIAE_CS42_4BS_TGACv1_329003_AA1096730	TRIAE_CS42_1AL_TGACv1_001216_AA0027060													TRIAE_CS42_4AL_TGACv1_288457_AA0949110	TraesCS4D02G037800
	TRIAE_CS42_4BS_TGACv1_327914_AA1078460	TRIAE_CS42_3DL_TGACv1_250042_AA0861070													TRIAE_CS42_4AL_TGACv1_288457_AA0949140	TraesCS4D02G034800
	TRIAE_CS42_3AS_TGACv1_211816_AA0694560	TRIAE_CS42_6BL_TGACv1_500160_AA1600250													TRIAE_CS42_4AL_TGACv1_288826_AA0958980	TraesCS4D02G038300
	TRIAE_CS42_4DL_TGACv1_343485_AA1135140	TRIAE_CS42_4AL_TGACv1_288384_AA0947180													TRIAE_CS42_4AL_TGACv1_288826_AA0959040	TraesCS4D02G031100
	TRIAE_CS42_3DS_TGACv1_272149_AA0915740	TRIAE_CS42_4DL_TGACv1_342625_AA1118360													TRIAE_CS42_4AL_TGACv1_288349_AA0945830	TraesCS4D02G038400
	TRIAE_CS42_2DS_TGACv1_177921_AA0587420	TRIAE_CS42_1DS_TGACv1_080658_AA0251750													TRIAE_CS42_4AL_TGACv1_288349_AA0945790	TraesCS4D02G037600
	TRIAE_CS42_5DS_TGACv1_457092_AA1482220	TRIAE_CS42_6AS_TGACv1_485178_AA1539100													TRIAE_CS42_4AL_TGACv1_288349_AA0945800	TraesCS4D02G036300
	TRIAE_CS42_4AL_TGACv1_289846_AA0977780	TRIAE_CS42_5AS_TGACv1_393017_AA1267370													TRIAE_CS42_4AL_TGACv1_289922_AA0978830	TraesCS4D02G037300
	TRIAE_CS42_U_TGACv1_641451_AA2095480	TRIAE_CS42_5DS_TGACv1_456872_AA1479530													TRIAE_CS42_4DS_TGACv1_361329_AA1165870	TraesCS4D02G033300
	TRIAE_CS42_7BL_TGACv1_579527_AA1908250	TRIAE_CS42_1DS_TGACv1_080410_AA0247470													TRIAE_CS42_4AL_TGACv1_290153_AA0982360	TraesCS4D02G039600
	TRIAE_CS42_6BS_TGACv1_516419_AA1675140	TRIAE_CS42_U_TGACv1_641173_AA2087340													TRIAE_CS42_4DS_TGACv1_361678_AA1171480	TraesCS4D02G032200
	TRIAE_CS42_7BL_TGACv1_577757_AA1882690	TRIAE_CS42_4AS_TGACv1_306691_AA1012110													TRIAE_CS42_4AL_TGACv1_289881_AA0978250	TraesCS4D02G030600
	TRIAE_CS42_U_TGACv1_641955_AA2108390	TRIAE_CS42_4DL_TGACv1_343027_AA1127770													TRIAE_CS42_4AL_TGACv1_290190_AA0982780	TraesCS4D02G030500
	TRIAE_CS42_3DL_TGACv1_249716_AA0855180	TRIAE_CS42_4BL_TGACv1_322312_AA1070540													TRIAE_CS42_4DS_TGACv1_362080_AA1176540	TraesCS4D02G032000
	TRIAE_CS42_2BL_TGACv1_132147_AA0435620	TRIAE_CS42_1BL_TGACv1_032690_AA0132950													TRIAE_CS42_2AS_TGACv1_114704_AA0369010	TraesCS4D02G034700
	TRIAE_CS42_3DL_TGACv1_251826_AA0885340	TRIAE_CS42_2DL_TGACv1_159659_AA0541190													TRIAE_CS42_4DS_TGACv1_361678_AA1171500	TraesCS4D02G035100
	TRIAE_CS42_2DL_TGACv1_158142_AA0510350	TRIAE_CS42_4BL_TGACv1_728750_AA2171760													TRIAE_CS42_4DS_TGACv1_361457_AA1168330	TraesCS4D02G037700
	TRIAE_CS42_1BL_TGACv1_030963_AA0104660	TRIAE_CS42_5AL_TGACv1_377574_AA1248050													TRIAE_CS42_4DS_TGACv1_362228_AA1177960	TraesCS4D02G035400
	TRIAE_CS42_3B_TGACv1_225362_AA0807540	TRIAE_CS42_6BL_TGACv1_500075_AA1598290													TRIAE_CS42_4DS_TGACv1_362228_AA1177940	TraesCS4D02G034000
	TRIAE_CS42_U_TGACv1_712376_AA2166870	TRIAE_CS42_1DL_TGACv1_063143_AA0224370													TRIAE_CS42_4AL_TGACv1_290001_AA0980160	TraesCS4D02G039700
	TRIAE_CS42_7DS_TGACv1_621860_AA2027880	TRIAE_CS42_5DL_TGACv1_434349_AA1434390													TRIAE_CS42_4DS_TGACv1_363571_AA1183970	TraesCS4D02G036900
	TRIAE_CS42_6BS_TGACv1_513182_AA1633230	TRIAE_CS42_7AL_TGACv1_556476_AA1763920													TRIAE_CS42_4DS_TGACv1_362223_AA1177890	TraesCS4D02G033900
	TRIAE_CS42_7BS_TGACv1_591956_AA1926580	TRIAE_CS42_5AS_TGACv1_392620_AA1262270													TRIAE_CS42_4DS_TGACv1_362223_AA1177880	TraesCS4D02G035500
	TRIAE_CS42_7BL_TGACv1_578500_AA1896050	TRIAE_CS42_4AL_TGACv1_288181_AA0939710													TRIAE_CS42_4AL_TGACv1_290527_AA0986300	TraesCS4D02G039000
	TRIAE_CS42_3AL_TGACv1_197178_AA0665250	TRIAE_CS42_6BS_TGACv1_513342_AA1638550													TRIAE_CS42_4AL_TGACv1_290526_AA0986290	TraesCS4D02G036000
	TRIAE_CS42_4BS_TGACv1_330584_AA1108190	TRIAE_CS42_3AL_TGACv1_194694_AA0637970													TRIAE_CS42_4DS_TGACv1_362974_AA1182920	ENSRNA050010037
	TRIAE_CS42_U_TGACv1_642274_AA2114760	TRIAE_CS42_1DL_TGACv1_061061_AA0183500													TRIAE_CS42_4DS_TGACv1_362974_AA1182930	ENSRNA050021574
	TRIAE_CS42_4DS_TGACv1_362302_AA1178670	TRIAE_CS42_5BL_TGACv1_405665_AA1332520													TRIAE_CS42_4AL_TGACv1_288826_AA0959010	TRIAE_CS42_U_TGACv1_642290_AA2115190
	TRIAE_CS42_3DL_TGACv1_249248_AA0843110	TRIAE_CS42_4BL_TGACv1_320587_AA1043900													TRIAE_CS42_4DS_TGACv1_362583_AA1180760	TRIAE_CS42_4AL_TGACv1_728440_AA2171490
	TRIAE_CS42_3B_TGACv1_221405_AA0739870	TRIAE_CS42_6BL_TGACv1_499450_AA1582830													TRIAE_CS42_4DS_TGACv1_361196_AA1163300	TRIAE_CS42_4AL_TGACv1_728440_AA2171480
	TRIAE_CS42_4DS_TGACv1_361435_AA1168000	TRIAE_CS42_6BS_TGACv1_513517_AA1644050													TRIAE_CS42_4DS_TGACv1_361196_AA1163330	TRIAE_CS42_4DS_TGACv1_729159_AA2172050
	TRIAE_CS42_4BL_TGACv1_320929_AA1051930	TRIAE_CS42_3AL_TGACv1_193950_AA0623290													TRIAE_CS42_4DS_TGACv1_363201_AA1183510	TRIAE_CS42_4DS_TGACv1_729159_AA2172050
	TRIAE_CS42_U_TGACv1_640710_AA2070430	TRIAE_CS42_2BS_TGACv1_147526_AA0484290													TRIAE_CS42_4DS_TGACv1_363130_AA1183390	TRIAE_CS42_7AS_TGACv1_569922_AA1826960
	TRIAE_CS42_7AL_TGACv1_556972_AA1774460	TRIAE_CS42_7AS_TGACv1_569085_AA1806880													TRIAE_CS42_4DS_TGACv1_361457_AA1168300	TRIAE_CS42_3B_TGACv1_223262_AA0779290
	TRIAE_CS42_6DS_TGACv1_543111_AA1735540	TRIAE_CS42_6AL_TGACv1_472199_AA1519050													TRIAE_CS42_4DS_TGACv1_362590_AA1180890	TRIAE_CS42_7BL_TGACv1_577546_AA1878420
	TRIAE_CS42_4DS_TGACv1_361419_AA1167550	TRIAE_CS42_4AS_TGACv1_308481_AA1028160													TRIAE_CS42_4AL_TGACv1_292078_AA0997650	TRIAE_CS42_3B_TGACv1_233952_AA0831800
	TRIAE_CS42_4AS_TGACv1_306643_AA1011400	TRIAE_CS42_4BS_TGACv1_329112_AA1097950													TRIAE_CS42_4AL_TGACv1_292078_AA0997660	TRIAE_CS42_1BS_TGACv1_057073_AA0182750
	TRIAE_CS42_3B_TGACv1_224153_AA0793060	TRIAE_CS42_7AL_TGACv1_557118_AA1776850													TRIAE_CS42_4AL_TGACv1_293009_AA0999980	TRIAE_CS42_3B_TGACv1_222097_AA0757250
	TRIAE_CS42_1BL_TGACv1_031589_AA0116600	TRIAE_CS42_3AS_TGACv1_210639_AA0676150													TRIAE_CS42_4DS_TGACv1_362573_AA1180690	TRIAE_CS42_3B_TGACv1_222793_AA0770880
	TRIAE_CS42_4AL_TGACv1_288504_AA0950430	TRIAE_CS42_5AL_TGACv1_378440_AA1253330													TRIAE_CS42_4AL_TGACv1_292156_AA0997930	TRIAE_CS42_2AS_TGACv1_113880_AA0361850
	TRIAE_CS42_1AL_TGACv1_000236_AA0006860	TRIAE_CS42_4AL_TGACv1_288303_AA0944110													TRIAE_CS42_4BS_TGACv1_328213_AA1084730	TRIAE_CS42_4AL_TGACv1_288457_AA0949110
	TRIAE_CS42_4DS_TGACv1_361006_AA1158470	TRIAE_CS42_6BS_TGACv1_513690_AA1647370													TRIAE_CS42_4BS_TGACv1_328595_AA1090720	TRIAE_CS42_4AL_TGACv1_288457_AA0949140
	TRIAE_CS42_4AL_TGACv1_288522_AA0950850	TRIAE_CS42_6AL_TGACv1_471870_AA1515560													TRIAE_CS42_4BS_TGACv1_328657_AA1091750	TRIAE_CS42_4AL_TGACv1_288826_AA0958980
	TRIAE_CS42_3B_TGACv1_221078_AA0729520	TRIAE_CS42_2AL_TGACv1_093176_AA0274120													TRIAE_CS42_4BS_TGACv1_327967_AA1080040	TRIAE_CS42_4AL_TGACv1_288826_AA0959040
	TRIAE_CS42_3DL_TGACv1_250766_AA0872810	TRIAE_CS42_U_TGACv1_641002_AA2081980													TRIAE_CS42_4BS_TGACv1_329591_AA1102590	TRIAE_CS42_4AL_TGACv1_288349_AA0945840
	TRIAE_CS42_3B_TGACv1_221666_AA0746940	TRIAE_CS42_U_TGACv1_642694_AA2121750													TRIAE_CS42_4BS_TGACv1_328157_AA1083650	TRIAE_CS42_4AL_TGACv1_288349_AA0945830
	TRIAE_CS42_U_TGACv1_646843_AA2147070	TRIAE_CS42_2BL_TGACv1_130679_AA0415900													TRIAE_CS42_4BS_TGACv1_328595_AA1090730	TRIAE_CS42_4AL_TGACv1_288684_AA0955520
	TRIAE_CS42_6AL_TGACv1_471999_AA1516750	TRIAE_CS42_5AS_TGACv1_392804_AA1264910													TRIAE_CS42_4BS_TGACv1_328508_AA1089140	TRIAE_CS42_4AL_TGACv1_288349_AA0945790
	TRIAE_CS42_1DL_TGACv1_061054_AA0183180	TRIAE_CS42_3AS_TGACv1_210989_AA0682640													TRIAE_CS42_4BS_TGACv1_327862_AA1076840	TRIAE_CS42_4AL_TGACv1_288349_AA0945810
	TRIAE_CS42_7AL_TGACv1_557582_AA1783560	TRIAE_CS42_4BS_TGACv1_330001_AA1105380													TRIAE_CS42_4BS_TGACv1_328157_AA1083680	TRIAE_CS42_4DS_TGACv1_361050_AA1159720
	TRIAE_CS42_2BL_TGACv1_129396_AA0381730	TRIAE_CS42_4BS_TGACv1_328143_AA1083480													TRIAE_CS42_4BS_TGACv1_328157_AA1083710	TRIAE_CS42_1DS_TGACv1_081707_AA0262330
	TRIAE_CS42_5DL_TGACv1_434930_AA1443710	TRIAE_CS42_4BL_TGACv1_320407_AA1038140													TRIAE_CS42_4BS_TGACv1_328157_AA1083660	TRIAE_CS42_4DS_TGACv1_361111_AA1161290
	TRIAE_CS42_1BS_TGACv1_050917_AA0176630	TRIAE_CS42_3DL_TGACv1_249891_AA0858220													TRIAE_CS42_4BS_TGACv1_328157_AA1083720	TRIAE_CS42_4DS_TGACv1_361111_AA1161280
	TRIAE_CS42_5BL_TGACv1_404396_AA1298380	TRIAE_CS42_3B_TGACv1_223314_AA0780090													TRIAE_CS42_4BS_TGACv1_328157_AA1083670	TRIAE_CS42_4DS_TGACv1_361111_AA1161300
	TRIAE_CS42_3DS_TGACv1_271534_AA0901650	TRIAE_CS42_2BL_TGACv1_130722_AA0416770													TRIAE_CS42_4BS_TGACv1_328157_AA1083730	TRIAE_CS42_4DS_TGACv1_361457_AA1168340
	TRIAE_CS42_3AL_TGACv1_194959_AA0642710	TRIAE_CS42_3DL_TGACv1_249936_AA0858750													TRIAE_CS42_4BS_TGACv1_328157_AA1083690	TRIAE_CS42_4DS_TGACv1_361263_AA1164480
	TRIAE_CS42_4DL_TGACv1_344052_AA1142970	TRIAE_CS42_4BL_TGACv1_320581_AA1043780													TRIAE_CS42_4BS_TGACv1_330329_AA1107230	TRIAE_CS42_4DS_TGACv1_361330_AA1165890
	TRIAE_CS42_4BL_TGACv1_321671_AA1063900	TRIAE_CS42_4BL_TGACv1_321159_AA1056390													TRIAE_CS42_4BS_TGACv1_328809_AA1093960	TRIAE_CS42_4AL_TGACv1_288979_AA0962630
	TRIAE_CS42_5DS_TGACv1_457092_AA1482240	TRIAE_CS42_6BS_TGACv1_514572_AA1661700													TRIAE_CS42_4BS_TGACv1_327950_AA1079610	TRIAE_CS42_4DS_TGACv1_361493_AA1169020
	TRIAE_CS42_1BS_TGACv1_049356_AA0150190	TRIAE_CS42_5DS_TGACv1_458693_AA1494370													TRIAE_CS42_4BS_TGACv1_327950_AA1079620	TRIAE_CS42_4DS_TGACv1_361218_AA1163810
	TRIAE_CS42_3B_TGACv1_221929_AA0753420	TRIAE_CS42_4DL_TGACv1_343271_AA1132520													TRIAE_CS42_4BS_TGACv1_330712_AA1108600	TRIAE_CS42_4DS_TGACv1_361218_AA1163780
	TRIAE_CS42_4BL_TGACv1_321419_AA1060190	TRIAE_CS42_3AS_TGACv1_211076_AA0684660													TRIAE_CS42_4BS_TGACv1_330766_AA1108750	TRIAE_CS42_4DS_TGACv1_361218_AA1163820
	TRIAE_CS42_4BL_TGACv1_320275_AA1033480	TRIAE_CS42_5AL_TGACv1_375949_AA1229270													TRIAE_CS42_4BS_TGACv1_330766_AA1108760	TRIAE_CS42_4AL_TGACv1_290153_AA0982390
	TRIAE_CS42_6BL_TGACv1_502148_AA1623430	TRIAE_CS42_1DS_TGACv1_080531_AA0249640													TRIAE_CS42_4BS_TGACv1_328892_AA1095100	TRIAE_CS42_4AL_TGACv1_290153_AA0982360
	TRIAE_CS42_5AL_TGACv1_377650_AA1248560	TRIAE_CS42_4BL_TGACv1_321416_AA1060070													TRIAE_CS42_4BS_TGACv1_329444_AA1101370	TRIAE_CS42_4DS_TGACv1_361678_AA1171490
	TRIAE_CS42_3DS_TGACv1_272901_AA0926370	TRIAE_CS42_7BS_TGACv1_592040_AA1929030													TRIAE_CS42_4BS_TGACv1_329444_AA1101360	TRIAE_CS42_4DS_TGACv1_361678_AA1171480
	TRIAE_CS42_2AS_TGACv1_112699_AA0343680	TRIAE_CS42_7AL_TGACv1_558848_AA1796440													TRIAE_CS42_4BS_TGACv1_329455_AA1101540	TRIAE_CS42_4DS_TGACv1_361678_AA1171470
	TRIAE_CS42_5DL_TGACv1_433037_AA1399250	TRIAE_CS42_4DL_TGACv1_343323_AA1133290													TRIAE_CS42_4BS_TGACv1_329455_AA1101520	TRIAE_CS42_4DS_TGACv1_361678_AA1171460
	TRIAE_CS42_3DS_TGACv1_273985_AA0934130	TRIAE_CS42_3AL_TGACv1_195661_AA0652490													TRIAE_CS42_4BS_TGACv1_329455_AA1101560	TRIAE_CS42_4DS_TGACv1_361406_AA1167280
	TRIAE_CS42_1AL_TGACv1_000532_AA0014050	TRIAE_CS42_5DL_TGACv1_434508_AA1437130													TRIAE_CS42_4BS_TGACv1_329444_AA1101380	TRIAE_CS42_4DS_TGACv1_361406_AA1167270
	TRIAE_CS42_2BS_TGACv1_148173_AA0491160	TRIAE_CS42_4DL_TGACv1_344070_AA1143260													TRIAE_CS42_4BS_TGACv1_327862_AA1076800	TRIAE_CS42_4DS_TGACv1_361218_AA1163770
	TRIAE_CS42_3AS_TGACv1_210927_AA0681500	TRIAE_CS42_4BS_TGACv1_328896_AA1095200													TRIAE_CS42_4BS_TGACv1_327862_AA1076830	TRIAE_CS42_4DS_TGACv1_361936_AA1174550
	TRIAE_CS42_7BS_TGACv1_592541_AA1940080	TRIAE_CS42_6AS_TGACv1_486024_AA1555670													TRIAE_CS42_4BS_TGACv1_327880_AA1077570	TRIAE_CS42_4DS_TGACv1_361714_AA1171870
	TRIAE_CS42_5BL_TGACv1_404578_AA1304830	TRIAE_CS42_2DL_TGACv1_158478_AA0519780													TRIAE_CS42_4BS_TGACv1_329963_AA1105090	TRIAE_CS42_4AL_TGACv1_290434_AA0985440
	TRIAE_CS42_7BL_TGACv1_579527_AA1908260	TRIAE_CS42_7DS_TGACv1_622328_AA2037740													TRIAE_CS42_4BS_TGACv1_329963_AA1105080	TRIAE_CS42_4DS_TGACv1_361414_AA1167510
	TRIAE_CS42_6AL_TGACv1_472754_AA1525620	TRIAE_CS42_1BL_TGACv1_030243_AA0083380													TRIAE_CS42_4BS_TGACv1_329963_AA1105070	TRIAE_CS42_4DS_TGACv1_361414_AA1167530
	TRIAE_CS42_1AL_TGACv1_001087_AA0024710	TRIAE_CS42_5DL_TGACv1_435506_AA1451410													TRIAE_CS42_4BS_TGACv1_329940_AA1104760	TRIAE_CS42_4AL_TGACv1_290190_AA0982780
	TRIAE_CS42_1BL_TGACv1_032357_AA0128860	TRIAE_CS42_2AS_TGACv1_113536_AA0357360													TRIAE_CS42_4BS_TGACv1_330371_AA1107410	TRIAE_CS42_4DS_TGACv1_362080_AA1176530
	TRIAE_CS42_7BS_TGACv1_593553_AA1952470	TRIAE_CS42_U_TGACv1_643064_AA2126760													TRIAE_CS42_4BS_TGACv1_330068_AA1105770	TRIAE_CS42_4DS_TGACv1_362080_AA1176540
	TRIAE_CS42_3AL_TGACv1_196076_AA0657130	TRIAE_CS42_7AL_TGACv1_556074_AA1754680													TRIAE_CS42_4BS_TGACv1_330061_AA1105760	TRIAE_CS42_4AL_TGACv1_290805_AA0989530
	TRIAE_CS42_4BS_TGACv1_328619_AA1091080	TRIAE_CS42_4BL_TGACv1_321782_AA1065410													TRIAE_CS42_4BS_TGACv1_330061_AA1105740	TRIAE_CS42_4AL_TGACv1_291301_AA0993590
	TRIAE_CS42_6BL_TGACv1_500624_AA1607480	TRIAE_CS42_7BL_TGACv1_577994_AA1887460													TRIAE_CS42_4BS_TGACv1_330061_AA1105700	TRIAE_CS42_4DS_TGACv1_362384_AA1179360
	TRIAE_CS42_3B_TGACv1_220848_AA0721210	TRIAE_CS42_1DL_TGACv1_061368_AA0193230													TRIAE_CS42_4BS_TGACv1_327850_AA1076210	TRIAE_CS42_4DS_TGACv1_361678_AA1171500
	TRIAE_CS42_5DL_TGACv1_435228_AA1447480	TRIAE_CS42_5AL_TGACv1_375937_AA1229110													TRIAE_CS42_2BS_TGACv1_149333_AA0496800	TRIAE_CS42_4DS_TGACv1_361457_AA1168330
	TRIAE_CS42_4DL_TGACv1_343503_AA1135520	TRIAE_CS42_2DS_TGACv1_177808_AA0584950													TRIAE_CS42_4BS_TGACv1_328369_AA1086970	TRIAE_CS42_4AL_TGACv1_290856_AA0990080
	TRIAE_CS42_4BS_TGACv1_328231_AA1084970	TRIAE_CS42_4DS_TGACv1_361342_AA1166000													TRIAE_CS42_4BS_TGACv1_327950_AA1079600	TRIAE_CS42_4DS_TGACv1_362228_AA1177960
	TRIAE_CS42_2DS_TGACv1_177260_AA0571040	TRIAE_CS42_U_TGACv1_643226_AA2129400													TRIAE_CS42_4BS_TGACv1_327950_AA1079550	TRIAE_CS42_4DS_TGACv1_362228_AA1177940
	TRIAE_CS42_3DS_TGACv1_271534_AA0901660	TRIAE_CS42_4BL_TGACv1_321823_AA1065860													TRIAE_CS42_4BS_TGACv1_327950_AA1079590	TRIAE_CS42_4DS_TGACv1_362228_AA1177950
	TRIAE_CS42_3DS_TGACv1_271534_AA0901640	TRIAE_CS42_7BL_TGACv1_576841_AA1857020													TRIAE_CS42_4BS_TGACv1_327950_AA1079580	TRIAE_CS42_4AL_TGACv1_289333_AA0969280
	TRIAE_CS42_4DL_TGACv1_342647_AA1119070	TRIAE_CS42_6BL_TGACv1_499464_AA1583420													TRIAE_CS42_4BS_TGACv1_327950_AA1079560	TRIAE_CS42_4AL_TGACv1_290001_AA0980170
	TRIAE_CS42_3DL_TGACv1_251344_AA0880410	TRIAE_CS42_5AL_TGACv1_375368_AA1220510													TRIAE_CS42_4BS_TGACv1_328369_AA1086980	TRIAE_CS42_4AL_TGACv1_290001_AA0980160
	TRIAE_CS42_3DS_TGACv1_272599_AA0922820	TRIAE_CS42_4BL_TGACv1_321363_AA1059630													TRIAE_CS42_4BS_TGACv1_328213_AA1084700	TRIAE_CS42_4DS_TGACv1_361218_AA1163830
	TRIAE_CS42_4DL_TGACv1_342478_AA1114690	TRIAE_CS42_2BL_TGACv1_131489_AA0428400													TRIAE_CS42_4BS_TGACv1_328213_AA1084710	TRIAE_CS42_4DS_TGACv1_362624_AA1181090
	TRIAE_CS42_1BL_TGACv1_030695_AA0098110	TRIAE_CS42_U_TGACv1_640865_AA2077720													TRIAE_CS42_4BS_TGACv1_328213_AA1084720	TRIAE_CS42_4DS_TGACv1_363574_AA1183980
	TRIAE_CS42_3DS_TGACv1_273229_AA0929650	TRIAE_CS42_2DL_TGACv1_158036_AA0506870													TraesCS4B02G046500LC	TRIAE_CS42_4DS_TGACv1_363571_AA1183970
	TRIAE_CS42_4BL_TGACv1_320380_AA1037230	TRIAE_CS42_2BS_TGACv1_146096_AA0455150													TraesCS4B02G048200LC	TRIAE_CS42_4DS_TGACv1_362223_AA1177860
	TRIAE_CS42_U_TGACv1_642401_AA2117020	TRIAE_CS42_2DL_TGACv1_158431_AA0518550													TraesCS4B02G043700LC	TRIAE_CS42_4DS_TGACv1_362223_AA1177890
	TRIAE_CS42_3B_TGACv1_222109_AA0757480	TRIAE_CS42_7DL_TGACv1_602762_AA1967720													TraesCS4B02G044500LC	TRIAE_CS42_4DS_TGACv1_362223_AA1177880
	TRIAE_CS42_4DL_TGACv1_343042_AA1128190	TRIAE_CS42_4BS_TGACv1_328714_AA1092440													TraesCS4B02G044700LC	TRIAE_CS42_4AL_TGACv1_290856_AA0990070
	TRIAE_CS42_1AL_TGACv1_000591_AA0015400	TRIAE_CS42_4AS_TGACv1_309403_AA1030900													TraesCS4B02G043500LC	TRIAE_CS42_4DS_TGACv1_362223_AA1177870
	TRIAE_CS42_4BL_TGACv1_320910_AA1051450	TRIAE_CS42_2AS_TGACv1_114052_AA0363650													TraesCS4B02G042600LC	TRIAE_CS42_4AL_TGACv1_290851_AA0990020
	TRIAE_CS42_4BL_TGACv1_320801_AA1049090	TRIAE_CS42_3AL_TGACv1_196550_AA0661290													TraesCS4B02G044000LC	TRIAE_CS42_4DS_TGACv1_361717_AA1172000
	TRIAE_CS42_4DS_TGACv1_361964_AA1174830	TRIAE_CS42_4BS_TGACv1_328908_AA1095340													TraesCS4B02G045000LC	TRIAE_CS42_4AL_TGACv1_290527_AA0986300
	TRIAE_CS42_6DL_TGACv1_526560_AA1687190	TRIAE_CS42_3DL_TGACv1_249462_AA0849370													TraesCS4B02G047200LC	TRIAE_CS42_4AL_TGACv1_290526_AA0986290
	TRIAE_CS42_3AS_TGACv1_210681_AA0676990	TRIAE_CS42_1AL_TGACv1_001956_AA0037210													TraesCS4B02G045700LC	TRIAE_CS42_4DS_TGACv1_362869_AA1182440
	TRIAE_CS42_2AS_TGACv1_112831_AA0345900	TRIAE_CS42_3DS_TGACv1_274285_AA0935270													TraesCS4B02G044600LC	TRIAE_CS42_4AL_TGACv1_290500_AA0986120
	TRIAE_CS42_4BL_TGACv1_321745_AA1064930	TRIAE_CS42_2BS_TGACv1_146991_AA0476280													TraesCS4B02G045100LC	TRIAE_CS42_4AL_TGACv1_290433_AA0985390
	TRIAE_CS42_1BL_TGACv1_032456_AA0130130	TRIAE_CS42_7AS_TGACv1_571613_AA1848820													TraesCS4B02G046100LC	TRIAE_CS42_4DS_TGACv1_361936_AA1174510
	TRIAE_CS42_4BL_TGACv1_321969_AA1067320	TRIAE_CS42_1DL_TGACv1_061068_AA0184020													TraesCS4B02G048500LC	TRIAE_CS42_4DS_TGACv1_361936_AA1174530
	TRIAE_CS42_7DS_TGACv1_621708_AA2023890	TRIAE_CS42_1AL_TGACv1_001148_AA0026030													TraesCS4B02G044100LC	TRIAE_CS42_4DS_TGACv1_361936_AA1174520
	TRIAE_CS42_3DS_TGACv1_272121_AA0915220	TRIAE_CS42_1DL_TGACv1_062051_AA0208040													TraesCS4B02G045500LC	TRIAE_CS42_4DS_TGACv1_361936_AA1174540
	TRIAE_CS42_3AS_TGACv1_210800_AA0679380	TRIAE_CS42_2AL_TGACv1_095500_AA0311610													TraesCS4B02G043000LC	TRIAE_CS42_4DS_TGACv1_362974_AA1182920
	TRIAE_CS42_2AL_TGACv1_093880_AA0288670	TRIAE_CS42_4AL_TGACv1_288325_AA0944860													TraesCS4B02G048300LC	TRIAE_CS42_4DS_TGACv1_362974_AA1182930
	TRIAE_CS42_4BS_TGACv1_330427_AA1107640	TRIAE_CS42_2DL_TGACv1_160024_AA0545650													TraesCS4B02G047700LC	TRIAE_CS42_4DS_TGACv1_362329_AA1178870
	TRIAE_CS42_4BS_TGACv1_327819_AA1075210	TRIAE_CS42_4BS_TGACv1_328196_AA1084480													TraesCS4B02G043200LC	TRIAE_CS42_4DS_TGACv1_361714_AA1171880
	TRIAE_CS42_2BL_TGACv1_132564_AA0438420	TRIAE_CS42_7AL_TGACv1_558627_AA1794760													TraesCS4B02G043600LC	TRIAE_CS42_4DS_TGACv1_362590_AA1180860
	TRIAE_CS42_1DL_TGACv1_062276_AA0211770	TRIAE_CS42_4DL_TGACv1_343943_AA1141780													TraesCS4B02G045400LC	TRIAE_CS42_4DS_TGACv1_362590_AA1180870
	TRIAE_CS42_4AS_TGACv1_306618_AA1011040	TRIAE_CS42_3B_TGACv1_223477_AA0782780													TraesCS4B02G047900LC	TRIAE_CS42_4DS_TGACv1_361196_AA1163270
	TRIAE_CS42_4BS_TGACv1_329413_AA1101040	TRIAE_CS42_3AL_TGACv1_194324_AA0631030													TraesCS4B02G042700LC	TRIAE_CS42_4DS_TGACv1_361196_AA1163290
	TRIAE_CS42_5AL_TGACv1_378411_AA1253150	TRIAE_CS42_4BL_TGACv1_322028_AA1067920													TraesCS4B02G042300LC	TRIAE_CS42_4DS_TGACv1_361196_AA1163280
	TRIAE_CS42_4BL_TGACv1_322829_AA1073170	TRIAE_CS42_3B_TGACv1_225212_AA0806190													TraesCS4B02G043300LC	TRIAE_CS42_4DS_TGACv1_362434_AA1179760
	TRIAE_CS42_1DL_TGACv1_061096_AA0185030	TRIAE_CS42_4DS_TGACv1_362371_AA1179250													TraesCS4B02G044900LC	TRIAE_CS42_4AL_TGACv1_289101_AA0964820
	TRIAE_CS42_4BL_TGACv1_320297_AA1034300	TRIAE_CS42_5DS_TGACv1_458126_AA1492260													TraesCS4B02G046700LC	TRIAE_CS42_4DS_TGACv1_362339_AA1178930
	TRIAE_CS42_4BS_TGACv1_328779_AA1093560	TRIAE_CS42_6BS_TGACv1_515059_AA1666900													TraesCS4B02G048100LC	TRIAE_CS42_4DS_TGACv1_362339_AA1178920
	TRIAE_CS42_4BS_TGACv1_327990_AA1080530	TRIAE_CS42_7AS_TGACv1_570863_AA1841770													TraesCS4B02G046800LC	TRIAE_CS42_4AL_TGACv1_288826_AA0959010
	TRIAE_CS42_4BS_TGACv1_331472_AA1109990	TRIAE_CS42_7DL_TGACv1_604348_AA1997100													TraesCS4B02G045600LC	TRIAE_CS42_4DS_TGACv1_361560_AA1170140
	TRIAE_CS42_2DL_TGACv1_159029_AA0530990	TRIAE_CS42_1AL_TGACv1_000966_AA0022870													TraesCS4B02G043100LC	TRIAE_CS42_4DS_TGACv1_362583_AA1180760
	TRIAE_CS42_4BS_TGACv1_327931_AA1079130	TRIAE_CS42_1DL_TGACv1_061266_AA0190560													TraesCS4B02G046600LC	TRIAE_CS42_4DS_TGACv1_362583_AA1180770
	TRIAE_CS42_4BL_TGACv1_321435_AA1060380	TRIAE_CS42_2AL_TGACv1_093330_AA0277820													TraesCS4B02G047500LC	TRIAE_CS42_4DS_TGACv1_362583_AA1180780
	TRIAE_CS42_4BS_TGACv1_327990_AA1080540	TRIAE_CS42_6AL_TGACv1_472036_AA1517050													TraesCS4B02G045800LC	TRIAE_CS42_4DS_TGACv1_362506_AA1180170
	TRIAE_CS42_4BS_TGACv1_329292_AA1099760	TRIAE_CS42_7DS_TGACv1_622146_AA2033850													TraesCS4B02G044200LC	TRIAE_CS42_4DS_TGACv1_363382_AA1183770
	TRIAE_CS42_4BS_TGACv1_330275_AA1106870	TRIAE_CS42_5DL_TGACv1_435093_AA1445940													TraesCS4B02G047400LC	TRIAE_CS42_4DS_TGACv1_361560_AA1170110
															TraesCS4B02G046400LC	TRIAE_CS42_4DS_TGACv1_361560_AA1170130
Step3: Candidate genes for plant height. The joint genes identified in the step1 and step2 were considered as candidate genes.															TraesCS4B02G047300LC	TRIAE_CS42_4DS_TGACv1_361560_AA1170120
GeneID-TGACv1	GeneID-IWGSC	Name	Predicted Function*	Length	Pathway	GO.Component	GO.Function	GO.Process	Blast.nr	moduleColor	GS.PH	RPKM_Chinese Spring	RPKM_Zhou 8425B		TraesCS4B02G044400LC	TRIAE_CS42_4DS_TGACv1_361560_AA1170100
TRIAE_CS42_4DS_TGACv1_361329_AA1165870	TraesCS4D02G040400	TaRht-D	Sig	2159	ko04075//Plant hormone signal transduction	-	-	GO:0009740//gibberellic acid mediated signaling pathway;GO:0006351//transcription, DNA-templated;GO:0031323//regulation of cellular metabolic process;GO:0044707;GO:0006970//response to osmotic stress;GO:0032502//developmental process	gi|397528999|emb|CBW30290.1|;gi|75207630|sp|Q9ST59.1|RHT1_WHEAT/8.09279e-153;0/RHT-D1 protein [Triticum aestivum];RecName: Full=DELLA protein RHT-1; AltName: Full=Protein Rht-B1/Rht-D1; AltName: Full=Reduced height protein 1	grey	-0.456357	9.39119	32.8082		TraesCS4B02G044800LC	TRIAE_CS42_4DS_TGACv1_361717_AA1171960
TRIAE_CS42_4DS_TGACv1_361457_AA1168330	TraesCS4D02G039300	TaASHR1	Chr	2047	-	-	GO:0043169//cation binding	-	gi|357117918|ref|XP_003560708.1|/0/PREDICTED: histone-lysine N-methyltransferase ASHR1 [Brachypodium distachyon]	grey	-0.489532	0.289006	1.7516		TraesCS4B02G044300LC	TRIAE_CS42_4DS_TGACv1_361717_AA1171970
TRIAE_CS42_4BS_TGACv1_327967_AA1080040	TraesCS4B02G042400	TaPIP5K1	Cyt	3122	ko04070//Phosphatidylinositol signaling system;ko01100//Metabolic pathways;ko00562//Inositol phosphate metabolism;ko04144//Endocytosis	GO:0044424;GO:0005886//plasma membrane	GO:0032550;GO:0016307//phosphatidylinositol phosphate kinase activity;GO:0003779//actin binding	GO:0046488//phosphatidylinositol metabolic process;GO:0048588//developmental cell growth;GO:0009791//post-embryonic development;GO:0009630//gravitropism;GO:0022414//reproductive process;GO:0000904//cell morphogenesis involved in differentiation	Phosphatidylinositol 4-phosphate 5-kinase	grey	-0.481637	2.62418	5.04251		TraesCS4B02G048400LC	TRIAE_CS42_4DS_TGACv1_361717_AA1171990
TRIAE_CS42_4BS_TGACv1_328157_AA1083730	TraesCS4B02G041500	TaMAPK	Cyt	1977	-	-	-	-	Triticum aestivum mitogen-activated protein kinase kinase kinase 1b-like (LOC123089925), misc_RNA	grey	-0.405905	0.217628	0.812352		TraesCS4B02G047100LC	TRIAE_CS42_4DS_TGACv1_361196_AA1163300
TRIAE_CS42_4BS_TGACv1_330329_AA1107230	TraesCS4B02G038900	TaPRPF18-B	RNA	1710	ko03040//Spliceosome	GO:0005681//spliceosomal complex	GO:0008380//RNA splicing	-	gi|475594697|gb|EMT22779.1|/7.19039e-174/Pre-mRNA-splicing factor 18 [Aegilops tauschii]	orange	0.00706784	17.7489	13.2798		TraesCS4B02G047000LC	TRIAE_CS42_4DS_TGACv1_361196_AA1163320
TRIAE_CS42_4BS_TGACv1_328892_AA1095100	TraesCS4B02G043100	TaRht-B	Sig	3125	ko04075//Plant hormone signal transduction	-	-	GO:0006351//transcription, DNA-templated	gi|304421180|gb|ADM32428.1|;gi|360041063|gb|AEV92816.1|;gi|459464126|gb|AGG68490.1|/0;0;0/DELLA protein Rht-A1 [Triticum aestivum];DELLA protein [Triticum aestivum];DELLA protein [Triticum aestivum]	grey	-0.332586	10.3891	29.8496		TraesCS4B02G042400LC	TRIAE_CS42_4DS_TGACv1_361196_AA1163330
TRIAE_CS42_3B_TGACv1_233952_AA0831800	TraesCS4B02G032700	Unknow	Un	1741	-	-	-	-	gi|669029511|emb|CDM83739.1|/0/unnamed protein product [Triticum aestivum]	grey	-0.532561	1.07089	3.02484		TraesCS4B02G046000LC	TRIAE_CS42_4DS_TGACv1_363201_AA1183500
TRIAE_CS42_4BS_TGACv1_328673_AA1092030	TraesCS4B02G036500	Unknow	Un	1597	-	-	-	-	gi|474210352|gb|EMS58842.1|/1.39666e-160/hypothetical protein TRIUR3_22357 [Triticum urartu]	grey	0.214652	7.18432	6.30284		TraesCS4B02G045200LC	TRIAE_CS42_4DS_TGACv1_363201_AA1183510
TRIAE_CS42_4BS_TGACv1_328779_AA1093570	TraesCS4B02G029600	TaNRT	Tra	3804	-	GO:0005911//cell-cell junction;GO:0016020//membrane	GO:0015295//solute:proton symporter activity	GO:0010233//phloem transport;GO:0009628//response to abiotic stimulus;GO:0072348	Triticum aestivum protein NRT1/ PTR FAMILY 2.11-like (LOC123090711)	darkmagenta	-0.0683616	10.3821	10.7266		TraesCS4B02G046300LC	TRIAE_CS42_4DS_TGACv1_362748_AA1181880
TRIAE_CS42_4BS_TGACv1_330355_AA1107320	TraesCS4B02G032600	Unknow	Un	1066	-	-	-	-	gi|669029510|emb|CDM83738.1|/2.97953e-178/unnamed protein product [Triticum aestivum]	grey	-0.543542	5.54967	36.3332		TraesCS4B02G046900LC	TRIAE_CS42_4DS_TGACv1_363130_AA1183390
TRIAE_CS42_4BS_TGACv1_330584_AA1108190	TraesCS4B02G035600	Unknow	Un	1004	-	-	-	-	gi|326501154|dbj|BAJ98808.1|/2.83402e-98/predicted protein [Hordeum vulgare subsp. vulgare]	grey	0.241365	5.8031	2.84584		TraesCS4B02G047800LC	TRIAE_CS42_4DS_TGACv1_361457_AA1168310
TRIAE_CS42_4BS_TGACv1_328619_AA1091080	TraesCS4B02G035500	TaCLCN1	Un	3082	-	-	-	-	gi|321496066|gb|ADW93910.1|/0/chloride channel 1 [Triticum aestivum]	grey	0.269667	1.65776	0.763467		TraesCS4B02G046200LC	TRIAE_CS42_4DS_TGACv1_361457_AA1168300
TRIAE_CS42_4AL_TGACv1_288275_AA0943360	TraesCS4B02G047700	TaDRP1-B	Cyt	2471	ko04144//Endocytosis	GO:0005911//cell-cell junction;GO:0044444;GO:0016020//membrane	GO:0017111//nucleoside-triphosphatase activity;GO:0032550	GO:0009154//purine ribonucleotide catabolic process;GO:0009555//pollen development;GO:0007005//mitochondrion organization	gi|475573181|gb|EMT16672.1|;gi|357118189|ref|XP_003560840.1|/0;0/Dynamin-related protein 1C [Aegilops tauschii];PREDICTED: dynamin-related protein 1C [Brachypodium distachyon]	lightgreen	-0.251289	7.82815	9.99105		TraesCS4B02G045300LC	TRIAE_CS42_4DS_TGACv1_362590_AA1180890
TRIAE_CS42_4DS_TGACv1_361179_AA1162870	TraesCS4D02G047300	TaPGM1	Met	2536	ko00052//Galactose metabolism;ko00500//Starch and sucrose metabolism;ko00030//Pentose phosphate pathway;ko01100//Metabolic pathways;ko00010//Glycolysis / Gluconeogenesis;ko01110//Biosynthesis of secondary metabolites;ko00520//Amino sugar and nucleotide sugar metabolism;ko00230//Purine metabolism	GO:0005576//extracellular region;GO:0016020//membrane;GO:0009536//plastid	GO:0046872//metal ion binding;GO:0016868//intramolecular transferase activity, phosphotransferases	GO:0007275//multicellular organismal development;GO:0010038//response to metal ion;GO:0019318//hexose metabolic process	Triticum aestivum phosphoglucomutase, cytoplasmic (LOC123095877)	lightgreen	-0.172611	18.9804	24.389		TraesCS4B02G045710LC	TRIAE_CS42_4DS_TGACv1_362384_AA1179370
TRIAE_CS42_4DS_TGACv1_361934_AA1174490	TraesCS4D02G047600	TaDRP1-D	Cyt	2443	ko04144//Endocytosis	GO:0005911//cell-cell junction;GO:0044444;GO:0016020//membrane	GO:0017111//nucleoside-triphosphatase activity;GO:0032550	GO:0009154//purine ribonucleotide catabolic process;GO:0009555//pollen development;GO:0007005//mitochondrion organization	gi|357118189|ref|XP_003560840.1|/0/PREDICTED: dynamin-related protein 1C [Brachypodium distachyon]	lightgreen	-0.236461	5.03398	6.58161		TraesCS4B02G048600LC	TRIAE_CS42_4DS_TGACv1_362869_AA1182450
TRIAE_CS42_4BS_TGACv1_329949_AA1104880	TraesCS4B02G050400	TaMGST3	Met	881	ko00480//Glutathione metabolism	GO:0043231//intracellular membrane-bounded organelle	GO:0003824//catalytic activity	-	gi|473942233|gb|EMS50381.1|;gi|310656801|gb|ADP02228.1|/1.14337e-91;5.89678e-93/hypothetical protein TRIUR3_16899 [Triticum urartu];putative microsomal glutathione S-transferase 3 [Aegilops tauschii]	grey	-0.323196	7.2848	12.6547		TraesCS4B02G043800LC	TRIAE_CS42_4AL_TGACv1_292078_AA0997650
TRIAE_CS42_4BS_TGACv1_331090_AA1109480	TraesCS4B02G048500	TaOPR1	Met	1489	ko01100//Metabolic pathways;ko00592//alpha-Linolenic acid metabolism	-	GO:0003824//catalytic activity;GO:0032553//ribonucleotide binding	GO:0044710	gi|475501750|gb|EMT04351.1|/0/12-oxophytodienoate reductase 1 [Aegilops tauschii]	grey	-0.343963	1.02337	2.09447		TraesCS4B02G042500LC	TRIAE_CS42_4AL_TGACv1_292078_AA0997660
TRIAE_CS42_4DS_TGACv1_361591_AA1170510	TraesCS4D02G050600	TaUGDH	Met	2128	ko00500//Starch and sucrose metabolism;ko00040//Pentose and glucuronate interconversions;ko01100//Metabolic pathways;ko01110//Biosynthesis of secondary metabolites;ko00520//Amino sugar and nucleotide sugar metabolism;ko00053//Ascorbate and aldarate metabolism	GO:0043231//intracellular membrane-bounded organelle;GO:0030312//external encapsulating structure;GO:0044444	GO:0016616//oxidoreductase activity, acting on the CH-OH group of donors, NAD or NADP as acceptor;GO:0000166//nucleotide binding	GO:0009226//nucleotide-sugar biosynthetic process;GO:0009664//plant-type cell wall organization	gi|475609308|gb|EMT27332.1|/0/UDP-glucose 6-dehydrogenase [Aegilops tauschii]	lightgreen	-0.14057	1.05305	1.99208		TraesCS4B02G047600LC	TRIAE_CS42_4AL_TGACv1_293469_AA1000830
TRIAE_CS42_4BS_TGACv1_328196_AA1084480	TraesCS4B02G050900	TaCtaG	Met	1158	ko01100//Metabolic pathways;ko00190//Oxidative phosphorylation	-	GO:0046914//transition metal ion binding	-	gi|475569152|gb|EMT15700.1|/7.66725e-149/Cytochrome c oxidase assembly protein ctaG [Aegilops tauschii]	grey	-0.296851	0.712131	1.56428		TraesCS4B02G043400LC	TRIAE_CS42_4AL_TGACv1_293009_AA0999980
TRIAE_CS42_4DS_TGACv1_361716_AA1171920	TraesCS4D02G055000	TaAARS1	Met	3472	ko00970//Aminoacyl-tRNA biosynthesis	GO:0009536//plastid	GO:0032550;GO:0004812//aminoacyl-tRNA ligase activity	GO:0010038//response to metal ion;GO:0006418//tRNA aminoacylation for protein translation	Triticum aestivum alanine--tRNA ligase-like (LOC123095949)	grey	-0.361634	0.0413067	0.602408		TraesCS4B02G048000LC	TRIAE_CS42_4AL_TGACv1_293009_AA1000000
TRIAE_CS42_4BS_TGACv1_329347_AA1100440	TraesCS4B02G054400	TaSKA	Met	3347	ko01100//Metabolic pathways;ko00230//Purine metabolism	-	GO:0016772//transferase activity, transferring phosphorus-containing groups	GO:0006796//phosphate-containing compound metabolic process	Triticum aestivum uncharacterized sugar kinase slr0537-like (LOC123090916)	grey	-0.332957	1.41403	3.66574		TraesCS4B02G043900LC	TRIAE_CS42_4AL_TGACv1_292664_AA0999400
TRIAE_CS42_1BS_TGACv1_057073_AA0182750	TraesCS4D02G039500	TaORP1C	Tra	1091	-	-	-	-	Triticum aestivum oxysterol-binding protein-related protein 1C-like (LOC123095826), transcript variant X2	magenta	0.0570843	3.76289	0		TraesCS4B02G042800LC	TRIAE_CS42_4DS_TGACv1_361406_AA1167300
TRIAE_CS42_4AL_TGACv1_290001_AA0980170	TraesCS4D02G035800	TaPRPF18-D	RNA	1876	ko03040//Spliceosome	-	-	-	gi|475594697|gb|EMT22779.1|/8.24475e-166/Pre-mRNA-splicing factor 18 [Aegilops tauschii]	orange	0.0574304	42.811	25.4636		TraesCS4B02G045900LC	TRIAE_CS42_4DS_TGACv1_361406_AA1167290
TRIAE_CS42_4DS_TGACv1_361832_AA1173370	TraesCS4D02G049200	TaBPA1	Tra	4011	-	-	GO:0003676//nucleic acid binding; GO:0003723//RNA binding	-	Triticum aestivum binding partner of ACD11 1-like	grey	-0.405322	0.294986	0.996354		TraesCS4B02G042900LC	TRIAE_CS42_4AL_TGACv1_291728_AA0996320
TRIAE_CS42_4DS_TGACv1_362302_AA1178670	TraesCS4D02G055500	TaPMAT2	Met	1648	ko00330//Arginine and proline metabolism;ko00073//Cutin, suberine and wax biosynthesis;ko00940//Phenylpropanoid biosynthesis;ko00945//Stilbenoid, diarylheptanoid and gingerol biosynthesis;ko01110//Biosynthesis of secondary metabolites;ko00941//Flavonoid biosynthesis	GO:0043231//intracellular membrane-bounded organelle	GO:0016747//transferase activity, transferring acyl groups other than amino-acyl groups	-	Triticum aestivum phenolic glucoside malonyltransferase 2-like (LOC123099510)	grey	0.24234	0.141415	0.113317		TraesCS4B02G032700	TRIAE_CS42_4DS_TGACv1_362573_AA1180690
TRIAE_CS42_4BS_TGACv1_328714_AA1092440	TraesCS4B02G061300	TaSCPL7	Pro	944	ko00940//Phenylpropanoid biosynthesis	GO:0043231//intracellular membrane-bounded organelle	GO:0004180//carboxypeptidase activity	-	Triticum aestivum serine carboxypeptidase-like 7 (LOC123090979), transcript variant X10	darkturquoise	-0.299024	2.31685	4.86649		TraesCS4B02G029000	TRIAE_CS42_4AL_TGACv1_292468_AA0998950
TRIAE_CS42_4BS_TGACv1_330027_AA1105540	TraesCS4B02G066700	TaEG	Met	3132	ko00500//Starch and sucrose metabolism;ko01100//Metabolic pathways	GO:0031224//intrinsic component of membrane;GO:0005768//endosome	GO:0004553//hydrolase activity, hydrolyzing O-glycosyl compounds	GO:0051707//response to other organism;GO:0030243//cellulose metabolic process;GO:0000902//cell morphogenesis;GO:0009725//response to hormone;GO:0030865//cortical cytoskeleton organization;GO:0006972//hyperosmotic response	Triticum aestivum endoglucanase	lightgreen	-0.263355	11.6824	15.1568		TraesCS4B02G034200	TRIAE_CS42_4AL_TGACv1_292156_AA0997930
TRIAE_CS42_4AL_TGACv1_288325_AA0944860	TraesCS4D02G069000	TaDAR1	Pro	2321	-	GO:0043231//intracellular membrane-bounded organelle;GO:0016020//membrane	GO:0046872//metal ion binding;GO:0046914//transition metal ion binding;GO:0032182//ubiquitin-like protein binding	GO:0003006//developmental process involved in reproduction;GO:0044707;GO:0035265//organ growth	gi|357121100|ref|XP_003562259.1|;gi|836027833|ref|XP_012698350.1|/0;0/PREDICTED: protein DA1-related 1-like [Brachypodium distachyon];PREDICTED: protein DA1-related 1-like isoform X5 [Setaria italica]	turquoise	-0.296959	2.07772	3.37125		TraesCS4B02G031400	TRIAE_CS42_3AL_TGACv1_193729_AA0618610
TRIAE_CS42_4BS_TGACv1_328092_AA1082640	TraesCS4D02G086200	TaHSP21.9	Def	1092	-	-	-	-	Triticum aestivum 21.9 kDa heat shock protein-like (LOC123099615)	orange	0.16016	30.3875	17.7341		TraesCS4B02G033100	TRIAE_CS42_4BS_TGACv1_328195_AA1084440
*Functional classification was based on BLAST sequence homologies. Abbreviations for functional classes are as follows: Cyt, cell cytokinesis and cytoskeleton; Chr, chromatin or DNA binding; RNA, RNA binding; Tf, transcription factor; Sig, signaling; Def, defense or response to stresses; Cw, cell wall; Sto, storage proteins; Met, metabolism (enzymes); Nse,nuclease-like; Tra, membrane protein or t…															TraesCS4B02G032100	TRIAE_CS42_4BS_TGACv1_327852_AA1076300
															TraesCS4B02G029400	TRIAE_CS42_4BS_TGACv1_328595_AA1090720
															TraesCS4B02G031900	TRIAE_CS42_4BS_TGACv1_328657_AA1091750
															TraesCS4B02G032600	TRIAE_CS42_4BS_TGACv1_329591_AA1102590
															TraesCS4B02G032200	TRIAE_CS42_4BS_TGACv1_328157_AA1083650
															TraesCS4B02G036400	TRIAE_CS42_4BS_TGACv1_328157_AA1083680
															TraesCS4B02G034400	TRIAE_CS42_4BS_TGACv1_328157_AA1083660
															TraesCS4B02G031000	TRIAE_CS42_4BS_TGACv1_328157_AA1083720
															TraesCS4B02G034500	TRIAE_CS42_4BS_TGACv1_328157_AA1083670
															TraesCS4B02G035800	TRIAE_CS42_4BS_TGACv1_328157_AA1083690
															TraesCS4B02G032000	TRIAE_CS42_4BS_TGACv1_328809_AA1093960
															TraesCS4B02G029200	TRIAE_CS42_4BS_TGACv1_327950_AA1079610
															TraesCS4B02G035600	TRIAE_CS42_4BS_TGACv1_330712_AA1108600
															TraesCS4B02G031700	TRIAE_CS42_4BS_TGACv1_330766_AA1108750
															TraesCS4B02G032400	TRIAE_CS42_4BS_TGACv1_329455_AA1101540
															TraesCS4B02G031800	TRIAE_CS42_4BS_TGACv1_329455_AA1101560
															TraesCS4B02G030700	TRIAE_CS42_4BS_TGACv1_329455_AA1101560
															TraesCS4B02G035200	TRIAE_CS42_4BS_TGACv1_329455_AA1101560
															TraesCS4B02G028900	TRIAE_CS42_4BS_TGACv1_329444_AA1101380
															TraesCS4B02G033900	TRIAE_CS42_4BS_TGACv1_327862_AA1076800
															TraesCS4B02G030200	TRIAE_CS42_4BS_TGACv1_329962_AA1105030
															TraesCS4B02G031600	TRIAE_CS42_4BS_TGACv1_329962_AA1105050
															TraesCS4B02G035500	TRIAE_CS42_4BS_TGACv1_329940_AA1104760
															TraesCS4B02G035100	TRIAE_CS42_4BS_TGACv1_330355_AA1107320
															TraesCS4B02G034900	TRIAE_CS42_4BS_TGACv1_330355_AA1107320
															TraesCS4B02G034000	TRIAE_CS42_4BS_TGACv1_329054_AA1097460
															TraesCS4B02G032900	TRIAE_CS42_4BS_TGACv1_330068_AA1105770
															TraesCS4B02G034800	TRIAE_CS42_4BS_TGACv1_330061_AA1105700
															TraesCS4B02G030900	TRIAE_CS42_4BS_TGACv1_330584_AA1108190
															TraesCS4B02G034700	TRIAE_CS42_4BS_TGACv1_327850_AA1076210
															TraesCS4B02G033800	TRIAE_CS42_4BS_TGACv1_330635_AA1108340
															TraesCS4B02G031100	TRIAE_CS42_4BS_TGACv1_327950_AA1079590
															TraesCS4B02G036200	TRIAE_CS42_4BS_TGACv1_328369_AA1086980
															TraesCS4B02G029900	TRIAE_CS42_4BS_TGACv1_328619_AA1091080
															TraesCS4B02G036000	TRIAE_CS42_4BS_TGACv1_328619_AA1091090
															TraesCS4B02G029800	TRIAE_CS42_4BS_TGACv1_328619_AA1091100
															TraesCS4B02G033400	TRIAE_CS42_4BS_TGACv1_328213_AA1084700
															TraesCS4B02G030600	TRIAE_CS42_4BS_TGACv1_328213_AA1084710
															TraesCS4B02G032500	TRIAE_CS42_4BS_TGACv1_328213_AA1084720
															TraesCS4B02G031300	TraesCS4D02G026000LC
															TraesCS4B02G035900	TraesCS4D02G022200LC
															TraesCS4B02G032800	TraesCS4D02G025800LC
															TraesCS4B02G029300	TraesCS4D02G023400LC
															TraesCS4B02G036100	TraesCS4D02G025100LC
															TraesCS4B02G035000	TraesCS4D02G026700LC
															TraesCS4B02G029100	TraesCS4D02G025700LC
															TraesCS4B02G032300	TraesCS4D02G022900LC
															TraesCS4B02G036500	TraesCS4D02G026100LC
															TraesCS4B02G036700	TraesCS4D02G021300LC
															TraesCS4B02G033600	TraesCS4D02G022300LC
															TraesCS4B02G029700	TraesCS4D02G024300LC
															TraesCS4B02G035700	TraesCS4D02G023800LC
															TraesCS4B02G034600	TraesCS4D02G024900LC
															TraesCS4B02G033700	TraesCS4D02G021500LC
															TraesCS4B02G035300	TraesCS4D02G022400LC
															TraesCS4B02G030300	TraesCS4D02G023300LC
															TraesCS4B02G029500	TraesCS4D02G024100LC
															TraesCS4B02G033500	TraesCS4D02G021700LC
															TraesCS4B02G030100	TraesCS4D02G021400LC
															TraesCS4B02G033300	TraesCS4D02G022700LC
															TraesCS4B02G030000	TraesCS4D02G021000LC
															TraesCS4B02G031500	TraesCS4D02G024200LC
															TraesCS4B02G036600	TraesCS4D02G025200LC
															TraesCS4B02G034300	TraesCS4D02G023000LC
															TraesCS4B02G033200	TraesCS4D02G025300LC
															TraesCS4B02G029600	TraesCS4D02G021900LC
															TraesCS4B02G035400	TraesCS4D02G025900LC
															TraesCS4B02G030500	TraesCS4D02G021200LC
															TraesCS4B02G033000	TraesCS4D02G026200LC
															TraesCS4B02G030400	TraesCS4D02G026300LC
															TraesCS4B02G031200	TraesCS4D02G023100LC
															TraesCS4B02G036300	TraesCS4D02G026500LC
															TraesCS4B02G030800	TraesCS4D02G024000LC
															ENSRNA050019943	TraesCS4D02G023900LC
															TRIAE_CS42_U_TGACv1_696903_AA2162710	TraesCS4D02G022500LC
															TRIAE_CS42_U_TGACv1_667220_AA2154590	TraesCS4D02G022000LC
															TRIAE_CS42_7AL_TGACv1_557402_AA1780800	TraesCS4D02G023600LC
															TRIAE_CS42_5BL_TGACv1_415476_AA1368370	TraesCS4D02G021110LC
															TRIAE_CS42_7AL_TGACv1_557314_AA1779600	TraesCS4D02G021800LC
															TRIAE_CS42_3B_TGACv1_223262_AA0779290	TraesCS4D02G025500LC
															TRIAE_CS42_7BL_TGACv1_578068_AA1888790	TraesCS4D02G020900LC
															TRIAE_CS42_3B_TGACv1_226082_AA0813840	TraesCS4D02G023500LC
															TRIAE_CS42_3B_TGACv1_226236_AA0815100	TraesCS4D02G026400LC
															TRIAE_CS42_3B_TGACv1_226236_AA0815080	TraesCS4D02G024700LC
															TRIAE_CS42_3B_TGACv1_233952_AA0831800	TraesCS4D02G023200LC
															TRIAE_CS42_3B_TGACv1_222097_AA0757250	TraesCS4D02G025600LC
															TRIAE_CS42_3B_TGACv1_222097_AA0757260	TraesCS4D02G024500LC
															TRIAE_CS42_3B_TGACv1_222623_AA0768105	TraesCS4D02G024600LC
															TRIAE_CS42_2AS_TGACv1_112908_AA0347440	TraesCS4D02G022800LC
															TRIAE_CS42_4BS_TGACv1_331617_AA1110140	TraesCS4D02G026600LC
															TRIAE_CS42_4BS_TGACv1_331140_AA1109560	TraesCS4D02G024400LC
															TRIAE_CS42_4BS_TGACv1_331140_AA1109570	TraesCS4D02G022600LC
															TRIAE_CS42_4BS_TGACv1_331167_AA1109600	TraesCS4D02G025000LC
															TRIAE_CS42_4AL_TGACv1_288748_AA0957150	TraesCS4D02G021600LC
															TRIAE_CS42_4AL_TGACv1_289736_AA0976120	TraesCS4D02G024800LC
															TRIAE_CS42_4DS_TGACv1_361278_AA1164830	TraesCS4D02G021100LC
															TRIAE_CS42_4AL_TGACv1_289509_AA0972250	TraesCS4D02G023700LC
															TRIAE_CS42_4AL_TGACv1_289307_AA0968850	TraesCS4D02G022100LC
															TRIAE_CS42_4DS_TGACv1_361093_AA1160690	TraesCS4D02G025400LC
															TRIAE_CS42_4DS_TGACv1_361330_AA1165890	TraesCS4D02G047200
															TRIAE_CS42_4DS_TGACv1_361218_AA1163810	TraesCS4D02G044500
															TRIAE_CS42_4DS_TGACv1_361406_AA1167280	TraesCS4D02G040800
															TRIAE_CS42_4DS_TGACv1_361406_AA1167270	TraesCS4D02G043300
															TRIAE_CS42_4DS_TGACv1_361431_AA1167870	TraesCS4D02G044600
															TRIAE_CS42_4AL_TGACv1_290111_AA0981780	TraesCS4D02G045600
															TRIAE_CS42_4AL_TGACv1_290111_AA0981790	TraesCS4D02G042400
															TRIAE_CS42_4DS_TGACv1_361936_AA1174550	TraesCS4D02G047300
															TRIAE_CS42_4DS_TGACv1_361714_AA1171870	TraesCS4D02G044300
															TRIAE_CS42_4AL_TGACv1_290434_AA0985440	TraesCS4D02G040700
															TRIAE_CS42_4AL_TGACv1_290433_AA0985400	TraesCS4D02G041500
															TRIAE_CS42_4DS_TGACv1_361431_AA1167860	TraesCS4D02G047700
															TRIAE_CS42_4AL_TGACv1_290974_AA0991080	TraesCS4D02G041700
															TRIAE_CS42_4AL_TGACv1_290077_AA0981360	TraesCS4D02G046100
															TRIAE_CS42_4AL_TGACv1_290077_AA0981340	TraesCS4D02G046700
															TRIAE_CS42_4DS_TGACv1_361106_AA1161140	TraesCS4D02G041000
															TRIAE_CS42_4DS_TGACv1_361106_AA1161160	TraesCS4D02G040900
															TRIAE_CS42_4DS_TGACv1_361106_AA1161150	TraesCS4D02G045900
															TRIAE_CS42_4DS_TGACv1_361936_AA1174510	TraesCS4D02G045800
															TRIAE_CS42_4DS_TGACv1_361936_AA1174540	TraesCS4D02G043200
															TRIAE_CS42_4DS_TGACv1_362251_AA1178240	TraesCS4D02G048000
															TRIAE_CS42_4AL_TGACv1_290941_AA0990810	TraesCS4D02G041800
															TRIAE_CS42_4DS_TGACv1_362688_AA1181550	TraesCS4D02G046000
															TRIAE_CS42_4AL_TGACv1_289101_AA0964820	TraesCS4D02G047800
															TRIAE_CS42_4DS_TGACv1_362467_AA1179910	TraesCS4D02G046500
															TRIAE_CS42_4DS_TGACv1_362467_AA1179900	TraesCS4D02G041100
															TRIAE_CS42_4DS_TGACv1_361093_AA1160730	TraesCS4D02G042000
															TRIAE_CS42_4DS_TGACv1_363654_AA1184050	TraesCS4D02G046600
															TRIAE_CS42_4DS_TGACv1_362005_AA1175610	TraesCS4D02G043700
															TRIAE_CS42_4AL_TGACv1_292664_AA0999400	TraesCS4D02G041200
															TRIAE_CS42_4DS_TGACv1_361406_AA1167290	TraesCS4D02G042700
															TRIAE_CS42_4AL_TGACv1_291728_AA0996320	TraesCS4D02G044200
															TRIAE_CS42_4AL_TGACv1_292676_AA0999440	TraesCS4D02G043100
															TRIAE_CS42_4BS_TGACv1_328195_AA1084450	TraesCS4D02G047600
															TRIAE_CS42_4BS_TGACv1_328195_AA1084440	TraesCS4D02G045100
															TRIAE_CS42_4BS_TGACv1_327852_AA1076300	TraesCS4D02G042100
															TRIAE_CS42_4BS_TGACv1_327852_AA1076310	TraesCS4D02G040400
															TRIAE_CS42_4BS_TGACv1_327852_AA1076270	TraesCS4D02G044700
															TRIAE_CS42_4BS_TGACv1_328000_AA1080870	TraesCS4D02G043000
															TRIAE_CS42_4BS_TGACv1_328000_AA1080830	TraesCS4D02G047400
															TRIAE_CS42_4BS_TGACv1_328000_AA1080810	TraesCS4D02G041600
															TRIAE_CS42_4BS_TGACv1_329552_AA1102460	TraesCS4D02G041300
															TRIAE_CS42_4BS_TGACv1_329552_AA1102450	TraesCS4D02G042600
															TRIAE_CS42_4BS_TGACv1_328641_AA1091570	TraesCS4D02G043600
															TRIAE_CS42_4BS_TGACv1_328641_AA1091560	TraesCS4D02G044400
															TRIAE_CS42_4BS_TGACv1_328641_AA1091590	TraesCS4D02G044100
															TRIAE_CS42_4BS_TGACv1_328673_AA1092030	TraesCS4D02G047100
															TRIAE_CS42_4BS_TGACv1_328673_AA1092050	TraesCS4D02G040500
															TRIAE_CS42_4BS_TGACv1_328673_AA1092040	TraesCS4D02G043500
															TRIAE_CS42_4BS_TGACv1_328779_AA1093570	TraesCS4D02G043400
															TRIAE_CS42_4BS_TGACv1_330260_AA1106810	TraesCS4D02G047000
															TRIAE_CS42_4BS_TGACv1_328517_AA1089200	TraesCS4D02G042900
															TRIAE_CS42_4BS_TGACv1_329284_AA1099590	TraesCS4D02G046900
															TRIAE_CS42_4BS_TGACv1_329284_AA1099600	TraesCS4D02G042800
															TRIAE_CS42_4BS_TGACv1_329284_AA1099580	TraesCS4D02G044000
															TRIAE_CS42_4BS_TGACv1_328936_AA1095830	TraesCS4D02G045300
															TRIAE_CS42_4BS_TGACv1_328936_AA1095820	TraesCS4D02G046200
															TRIAE_CS42_4BS_TGACv1_328936_AA1095850	TraesCS4D02G045400
															TRIAE_CS42_4BS_TGACv1_329402_AA1100940	TraesCS4D02G047900
															TRIAE_CS42_4BS_TGACv1_328000_AA1080790	TraesCS4D02G047500
															TRIAE_CS42_4BS_TGACv1_328000_AA1080800	TraesCS4D02G045500
															TRIAE_CS42_4BS_TGACv1_329068_AA1097630	TraesCS4D02G042200
															TRIAE_CS42_4BS_TGACv1_329068_AA1097610	TraesCS4D02G045200
															TRIAE_CS42_4BS_TGACv1_329068_AA1097600	TraesCS4D02G046800
															TRIAE_CS42_4BS_TGACv1_329031_AA1097040	TraesCS4D02G041900
															TRIAE_CS42_4BS_TGACv1_329031_AA1097050	TraesCS4D02G046400
															TRIAE_CS42_4BS_TGACv1_329031_AA1097080	TraesCS4D02G044800
															TRIAE_CS42_4BS_TGACv1_329541_AA1102400	TraesCS4D02G046300
															TRIAE_CS42_4BS_TGACv1_329541_AA1102370	TraesCS4D02G043800
															TRIAE_CS42_4BS_TGACv1_330828_AA1108950	TraesCS4D02G041400
															TRIAE_CS42_4BS_TGACv1_329962_AA1105040	TraesCS4D02G047507
															TRIAE_CS42_4BS_TGACv1_329962_AA1105030	TraesCS4D02G045700
															TRIAE_CS42_4BS_TGACv1_329962_AA1105050	TraesCS4D02G044900
															TRIAE_CS42_4BS_TGACv1_330355_AA1107320	TraesCS4D02G042300
															TRIAE_CS42_4BS_TGACv1_330355_AA1107310	ENSRNA050015605
															TRIAE_CS42_4BS_TGACv1_329054_AA1097470	ENSRNA050015607
															TRIAE_CS42_4BS_TGACv1_329054_AA1097460	ENSRNA050021575
															TRIAE_CS42_4BS_TGACv1_329212_AA1098990	TRIAE_CS42_U_TGACv1_716710_AA2167920
															TRIAE_CS42_4BS_TGACv1_330584_AA1108190	TRIAE_CS42_U_TGACv1_641983_AA2108840
															TRIAE_CS42_4BS_TGACv1_328195_AA1084430	TRIAE_CS42_U_TGACv1_641983_AA2108830
															TRIAE_CS42_4BS_TGACv1_328195_AA1084420	TRIAE_CS42_U_TGACv1_643786_AA2135070
															TRIAE_CS42_4BS_TGACv1_328195_AA1084400	TRIAE_CS42_U_TGACv1_660381_AA2152340
															TRIAE_CS42_4BS_TGACv1_328195_AA1084410	TRIAE_CS42_7AS_TGACv1_569013_AA1804760
															TRIAE_CS42_4BS_TGACv1_330635_AA1108340	TRIAE_CS42_U_TGACv1_643786_AA2135080
															TRIAE_CS42_4BS_TGACv1_330669_AA1108430	TRIAE_CS42_5DL_TGACv1_439167_AA1468830
															TRIAE_CS42_4BS_TGACv1_328355_AA1086780	TRIAE_CS42_6AL_TGACv1_470902_AA1498160
															TRIAE_CS42_4BS_TGACv1_328355_AA1086750	TRIAE_CS42_6AL_TGACv1_471580_AA1511170
															TRIAE_CS42_4BS_TGACv1_328619_AA1091080	TRIAE_CS42_6AL_TGACv1_471580_AA1511190
															TRIAE_CS42_4BS_TGACv1_328619_AA1091140	TRIAE_CS42_7AS_TGACv1_571313_AA1846720
															TRIAE_CS42_4BS_TGACv1_328619_AA1091090	TRIAE_CS42_6DL_TGACv1_526446_AA1683720
															TRIAE_CS42_4BS_TGACv1_328619_AA1091100	TRIAE_CS42_6BS_TGACv1_523672_AA1678370
															TRIAE_CS42_4BS_TGACv1_328641_AA1091550	TRIAE_CS42_1DL_TGACv1_079039_AA0239050
															TRIAE_CS42_4BS_TGACv1_328641_AA1091530	TRIAE_CS42_4AL_TGACv1_288275_AA0943340
															TRIAE_CS42_6BL_TGACv1_499743_AA1590810	TRIAE_CS42_4AL_TGACv1_288275_AA0943350
															TraesCS4B02G042100LC	TRIAE_CS42_4AL_TGACv1_288275_AA0943360
															TraesCS4B02G031700LC	TRIAE_CS42_4AL_TGACv1_288277_AA0943480
															TraesCS4B02G032600LC	TRIAE_CS42_4AL_TGACv1_288277_AA0943460
															TraesCS4B02G032800LC	TRIAE_CS42_4AL_TGACv1_288275_AA0943380
															TraesCS4B02G033800LC	TRIAE_CS42_4AL_TGACv1_288499_AA0950300
															TraesCS4B02G032100LC	TRIAE_CS42_4DS_TGACv1_361292_AA1165120
															TraesCS4B02G036800LC	TRIAE_CS42_4DS_TGACv1_361169_AA1162470
															TraesCS4B02G037200LC	TRIAE_CS42_4DS_TGACv1_361169_AA1162460
															TraesCS4B02G039700LC	TRIAE_CS42_4DS_TGACv1_361169_AA1162450
															TraesCS4B02G032900LC	TRIAE_CS42_4AL_TGACv1_289636_AA0974530
															TraesCS4B02G036300LC	TRIAE_CS42_4AL_TGACv1_289636_AA0974540
															TraesCS4B02G040900LC	TRIAE_CS42_4DS_TGACv1_361254_AA1164320
															TraesCS4B02G036600LC	TRIAE_CS42_4AL_TGACv1_289257_AA0968040
															TraesCS4B02G041100LC	TRIAE_CS42_4DS_TGACv1_361179_AA1162880
															TraesCS4B02G033400LC	TRIAE_CS42_4AL_TGACv1_288649_AA0954460
															TraesCS4B02G031800LC	TRIAE_CS42_4AL_TGACv1_288649_AA0954470
															TraesCS4B02G033300LC	TRIAE_CS42_4AL_TGACv1_289688_AA0975300
															TraesCS4B02G034000LC	TRIAE_CS42_4AL_TGACv1_289688_AA0975290
															TraesCS4B02G040700LC	TRIAE_CS42_4DS_TGACv1_361395_AA1167010
															TraesCS4B02G040000LC	TRIAE_CS42_4DS_TGACv1_361688_AA1171580
															TraesCS4B02G039200LC	TRIAE_CS42_4DS_TGACv1_361688_AA1171570
															TraesCS4B02G032400LC	TRIAE_CS42_4DS_TGACv1_361179_AA1162870
															TraesCS4B02G040100LC	TRIAE_CS42_4DS_TGACv1_361329_AA1165870
															TraesCS4B02G041000LC	TRIAE_CS42_4AL_TGACv1_289688_AA0975310
															TraesCS4B02G036100LC	TRIAE_CS42_4AL_TGACv1_289881_AA0978250
															TraesCS4B02G034400LC	TRIAE_CS42_4DS_TGACv1_361934_AA1174470
															TraesCS4B02G037100LC	TRIAE_CS42_4DS_TGACv1_361934_AA1174480
															TraesCS4B02G035400LC	TRIAE_CS42_4DS_TGACv1_362154_AA1177250
															TraesCS4B02G040300LC	TRIAE_CS42_4DS_TGACv1_361254_AA1164340
															TraesCS4B02G041800LC	TRIAE_CS42_4DS_TGACv1_361254_AA1164350
															TraesCS4B02G037600LC	TRIAE_CS42_4DS_TGACv1_361254_AA1164330
															TraesCS4B02G036900LC	TRIAE_CS42_2BL_TGACv1_129449_AA0384230
															TraesCS4B02G035500LC	TRIAE_CS42_4DS_TGACv1_361395_AA1167060
															TraesCS4B02G038700LC	TRIAE_CS42_4DS_TGACv1_361395_AA1167030
															TraesCS4B02G037900LC	TRIAE_CS42_4AL_TGACv1_290690_AA0988230
															TraesCS4B02G035700LC	TRIAE_CS42_4AL_TGACv1_290694_AA0988360
															TraesCS4B02G039100LC	TRIAE_CS42_4DS_TGACv1_361806_AA1172990
															TraesCS4B02G035100LC	TRIAE_CS42_4DS_TGACv1_361806_AA1172970
															TraesCS4B02G041300LC	TRIAE_CS42_4DS_TGACv1_361806_AA1172980
															TraesCS4B02G034800LC	TRIAE_CS42_4DS_TGACv1_362233_AA1177990
															TraesCS4B02G039600LC	TRIAE_CS42_4DS_TGACv1_362233_AA1178010
															TraesCS4B02G037000LC	TRIAE_CS42_4DS_TGACv1_362233_AA1177980
															TraesCS4B02G032200LC	TRIAE_CS42_4DS_TGACv1_362233_AA1178000
															TraesCS4B02G034300LC	TRIAE_CS42_4DS_TGACv1_362671_AA1181390
															TraesCS4B02G039300LC	TRIAE_CS42_4AL_TGACv1_289332_AA0969270
															TraesCS4B02G038900LC	TRIAE_CS42_4AL_TGACv1_290232_AA0983130
															TraesCS4B02G033700LC	TRIAE_CS42_4DS_TGACv1_362609_AA1181010
															TraesCS4B02G034500LC	TRIAE_CS42_4DS_TGACv1_362609_AA1181010
															TraesCS4B02G035900LC	TRIAE_CS42_4DS_TGACv1_361688_AA1171590
															TraesCS4B02G032300LC	TRIAE_CS42_4DS_TGACv1_362975_AA1182940
															TraesCS4B02G040800LC	TRIAE_CS42_4DS_TGACv1_361362_AA1166300
															TraesCS4B02G042000LC	TRIAE_CS42_4DS_TGACv1_361473_AA1168640
															TraesCS4B02G042200LC	TRIAE_CS42_4AL_TGACv1_291025_AA0991490
															TraesCS4B02G034900LC	TRIAE_CS42_4AL_TGACv1_291025_AA0991500
															TraesCS4B02G035800LC	TRIAE_CS42_4AL_TGACv1_291025_AA0991480
															TraesCS4B02G038300LC	TRIAE_CS42_4DS_TGACv1_361934_AA1174490
															TraesCS4B02G039800LC	TRIAE_CS42_4AL_TGACv1_290734_AA0988760
															TraesCS4B02G033100LC	TRIAE_CS42_4DS_TGACv1_361402_AA1167160
															TraesCS4B02G037500LC	TRIAE_CS42_4DS_TGACv1_361402_AA1167150
															TraesCS4B02G038100LC	TRIAE_CS42_4AL_TGACv1_289949_AA0979310
															TraesCS4B02G038200LC	TRIAE_CS42_4AL_TGACv1_289949_AA0979320
															TraesCS4B02G038400LC	TRIAE_CS42_4DS_TGACv1_367191_AA1184600
															TraesCS4B02G034600LC	TRIAE_CS42_4DS_TGACv1_361427_AA1167790
															TraesCS4B02G041500LC	TRIAE_CS42_4DS_TGACv1_363310_AA1183650
															TraesCS4B02G036700LC	TRIAE_CS42_4AL_TGACv1_291243_AA0993130
															TraesCS4B02G033600LC	TRIAE_CS42_4DS_TGACv1_364380_AA1184330
															TraesCS4B02G041900LC	TRIAE_CS42_4DS_TGACv1_363228_AA1183560
															TraesCS4B02G033500LC	TRIAE_CS42_4DS_TGACv1_362066_AA1176330
															TraesCS4B02G033200LC	TRIAE_CS42_4DS_TGACv1_362066_AA1176320
															TraesCS4B02G031900LC	TRIAE_CS42_4DS_TGACv1_362066_AA1176310
															TraesCS4B02G037400LC	TRIAE_CS42_4DS_TGACv1_361321_AA1165700
															TraesCS4B02G035600LC	TRIAE_CS42_4DS_TGACv1_362558_AA1180610
															TraesCS4B02G041400LC	TRIAE_CS42_4DS_TGACv1_362558_AA1180600
															TraesCS4B02G039400LC	TRIAE_CS42_4DS_TGACv1_364849_AA1184390
															TraesCS4B02G032000LC	TRIAE_CS42_4DS_TGACv1_362087_AA1176700
															TraesCS4B02G040400LC	TRIAE_CS42_2DL_TGACv1_167278_AA0565370
															TraesCS4B02G037800LC	TRIAE_CS42_4DS_TGACv1_361473_AA1168630
															TraesCS4B02G038800LC	TRIAE_CS42_U_TGACv1_640771_AA2073630
															TraesCS4B02G041700LC	TRIAE_CS42_3AL_TGACv1_195175_AA0645780
															TraesCS4B02G041600LC	TRIAE_CS42_4BS_TGACv1_328109_AA1082950
															TraesCS4B02G035300LC	TRIAE_CS42_4BS_TGACv1_328226_AA1084890
															TraesCS4B02G040200LC	TRIAE_CS42_4BS_TGACv1_329875_AA1104470
															TraesCS4B02G041200LC	TRIAE_CS42_4BS_TGACv1_329875_AA1104480
															TraesCS4B02G040600LC	TRIAE_CS42_4BS_TGACv1_329875_AA1104490
															TraesCS4B02G038000LC	TRIAE_CS42_4BS_TGACv1_329884_AA1104530
															TraesCS4B02G033900LC	TRIAE_CS42_4BS_TGACv1_328953_AA1096060
															TraesCS4B02G036500LC	TRIAE_CS42_4BS_TGACv1_328953_AA1096050
															TraesCS4B02G036000LC	TRIAE_CS42_4BS_TGACv1_328907_AA1095320
															TraesCS4B02G032700LC	TRIAE_CS42_4BS_TGACv1_327847_AA1076050
															TraesCS4B02G036200LC	TRIAE_CS42_4BS_TGACv1_327847_AA1076010
															TraesCS4B02G037700LC	TRIAE_CS42_4BS_TGACv1_327847_AA1076030
															TraesCS4B02G039500LC	TRIAE_CS42_4BS_TGACv1_328589_AA1090610
															TraesCS4B02G034100LC	TRIAE_CS42_4BS_TGACv1_327953_AA1079660
															TraesCS4B02G039000LC	TRIAE_CS42_4BS_TGACv1_327953_AA1079650
															TraesCS4B02G035200LC	TRIAE_CS42_4BS_TGACv1_329397_AA1100880
															TraesCS4B02G039900LC	TRIAE_CS42_4BS_TGACv1_329397_AA1100890
															TraesCS4B02G040500LC	TRIAE_CS42_4BS_TGACv1_330500_AA1107870
															TraesCS4B02G036400LC	TRIAE_CS42_4BS_TGACv1_330112_AA1106050
															TraesCS4B02G034200LC	TRIAE_CS42_4BS_TGACv1_330937_AA1109120
															TraesCS4B02G032500LC	TRIAE_CS42_4BS_TGACv1_329948_AA1104870
															TraesCS4B02G038600LC	TRIAE_CS42_4BS_TGACv1_329949_AA1104880
															TraesCS4B02G034700LC	TRIAE_CS42_4BS_TGACv1_327847_AA1076060
															TraesCS4B02G037300LC	TRIAE_CS42_4BS_TGACv1_328194_AA1084390
															TraesCS4B02G035000LC	TraesCS4D02G029400LC
															TraesCS4B02G033000LC	TraesCS4D02G032810LC
															TraesCS4B02G046000	TraesCS4D02G038400LC
															TraesCS4B02G047800	TraesCS4D02G027700LC
															TraesCS4B02G046600	TraesCS4D02G032900LC
															TraesCS4B02G044300	TraesCS4D02G027300LC
															TraesCS4B02G046800	TraesCS4D02G035400LC
															TraesCS4B02G044000	TraesCS4D02G032300LC
															TraesCS4B02G047400	TraesCS4D02G030500LC
															TraesCS4B02G043900	TraesCS4D02G034200LC
															TraesCS4B02G044800	TraesCS4D02G029600LC
															TraesCS4B02G045200	TraesCS4D02G036900LC
															TraesCS4B02G045000	TraesCS4D02G038000LC
															TraesCS4B02G047200	TraesCS4D02G035600LC
															TraesCS4B02G048000	TraesCS4D02G032000LC
															TraesCS4B02G047500	TraesCS4D02G031200LC
															TraesCS4B02G048200	TraesCS4D02G032400LC
															TraesCS4B02G044200	TraesCS4D02G030900LC
															TraesCS4B02G043700	TraesCS4D02G029000LC
															TraesCS4B02G043800	TraesCS4D02G038500LC
															TraesCS4B02G047900	TraesCS4D02G027100LC
															TraesCS4B02G045400	TraesCS4D02G036200LC
															TraesCS4B02G043600	TraesCS4D02G037000LC
															TraesCS4B02G046700	TraesCS4D02G026800LC
															TraesCS4B02G044900	TraesCS4D02G027000LC
															TraesCS4B02G047300	TraesCS4D02G036400LC
															TraesCS4B02G047700	TraesCS4D02G036100LC
															TraesCS4B02G046300	TraesCS4D02G031300LC
															TraesCS4B02G046200	TraesCS4D02G028000LC
															TraesCS4B02G043500	TraesCS4D02G029300LC
															TraesCS4B02G046500	TraesCS4D02G028400LC
															TraesCS4B02G044400	TraesCS4D02G035200LC
															TraesCS4B02G045300	TraesCS4D02G038300LC
															TraesCS4B02G044500	TraesCS4D02G034700LC
															TraesCS4B02G047600	TraesCS4D02G029800LC
															TraesCS4B02G045800	TraesCS4D02G034100LC
															TraesCS4B02G048100	TraesCS4D02G037600LC
															TraesCS4B02G045600	TraesCS4D02G031100LC
															TraesCS4B02G046400	TraesCS4D02G034300LC
															TraesCS4B02G046900	TraesCS4D02G035000LC
															TraesCS4B02G045500	TraesCS4D02G031000LC
															TraesCS4B02G047100	TraesCS4D02G035500LC
															TraesCS4B02G044700	TraesCS4D02G027400LC
															TraesCS4B02G047000	TraesCS4D02G033800LC
															TraesCS4B02G043400	TraesCS4D02G028900LC
															TraesCS4B02G044100	TraesCS4D02G036000LC
															TraesCS4B02G043300	TraesCS4D02G033300LC
															TraesCS4B02G044600	TraesCS4D02G037400LC
															TraesCS4B02G046100	TraesCS4D02G037300LC
															TraesCS4B02G043200	TraesCS4D02G030700LC
															TraesCS4B02G045900	TraesCS4D02G029700LC
															TraesCS4B02G045700	TraesCS4D02G033700LC
															TraesCS4B02G045100	TraesCS4D02G027310LC
															ENSRNA050019773	TraesCS4D02G037700LC
															TRIAE_CS42_U_TGACv1_641983_AA2108840	TraesCS4D02G033900LC
															TRIAE_CS42_U_TGACv1_641983_AA2108830	TraesCS4D02G031500LC
															TRIAE_CS42_U_TGACv1_643786_AA2135080	TraesCS4D02G029200LC
															TRIAE_CS42_6AL_TGACv1_471580_AA1511170	TraesCS4D02G037500LC
															TRIAE_CS42_4AL_TGACv1_288275_AA0943340	TraesCS4D02G032500LC
															TRIAE_CS42_4AL_TGACv1_288275_AA0943350	TraesCS4D02G037100LC
															TRIAE_CS42_4AL_TGACv1_288275_AA0943360	TraesCS4D02G033400LC
															TRIAE_CS42_4AL_TGACv1_288277_AA0943480	TraesCS4D02G032800LC
															TRIAE_CS42_4AL_TGACv1_288277_AA0943460	TraesCS4D02G034400LC
															TRIAE_CS42_4AL_TGACv1_288275_AA0943380	TraesCS4D02G037800LC
															TRIAE_CS42_4AL_TGACv1_288499_AA0950330	TraesCS4D02G028600LC
															TRIAE_CS42_4AL_TGACv1_288499_AA0950300	TraesCS4D02G032100LC
															TRIAE_CS42_4DS_TGACv1_361292_AA1165120	TraesCS4D02G028800LC
															TRIAE_CS42_4DS_TGACv1_361169_AA1162470	TraesCS4D02G033100LC
															TRIAE_CS42_4AL_TGACv1_289636_AA0974530	TraesCS4D02G036300LC
															TRIAE_CS42_4AL_TGACv1_289636_AA0974540	TraesCS4D02G035100LC
															TRIAE_CS42_4DS_TGACv1_361254_AA1164320	TraesCS4D02G032700LC
															TRIAE_CS42_4AL_TGACv1_289257_AA0968040	TraesCS4D02G028100LC
															TRIAE_CS42_4AL_TGACv1_288649_AA0954470	TraesCS4D02G030300LC
															TRIAE_CS42_4AL_TGACv1_289688_AA0975300	TraesCS4D02G036700LC
															TRIAE_CS42_4DS_TGACv1_361179_AA1162870	TraesCS4D02G034600LC
															TRIAE_CS42_4DS_TGACv1_361934_AA1174470	TraesCS4D02G035800LC
															TRIAE_CS42_4DS_TGACv1_361254_AA1164340	TraesCS4D02G029100LC
															TRIAE_CS42_4DS_TGACv1_361254_AA1164350	TraesCS4D02G036600LC
															TRIAE_CS42_4AL_TGACv1_290690_AA0988230	TraesCS4D02G030400LC
															TRIAE_CS42_4AL_TGACv1_290694_AA0988360	TraesCS4D02G030600LC
															TRIAE_CS42_4DS_TGACv1_361806_AA1172990	TraesCS4D02G027900LC
															TRIAE_CS42_4DS_TGACv1_361806_AA1172980	TraesCS4D02G031700LC
															TRIAE_CS42_4DS_TGACv1_362233_AA1177990	TraesCS4D02G027800LC
															TRIAE_CS42_4DS_TGACv1_362233_AA1177980	TraesCS4D02G032600LC
															TRIAE_CS42_4AL_TGACv1_289332_AA0969270	TraesCS4D02G031800LC
															TRIAE_CS42_4AL_TGACv1_290232_AA0983130	TraesCS4D02G035300LC
															TRIAE_CS42_4DS_TGACv1_361688_AA1171590	TraesCS4D02G033000LC
															TRIAE_CS42_4DS_TGACv1_361473_AA1168640	TraesCS4D02G029900LC
															TRIAE_CS42_4AL_TGACv1_291025_AA0991490	TraesCS4D02G030000LC
															TRIAE_CS42_4AL_TGACv1_291025_AA0991500	TraesCS4D02G027200LC
															TRIAE_CS42_4AL_TGACv1_291025_AA0991480	TraesCS4D02G028700LC
															TRIAE_CS42_4DS_TGACv1_361934_AA1174490	TraesCS4D02G028200LC
															TRIAE_CS42_4AL_TGACv1_290734_AA0988760	TraesCS4D02G028300LC
															TRIAE_CS42_4DS_TGACv1_361402_AA1167160	TraesCS4D02G035700LC
															TRIAE_CS42_4AL_TGACv1_289949_AA0979310	TraesCS4D02G038510LC
															TRIAE_CS42_4DS_TGACv1_361427_AA1167790	TraesCS4D02G031400LC
															TRIAE_CS42_4DS_TGACv1_362066_AA1176330	TraesCS4D02G035110LC
															TRIAE_CS42_4DS_TGACv1_361321_AA1165700	TraesCS4D02G033500LC
															TRIAE_CS42_4DS_TGACv1_362558_AA1180610	TraesCS4D02G036500LC
															TRIAE_CS42_4DS_TGACv1_362087_AA1176700	TraesCS4D02G034900LC
															TRIAE_CS42_4DS_TGACv1_361473_AA1168630	TraesCS4D02G027600LC
															TRIAE_CS42_U_TGACv1_640771_AA2073600	TraesCS4D02G038200LC
															TRIAE_CS42_U_TGACv1_640771_AA2073620	TraesCS4D02G035900LC
															TRIAE_CS42_U_TGACv1_640771_AA2073630	TraesCS4D02G034500LC
															TRIAE_CS42_4BS_TGACv1_328109_AA1082950	TraesCS4D02G032200LC
															TRIAE_CS42_4BS_TGACv1_328109_AA1082960	TraesCS4D02G031900LC
															TRIAE_CS42_4BS_TGACv1_328226_AA1084900	TraesCS4D02G033200LC
															TRIAE_CS42_4BS_TGACv1_329875_AA1104470	TraesCS4D02G034800LC
															TRIAE_CS42_4BS_TGACv1_329875_AA1104480	TraesCS4D02G026900LC
															TRIAE_CS42_4BS_TGACv1_329875_AA1104490	TraesCS4D02G029500LC
															TRIAE_CS42_4BS_TGACv1_328953_AA1096060	TraesCS4D02G030800LC
															TRIAE_CS42_4BS_TGACv1_328953_AA1096050	TraesCS4D02G037200LC
															TRIAE_CS42_4BS_TGACv1_328907_AA1095330	TraesCS4D02G036800LC
															TRIAE_CS42_4BS_TGACv1_328907_AA1095320	TraesCS4D02G034000LC
															TRIAE_CS42_4BS_TGACv1_327847_AA1076050	TraesCS4D02G030200LC
															TRIAE_CS42_4BS_TGACv1_327847_AA1076040	TraesCS4D02G033600LC
															TRIAE_CS42_4BS_TGACv1_327847_AA1076010	TraesCS4D02G038100LC
															TRIAE_CS42_4BS_TGACv1_327847_AA1076030	TraesCS4D02G027500LC
															TRIAE_CS42_4BS_TGACv1_328589_AA1090610	TraesCS4D02G031600LC
															TRIAE_CS42_4BS_TGACv1_328589_AA1090600	TraesCS4D02G030100LC
															TRIAE_CS42_4BS_TGACv1_328589_AA1090580	TraesCS4D02G028500LC
															TRIAE_CS42_4BS_TGACv1_328589_AA1090590	TraesCS4D02G050200
															TRIAE_CS42_4BS_TGACv1_327953_AA1079660	TraesCS4D02G049400
															TRIAE_CS42_4BS_TGACv1_327953_AA1079650	TraesCS4D02G050300
															TRIAE_CS42_4BS_TGACv1_327953_AA1079670	TraesCS4D02G049500
															TRIAE_CS42_4BS_TGACv1_327917_AA1078650	TraesCS4D02G050900
															TRIAE_CS42_4BS_TGACv1_330812_AA1108870	TraesCS4D02G048900
															TRIAE_CS42_4BS_TGACv1_329397_AA1100880	TraesCS4D02G051100
															TRIAE_CS42_4BS_TGACv1_329397_AA1100890	TraesCS4D02G050800
															TRIAE_CS42_4BS_TGACv1_329516_AA1102170	TraesCS4D02G049100
															TRIAE_CS42_4BS_TGACv1_330500_AA1107870	TraesCS4D02G052100
															TRIAE_CS42_4BS_TGACv1_330500_AA1107880	TraesCS4D02G052400
															TRIAE_CS42_4BS_TGACv1_330112_AA1106050	TraesCS4D02G052300
															TRIAE_CS42_4BS_TGACv1_329949_AA1104890	TraesCS4D02G051200
															TRIAE_CS42_4BS_TGACv1_329948_AA1104860	TraesCS4D02G051000
															TRIAE_CS42_4BS_TGACv1_329948_AA1104870	TraesCS4D02G051400
															TRIAE_CS42_4BS_TGACv1_329949_AA1104880	TraesCS4D02G049700
															TRIAE_CS42_4BS_TGACv1_329229_AA1099150	TraesCS4D02G048500
															TRIAE_CS42_4BS_TGACv1_327847_AA1076060	TraesCS4D02G050700
															TRIAE_CS42_4BS_TGACv1_328194_AA1084390	TraesCS4D02G050100
															TRIAE_CS42_4BS_TGACv1_328194_AA1084350	TraesCS4D02G049300
															TRIAE_CS42_4BS_TGACv1_328194_AA1084380	TraesCS4D02G048400
															TRIAE_CS42_4BS_TGACv1_328194_AA1084370	TraesCS4D02G049600
															TRIAE_CS42_4BS_TGACv1_330667_AA1108420	TraesCS4D02G048800
															TRIAE_CS42_4BS_TGACv1_328944_AA1095970	TraesCS4D02G048300
															TRIAE_CS42_6BS_TGACv1_514047_AA1654470	TraesCS4D02G049000
															TraesCS4B02G051400LC	TraesCS4D02G052000
															TraesCS4B02G048800LC	TraesCS4D02G049900
															TraesCS4B02G048900LC	TraesCS4D02G051600
															TraesCS4B02G052000LC	TraesCS4D02G051300
															TraesCS4B02G050100LC	TraesCS4D02G051800
															TraesCS4B02G054000LC	TraesCS4D02G050500
															TraesCS4B02G052200LC	TraesCS4D02G051900
															TraesCS4B02G053800LC	TraesCS4D02G050000
															TraesCS4B02G052800LC	TraesCS4D02G048200
															TraesCS4B02G050600LC	TraesCS4D02G049200
															TraesCS4B02G049600LC	TraesCS4D02G050600
															TraesCS4B02G052500LC	TraesCS4D02G051700
															TraesCS4B02G049300LC	TraesCS4D02G048600
															TraesCS4B02G049100LC	TraesCS4D02G051500
															TraesCS4B02G052900LC	TraesCS4D02G050400
															TraesCS4B02G053300LC	TraesCS4D02G052200
															TraesCS4B02G050900LC	ENSRNA050015603
															TraesCS4B02G052700LC	ENSRNA050015604
															TraesCS4B02G053100LC	TRIAE_CS42_4AL_TGACv1_288275_AA0943410
															TraesCS4B02G051800LC	TRIAE_CS42_4AL_TGACv1_288429_AA0948590
															TraesCS4B02G052300LC	TRIAE_CS42_4AL_TGACv1_288224_AA0941400
															TraesCS4B02G053400LC	TRIAE_CS42_4AL_TGACv1_288540_AA0951590
															TraesCS4B02G051500LC	TRIAE_CS42_7DL_TGACv1_603459_AA1984060
															TraesCS4B02G050700LC	TRIAE_CS42_4DS_TGACv1_361166_AA1162390
															TraesCS4B02G051100LC	TRIAE_CS42_4DS_TGACv1_361166_AA1162380
															TraesCS4B02G050300LC	TRIAE_CS42_4DS_TGACv1_361438_AA1168050
															TraesCS4B02G051700LC	TRIAE_CS42_4DS_TGACv1_361438_AA1168040
															TraesCS4B02G049900LC	TRIAE_CS42_4DS_TGACv1_361296_AA1165180
															TraesCS4B02G049800LC	TRIAE_CS42_4DS_TGACv1_361697_AA1171690
															TraesCS4B02G053600LC	TRIAE_CS42_4DS_TGACv1_361958_AA1174700
															TraesCS4B02G050200LC	TRIAE_CS42_4DS_TGACv1_361958_AA1174690
															TraesCS4B02G053000LC	TRIAE_CS42_4DS_TGACv1_361697_AA1171680
															TraesCS4B02G049000LC	TRIAE_CS42_4DS_TGACv1_361697_AA1171670
															TraesCS4B02G053700LC	TRIAE_CS42_4DS_TGACv1_361591_AA1170510
															TraesCS4B02G052100LC	TRIAE_CS42_4DS_TGACv1_361035_AA1159350
															TraesCS4B02G048700LC	TRIAE_CS42_4DS_TGACv1_362011_AA1175650
															TraesCS4B02G053200LC	TRIAE_CS42_4AL_TGACv1_290617_AA0987460
															TraesCS4B02G050800LC	TRIAE_CS42_4AL_TGACv1_290617_AA0987490
															TraesCS4B02G051900LC	TRIAE_CS42_4AL_TGACv1_289207_AA0967270
															TraesCS4B02G049200LC	TRIAE_CS42_4AL_TGACv1_288540_AA0951620
															TraesCS4B02G053900LC	TRIAE_CS42_4DS_TGACv1_362517_AA1180320
															TraesCS4B02G049700LC	TRIAE_CS42_4DS_TGACv1_362517_AA1180330
															TraesCS4B02G053500LC	TRIAE_CS42_4DS_TGACv1_361534_AA1169730
															TraesCS4B02G051300LC	TRIAE_CS42_4DS_TGACv1_361384_AA1166690
															TraesCS4B02G049500LC	TRIAE_CS42_4DS_TGACv1_361384_AA1166680
															TraesCS4B02G052400LC	TRIAE_CS42_4DS_TGACv1_361384_AA1166670
															TraesCS4B02G051200LC	TRIAE_CS42_4DS_TGACv1_362540_AA1180470
															TraesCS4B02G051600LC	TRIAE_CS42_4AL_TGACv1_290637_AA0987820
															TraesCS4B02G050400LC	TRIAE_CS42_4AL_TGACv1_288921_AA0961520
															TraesCS4B02G052600LC	TRIAE_CS42_4DS_TGACv1_362760_AA1181940
															TraesCS4B02G050000LC	TRIAE_CS42_4DS_TGACv1_362540_AA1180480
															TraesCS4B02G051000LC	TRIAE_CS42_4AL_TGACv1_289532_AA0972650
															TraesCS4B02G049400LC	TRIAE_CS42_4DS_TGACv1_361370_AA1166370
															TraesCS4B02G050500LC	TRIAE_CS42_4AL_TGACv1_291318_AA0993770
															TraesCS4B02G051500	TRIAE_CS42_4DS_TGACv1_362677_AA1181490
															TraesCS4B02G050900	TRIAE_CS42_4DS_TGACv1_362677_AA1181480
															TraesCS4B02G050400	TRIAE_CS42_4AL_TGACv1_291020_AA0991400
															TraesCS4B02G048400	TRIAE_CS42_4DS_TGACv1_361832_AA1173360
															TraesCS4B02G051600	TRIAE_CS42_4DS_TGACv1_361832_AA1173380
															TraesCS4B02G048500	TRIAE_CS42_4DS_TGACv1_361832_AA1173370
															TraesCS4B02G052400	TRIAE_CS42_4DS_TGACv1_362002_AA1175560
															TraesCS4B02G051200	TRIAE_CS42_4DS_TGACv1_362760_AA1181930
															TraesCS4B02G049900	TRIAE_CS42_4DS_TGACv1_362517_AA1180290
															TraesCS4B02G051900	TRIAE_CS42_4DS_TGACv1_362517_AA1180310
															TraesCS4B02G049300	TRIAE_CS42_4DS_TGACv1_362883_AA1182560
															TraesCS4B02G051300	TRIAE_CS42_4DS_TGACv1_362883_AA1182570
															TraesCS4B02G050100	TRIAE_CS42_4DS_TGACv1_362645_AA1181200
															TraesCS4B02G049000	TRIAE_CS42_4DS_TGACv1_362011_AA1175640
															TraesCS4B02G052200	TRIAE_CS42_4DS_TGACv1_361884_AA1173880
															TraesCS4B02G049700	TRIAE_CS42_4AL_TGACv1_292103_AA0997720
															TraesCS4B02G050800	TRIAE_CS42_4AL_TGACv1_292438_AA0998860
															TraesCS4B02G048900	TRIAE_CS42_7DS_TGACv1_624529_AA2061840
															TraesCS4B02G051400	TRIAE_CS42_4BS_TGACv1_328196_AA1084470
															TraesCS4B02G051000	TRIAE_CS42_4BS_TGACv1_328196_AA1084480
															TraesCS4B02G050300	TRIAE_CS42_4BS_TGACv1_329198_AA1098860
															TraesCS4B02G049600	TRIAE_CS42_4BS_TGACv1_329208_AA1098930
															TraesCS4B02G048700	TRIAE_CS42_4BS_TGACv1_327933_AA1079170
															TraesCS4B02G049500	TRIAE_CS42_4BS_TGACv1_327933_AA1079150
															TraesCS4B02G049100	TRIAE_CS42_4BS_TGACv1_328797_AA1093750
															TraesCS4B02G050600	TRIAE_CS42_4BS_TGACv1_327988_AA1080500
															TraesCS4B02G049200	TRIAE_CS42_4BS_TGACv1_328522_AA1089380
															TraesCS4B02G049400	TRIAE_CS42_3AL_TGACv1_196884_AA0663530
															TraesCS4B02G050700	TRIAE_CS42_4BS_TGACv1_329643_AA1102890
															TraesCS4B02G050200	TRIAE_CS42_4BS_TGACv1_330085_AA1105940
															TraesCS4B02G051700	TRIAE_CS42_4BS_TGACv1_328634_AA1091340
															TraesCS4B02G051100	TRIAE_CS42_4BS_TGACv1_329032_AA1097100
															TraesCS4B02G052000	TRIAE_CS42_4BS_TGACv1_329032_AA1097090
															TraesCS4B02G052300	TRIAE_CS42_4BS_TGACv1_330055_AA1105660
															TraesCS4B02G048600	TRIAE_CS42_4BS_TGACv1_329796_AA1104080
															TraesCS4B02G048800	TRIAE_CS42_4BS_TGACv1_328086_AA1082540
															TraesCS4B02G049800	TraesCS4D02G040000LC
															TraesCS4B02G052100	TraesCS4D02G041300LC
															TraesCS4B02G050500	TraesCS4D02G039100LC
															ENSRNA050019772	TraesCS4D02G040900LC
															ENSRNA050019936	TraesCS4D02G042700LC
															TRIAE_CS42_U_TGACv1_667009_AA2154490	TraesCS4D02G040210LC
															TRIAE_CS42_5BS_TGACv1_423469_AA1377550	TraesCS4D02G041600LC
															TRIAE_CS42_1BS_TGACv1_049494_AA0154780	TraesCS4D02G039400LC
															TRIAE_CS42_1AL_TGACv1_002321_AA0040830	TraesCS4D02G042600LC
															TRIAE_CS42_1DL_TGACv1_061620_AA0200130	TraesCS4D02G042300LC
															TRIAE_CS42_4BS_TGACv1_331242_AA1109740	TraesCS4D02G039600LC
															TRIAE_CS42_4BS_TGACv1_331478_AA1110020	TraesCS4D02G043400LC
															TRIAE_CS42_4BS_TGACv1_331090_AA1109480	TraesCS4D02G040100LC
															TRIAE_CS42_4AL_TGACv1_288429_AA0948590	TraesCS4D02G040700LC
															TRIAE_CS42_4AL_TGACv1_288540_AA0951590	TraesCS4D02G041100LC
															TRIAE_CS42_4AL_TGACv1_288540_AA0951610	TraesCS4D02G042900LC
															TRIAE_CS42_4DS_TGACv1_361166_AA1162390	TraesCS4D02G043300LC
															TRIAE_CS42_4DS_TGACv1_361438_AA1168050	TraesCS4D02G043800LC
															TRIAE_CS42_4DS_TGACv1_361697_AA1171690	TraesCS4D02G039300LC
															TRIAE_CS42_4DS_TGACv1_361697_AA1171670	TraesCS4D02G041800LC
															TRIAE_CS42_4AL_TGACv1_289695_AA0975430	TraesCS4D02G039800LC
															TRIAE_CS42_4AL_TGACv1_289695_AA0975440	TraesCS4D02G043200LC
															TRIAE_CS42_4DS_TGACv1_361591_AA1170510	TraesCS4D02G043600LC
															TRIAE_CS42_4AL_TGACv1_290617_AA0987460	TraesCS4D02G039500LC
															TRIAE_CS42_4AL_TGACv1_290617_AA0987490	TraesCS4D02G038700LC
															TRIAE_CS42_4AL_TGACv1_289207_AA0967270	TraesCS4D02G040600LC
															TRIAE_CS42_4AL_TGACv1_288540_AA0951620	TraesCS4D02G042800LC
															TRIAE_CS42_4AL_TGACv1_291092_AA0992120	TraesCS4D02G041400LC
															TRIAE_CS42_4DS_TGACv1_362540_AA1180470	TraesCS4D02G043500LC
															TRIAE_CS42_4AL_TGACv1_290637_AA0987820	TraesCS4D02G042500LC
															TRIAE_CS42_4AL_TGACv1_288921_AA0961520	TraesCS4D02G043000LC
															TRIAE_CS42_4DS_TGACv1_362760_AA1181940	TraesCS4D02G041700LC
															TRIAE_CS42_4DS_TGACv1_361370_AA1166370	TraesCS4D02G040200LC
															TRIAE_CS42_4AL_TGACv1_291318_AA0993770	TraesCS4D02G040500LC
															TRIAE_CS42_4DS_TGACv1_362677_AA1181490	TraesCS4D02G039700LC
															TRIAE_CS42_4DS_TGACv1_362677_AA1181480	TraesCS4D02G043700LC
															TRIAE_CS42_4AL_TGACv1_291020_AA0991400	TraesCS4D02G040800LC
															TRIAE_CS42_4DS_TGACv1_361832_AA1173360	TraesCS4D02G038800LC
															TRIAE_CS42_4DS_TGACv1_363169_AA1183480	TraesCS4D02G043100LC
															TRIAE_CS42_4DS_TGACv1_362760_AA1181930	TraesCS4D02G041000LC
															TRIAE_CS42_4DS_TGACv1_362883_AA1182560	TraesCS4D02G041900LC
															TRIAE_CS42_4AL_TGACv1_292361_AA0998610	TraesCS4D02G039200LC
															TRIAE_CS42_4DS_TGACv1_362645_AA1181200	TraesCS4D02G042200LC
															TRIAE_CS42_4DS_TGACv1_362011_AA1175640	TraesCS4D02G040400LC
															TRIAE_CS42_4DS_TGACv1_361884_AA1173880	TraesCS4D02G042000LC
															TRIAE_CS42_4AL_TGACv1_292103_AA0997720	TraesCS4D02G040300LC
															TRIAE_CS42_4BS_TGACv1_328196_AA1084500	TraesCS4D02G041110LC
															TRIAE_CS42_4BS_TGACv1_328196_AA1084470	TraesCS4D02G039000LC
															TRIAE_CS42_4BS_TGACv1_328196_AA1084480	TraesCS4D02G042400LC
															TRIAE_CS42_4BS_TGACv1_329198_AA1098860	TraesCS4D02G041500LC
															TRIAE_CS42_4BS_TGACv1_329208_AA1098930	TraesCS4D02G038900LC
															TRIAE_CS42_4BS_TGACv1_329245_AA1099230	TraesCS4D02G038600LC
															TRIAE_CS42_4BS_TGACv1_327933_AA1079170	TraesCS4D02G041200LC
															TRIAE_CS42_4BS_TGACv1_327933_AA1079150	TraesCS4D02G039900LC
															TRIAE_CS42_4BS_TGACv1_327933_AA1079160	TraesCS4D02G042100LC
															TRIAE_CS42_4BS_TGACv1_328810_AA1093980	TraesCS4D02G052800
															TRIAE_CS42_4BS_TGACv1_328797_AA1093750	TraesCS4D02G052800
															TRIAE_CS42_4BS_TGACv1_329491_AA1101850	TraesCS4D02G057500
															TRIAE_CS42_4BS_TGACv1_327988_AA1080500	TraesCS4D02G057500
															TRIAE_CS42_4BS_TGACv1_328522_AA1089370	TraesCS4D02G057500
															TRIAE_CS42_4BS_TGACv1_328522_AA1089380	TraesCS4D02G057500
															TRIAE_CS42_4BS_TGACv1_329512_AA1102100	TraesCS4D02G057500
															TRIAE_CS42_4BS_TGACv1_329643_AA1102890	TraesCS4D02G057500
															TRIAE_CS42_4BS_TGACv1_329643_AA1102870	TraesCS4D02G057500
															TRIAE_CS42_4BS_TGACv1_330085_AA1105940	TraesCS4D02G057500
															TRIAE_CS42_4BS_TGACv1_330085_AA1105950	TraesCS4D02G057500
															TRIAE_CS42_4BS_TGACv1_328634_AA1091340	TraesCS4D02G057500
															TRIAE_CS42_4BS_TGACv1_329990_AA1105300	TraesCS4D02G057500
															TRIAE_CS42_4BS_TGACv1_329032_AA1097100	TraesCS4D02G057500
															TRIAE_CS42_4BS_TGACv1_329032_AA1097090	TraesCS4D02G057500
															TRIAE_CS42_4BS_TGACv1_328472_AA1088460	TraesCS4D02G057500
															TRIAE_CS42_4BS_TGACv1_328846_AA1094470	TraesCS4D02G057500
															TRIAE_CS42_4BS_TGACv1_329048_AA1097430	TraesCS4D02G057500
															TRIAE_CS42_4BS_TGACv1_329796_AA1104080	TraesCS4D02G057500
															TRIAE_CS42_4BS_TGACv1_328086_AA1082540	TraesCS4D02G057500
															TRIAE_CS42_4BS_TGACv1_329123_AA1098030	TraesCS4D02G057500
															TRIAE_CS42_6BL_TGACv1_500759_AA1609320	TraesCS4D02G057500
															TraesCS4B02G055800LC	TraesCS4D02G057500
															TraesCS4B02G058700LC	TraesCS4D02G057500
															TraesCS4B02G056300LC	TraesCS4D02G057500
															TraesCS4B02G058500LC	TraesCS4D02G057500
															TraesCS4B02G058900LC	TraesCS4D02G057500
															TraesCS4B02G055100LC	TraesCS4D02G057500
															TraesCS4B02G055000LC	TraesCS4D02G057500
															TraesCS4B02G055400LC	TraesCS4D02G055500
															TraesCS4B02G058300LC	TraesCS4D02G055400
															TraesCS4B02G057800LC	TraesCS4D02G055400
															TraesCS4B02G054900LC	TraesCS4D02G055400
															TraesCS4B02G058800LC	TraesCS4D02G055400
															TraesCS4B02G057400LC	TraesCS4D02G055400
															TraesCS4B02G056100LC	TraesCS4D02G055400
															TraesCS4B02G057700LC	TraesCS4D02G055400
															TraesCS4B02G054600LC	TraesCS4D02G054000
															TraesCS4B02G056600LC	TraesCS4D02G052500
															TraesCS4B02G054110LC	TraesCS4D02G052500
															TraesCS4B02G054500LC	TraesCS4D02G052500
															TraesCS4B02G055500LC	TraesCS4D02G052500
															TraesCS4B02G054800LC	TraesCS4D02G052500
															TraesCS4B02G058400LC	TraesCS4D02G052500
															TraesCS4B02G055200LC	TraesCS4D02G052500
															TraesCS4B02G057000LC	TraesCS4D02G052500
															TraesCS4B02G055900LC	TraesCS4D02G052500
															TraesCS4B02G054700LC	TraesCS4D02G052500
															TraesCS4B02G056900LC	TraesCS4D02G054700
															TraesCS4B02G054300LC	TraesCS4D02G054700
															TraesCS4B02G057300LC	TraesCS4D02G054200
															TraesCS4B02G056200LC	TraesCS4D02G054900
															TraesCS4B02G056000LC	TraesCS4D02G054600
															TraesCS4B02G058100LC	TraesCS4D02G054600
															TraesCS4B02G055600LC	TraesCS4D02G055900
															TraesCS4B02G055700LC	TraesCS4D02G055900
															TraesCS4B02G054100LC	TraesCS4D02G055900
															TraesCS4B02G058200LC	TraesCS4D02G055900
															TraesCS4B02G058110LC	TraesCS4D02G053900
															TraesCS4B02G058600LC	TraesCS4D02G053900
															TraesCS4B02G055300LC	TraesCS4D02G053900
															TraesCS4B02G056800LC	TraesCS4D02G054500
															TraesCS4B02G059100LC	TraesCS4D02G054500
															TraesCS4B02G057200LC	TraesCS4D02G054500
															TraesCS4B02G056500LC	TraesCS4D02G054500
															TraesCS4B02G057600LC	TraesCS4D02G054500
															TraesCS4B02G059000LC	TraesCS4D02G054500
															TraesCS4B02G056510LC	TraesCS4D02G054500
															TraesCS4B02G054400LC	TraesCS4D02G054500
															TraesCS4B02G057900LC	TraesCS4D02G057000
															TraesCS4B02G057100LC	TraesCS4D02G057000
															TraesCS4B02G056400LC	TraesCS4D02G057000
															TraesCS4B02G058000LC	TraesCS4D02G057000
															TraesCS4B02G056700LC	TraesCS4D02G055700
															TraesCS4B02G057500LC	TraesCS4D02G053100
															TraesCS4B02G054200LC	TraesCS4D02G053100
															TraesCS4B02G054200	TraesCS4D02G053600
															TraesCS4B02G055800	TraesCS4D02G053600
															TraesCS4B02G053400	TraesCS4D02G053600
															TraesCS4B02G055500	TraesCS4D02G053600
															TraesCS4B02G053200	TraesCS4D02G053600
															TraesCS4B02G054900	TraesCS4D02G053600
															TraesCS4B02G054600	TraesCS4D02G053600
															TraesCS4B02G055900	TraesCS4D02G053600
															TraesCS4B02G054800	TraesCS4D02G053600
															TraesCS4B02G053800	TraesCS4D02G053600
															TraesCS4B02G056300	TraesCS4D02G053600
															TraesCS4B02G055400	TraesCS4D02G053600
															TraesCS4B02G056400	TraesCS4D02G053600
															TraesCS4B02G052500	TraesCS4D02G053600
															TraesCS4B02G054000	TraesCS4D02G053600
															TraesCS4B02G052700	TraesCS4D02G053600
															TraesCS4B02G054300	TraesCS4D02G053600
															TraesCS4B02G055700	TraesCS4D02G053600
															TraesCS4B02G052900	TraesCS4D02G053600
															TraesCS4B02G053900	TraesCS4D02G053600
															TraesCS4B02G056100	TraesCS4D02G053600
															TraesCS4B02G053000	TraesCS4D02G053600
															TraesCS4B02G053500	TraesCS4D02G053600
															TraesCS4B02G053300	TraesCS4D02G053600
															TraesCS4B02G052600	TraesCS4D02G053600
															TraesCS4B02G056000	TraesCS4D02G053600
															TraesCS4B02G055000	TraesCS4D02G053200
															TraesCS4B02G055600	TraesCS4D02G054300
															TraesCS4B02G053700	TraesCS4D02G054300
															TraesCS4B02G054400	TraesCS4D02G054300
															TraesCS4B02G055300	TraesCS4D02G056400
															TraesCS4B02G054500	TraesCS4D02G056400
															TraesCS4B02G055100	TraesCS4D02G056400
															TraesCS4B02G054100	TraesCS4D02G056400
															TraesCS4B02G054700	TraesCS4D02G056400
															TraesCS4B02G052800	TraesCS4D02G056400
															TraesCS4B02G053600	TraesCS4D02G056400
															TraesCS4B02G053100	TraesCS4D02G056400
															TraesCS4B02G055200	TraesCS4D02G056400
															TraesCS4B02G056200	TraesCS4D02G056400
															ENSRNA050019935	TraesCS4D02G056400
															TRIAE_CS42_U_TGACv1_724293_AA2169800	TraesCS4D02G056400
															TRIAE_CS42_U_TGACv1_643173_AA2128430	TraesCS4D02G056400
															TRIAE_CS42_U_TGACv1_643173_AA2128440	TraesCS4D02G056400
															TRIAE_CS42_U_TGACv1_643173_AA2128450	TraesCS4D02G056400
															TRIAE_CS42_5DL_TGACv1_433158_AA1403960	TraesCS4D02G056400
															TRIAE_CS42_4BS_TGACv1_331300_AA1109830	TraesCS4D02G056400
															TRIAE_CS42_7BS_TGACv1_592093_AA1930420	TraesCS4D02G057600
															TRIAE_CS42_4AL_TGACv1_288180_AA0939510	TraesCS4D02G057600
															TRIAE_CS42_6DS_TGACv1_544207_AA1747220	TraesCS4D02G057600
															TRIAE_CS42_4DS_TGACv1_361576_AA1170310	TraesCS4D02G057600
															TRIAE_CS42_4DS_TGACv1_361602_AA1170570	TraesCS4D02G057600
															TRIAE_CS42_4AL_TGACv1_288956_AA0962030	TraesCS4D02G057600
															TRIAE_CS42_4DS_TGACv1_362375_AA1179310	TraesCS4D02G057600
															TRIAE_CS42_4DS_TGACv1_361266_AA1164540	TraesCS4D02G057600
															TRIAE_CS42_4DS_TGACv1_361266_AA1164560	TraesCS4D02G057600
															TRIAE_CS42_4DS_TGACv1_362422_AA1179690	TraesCS4D02G057600
															TRIAE_CS42_4AL_TGACv1_290740_AA0988830	TraesCS4D02G053400
															TRIAE_CS42_4DS_TGACv1_361692_AA1171650	TraesCS4D02G053400
															TRIAE_CS42_4AL_TGACv1_289800_AA0977000	TraesCS4D02G053400
															TRIAE_CS42_4AL_TGACv1_289800_AA0977020	TraesCS4D02G053400
															TRIAE_CS42_4DS_TGACv1_362799_AA1182220	TraesCS4D02G053400
															TRIAE_CS42_4DS_TGACv1_362799_AA1182230	TraesCS4D02G053400
															TRIAE_CS42_4DS_TGACv1_363132_AA1183400	TraesCS4D02G053400
															TRIAE_CS42_4AL_TGACv1_290820_AA0989660	TraesCS4D02G053400
															TRIAE_CS42_4AL_TGACv1_290740_AA0988810	TraesCS4D02G053400
															TRIAE_CS42_4DS_TGACv1_361716_AA1171900	TraesCS4D02G053400
															TRIAE_CS42_4DS_TGACv1_361716_AA1171920	TraesCS4D02G053400
															TRIAE_CS42_4AL_TGACv1_290353_AA0984440	TraesCS4D02G053400
															TRIAE_CS42_4AL_TGACv1_291018_AA0991380	TraesCS4D02G053400
															TRIAE_CS42_4DS_TGACv1_361452_AA1168220	TraesCS4D02G053400
															TRIAE_CS42_4DS_TGACv1_362432_AA1179740	TraesCS4D02G053400
															TRIAE_CS42_4DS_TGACv1_363437_AA1183830	TraesCS4D02G053400
															TRIAE_CS42_4AL_TGACv1_290183_AA0982650	TraesCS4D02G053400
															TRIAE_CS42_4AL_TGACv1_290183_AA0982680	TraesCS4D02G053400
															TRIAE_CS42_4DS_TGACv1_361716_AA1171940	TraesCS4D02G053400
															TRIAE_CS42_4DS_TGACv1_361452_AA1168240	TraesCS4D02G053400
															TRIAE_CS42_4DS_TGACv1_363437_AA1183850	TraesCS4D02G053400
															TRIAE_CS42_4AL_TGACv1_292175_AA0998010	TraesCS4D02G053400
															TRIAE_CS42_7DS_TGACv1_622641_AA2043070	TraesCS4D02G053400
															TRIAE_CS42_4BS_TGACv1_328322_AA1086250	TraesCS4D02G053400
															TRIAE_CS42_4BS_TGACv1_328592_AA1090660	TraesCS4D02G053400
															TRIAE_CS42_4BS_TGACv1_328152_AA1083580	TraesCS4D02G053400
															TRIAE_CS42_4BS_TGACv1_328152_AA1083600	TraesCS4D02G053400
															TRIAE_CS42_4BS_TGACv1_329347_AA1100430	TraesCS4D02G053400
															TRIAE_CS42_4BS_TGACv1_329347_AA1100440	TraesCS4D02G053400
															TRIAE_CS42_4BS_TGACv1_328806_AA1093860	TraesCS4D02G053400
															TRIAE_CS42_4BS_TGACv1_328806_AA1093850	TraesCS4D02G053400
															TRIAE_CS42_4BS_TGACv1_330446_AA1107710	TraesCS4D02G053400
															TRIAE_CS42_4BS_TGACv1_329656_AA1102950	TraesCS4D02G053400
															TRIAE_CS42_4BS_TGACv1_328850_AA1094640	TraesCS4D02G053400
															TRIAE_CS42_4BS_TGACv1_328850_AA1094650	TraesCS4D02G053400
															TRIAE_CS42_4BS_TGACv1_328856_AA1094800	TraesCS4D02G053400
															TRIAE_CS42_4BS_TGACv1_328856_AA1094790	TraesCS4D02G053400
															TRIAE_CS42_4BS_TGACv1_330340_AA1107260	TraesCS4D02G057900
															TRIAE_CS42_4BS_TGACv1_328592_AA1090650	TraesCS4D02G057900
															TRIAE_CS42_4BS_TGACv1_328592_AA1090640	TraesCS4D02G057900
															TRIAE_CS42_4BS_TGACv1_330741_AA1108700	TraesCS4D02G057900
															TRIAE_CS42_4BS_TGACv1_328850_AA1094600	TraesCS4D02G057900
															TRIAE_CS42_4BS_TGACv1_328850_AA1094630	TraesCS4D02G057900
															TRIAE_CS42_4BS_TGACv1_328850_AA1094590	TraesCS4D02G057900
															TRIAE_CS42_4BS_TGACv1_329297_AA1099880	TraesCS4D02G057900
															TRIAE_CS42_4BS_TGACv1_329471_AA1101750	TraesCS4D02G057900
															TRIAE_CS42_4BS_TGACv1_329471_AA1101760	TraesCS4D02G053700
															TRIAE_CS42_4BS_TGACv1_329471_AA1101770	TraesCS4D02G053700
															TRIAE_CS42_4BS_TGACv1_328334_AA1086380	TraesCS4D02G053700
															TRIAE_CS42_4BS_TGACv1_328334_AA1086390	TraesCS4D02G053700
															TRIAE_CS42_4BS_TGACv1_328334_AA1086370	TraesCS4D02G053700
															TRIAE_CS42_4BS_TGACv1_329027_AA1097010	TraesCS4D02G053700
															TRIAE_CS42_4BS_TGACv1_329322_AA1100160	TraesCS4D02G057300
															TRIAE_CS42_4BS_TGACv1_328765_AA1093310	TraesCS4D02G057300
															TRIAE_CS42_4BS_TGACv1_328765_AA1093300	TraesCS4D02G055000
															TRIAE_CS42_4BS_TGACv1_328765_AA1093320	TraesCS4D02G055000
															TRIAE_CS42_U_TGACv1_641605_AA2099230	TraesCS4D02G055000
															TRIAE_CS42_4BS_TGACv1_329137_AA1098140	TraesCS4D02G055000
															TRIAE_CS42_4BS_TGACv1_329137_AA1098150	TraesCS4D02G055000
															TRIAE_CS42_4BS_TGACv1_329137_AA1098160	TraesCS4D02G055000
															TRIAE_CS42_4BS_TGACv1_329761_AA1103740	TraesCS4D02G055000
															TRIAE_CS42_4AL_TGACv1_288533_AA0951240	TraesCS4D02G055000
															TRIAE_CS42_6BS_TGACv1_513873_AA1651110	TraesCS4D02G055000
															TRIAE_CS42_5BL_TGACv1_407177_AA1354110	TraesCS4D02G055000
															TraesCS4B02G064400LC	TraesCS4D02G055000
															TraesCS4B02G062900LC	TraesCS4D02G055000
															TraesCS4B02G063500LC	TraesCS4D02G055000
															TraesCS4B02G059400LC	TraesCS4D02G055000
															TraesCS4B02G062600LC	TraesCS4D02G055000
															TraesCS4B02G064600LC	TraesCS4D02G055000
															TraesCS4B02G063200LC	TraesCS4D02G055000
															TraesCS4B02G064700LC	TraesCS4D02G055000
															TraesCS4B02G063000LC	TraesCS4D02G055000
															TraesCS4B02G059600LC	TraesCS4D02G055000
															TraesCS4B02G062100LC	TraesCS4D02G055000
															TraesCS4B02G063700LC	TraesCS4D02G055000
															TraesCS4B02G060800LC	TraesCS4D02G054400
															TraesCS4B02G061400LC	TraesCS4D02G054400
															TraesCS4B02G061300LC	TraesCS4D02G054400
															TraesCS4B02G062000LC	TraesCS4D02G057400
															TraesCS4B02G063800LC	TraesCS4D02G057400
															TraesCS4B02G062200LC	TraesCS4D02G057400
															TraesCS4B02G060900LC	TraesCS4D02G057400
															TraesCS4B02G063600LC	TraesCS4D02G057400
															TraesCS4B02G059700LC	TraesCS4D02G057400
															TraesCS4B02G062800LC	TraesCS4D02G057400
															TraesCS4B02G060400LC	TraesCS4D02G057400
															TraesCS4B02G059500LC	TraesCS4D02G057400
															TraesCS4B02G060100LC	TraesCS4D02G057400
															TraesCS4B02G060200LC	TraesCS4D02G057400
															TraesCS4B02G061000LC	TraesCS4D02G057400
															TraesCS4B02G064100LC	TraesCS4D02G056100
															TraesCS4B02G059200LC	TraesCS4D02G056100
															TraesCS4B02G060300LC	TraesCS4D02G056100
															TraesCS4B02G063400LC	TraesCS4D02G056100
															TraesCS4B02G062300LC	TraesCS4D02G056100
															TraesCS4B02G064000LC	TraesCS4D02G052600
															TraesCS4B02G062500LC	TraesCS4D02G052600
															TraesCS4B02G064300LC	TraesCS4D02G052600
															TraesCS4B02G064200LC	TraesCS4D02G052600
															TraesCS4B02G063100LC	TraesCS4D02G056700
															TraesCS4B02G062400LC	TraesCS4D02G056700
															TraesCS4B02G061500LC	TraesCS4D02G056700
															TraesCS4B02G059300LC	TraesCS4D02G056700
															TraesCS4B02G061200LC	TraesCS4D02G056700
															TraesCS4B02G064500LC	TraesCS4D02G056700
															TraesCS4B02G062700LC	TraesCS4D02G056700
															TraesCS4B02G061800LC	TraesCS4D02G056700
															TraesCS4B02G063900LC	TraesCS4D02G056700
															TraesCS4B02G061600LC	TraesCS4D02G056700
															TraesCS4B02G060600LC	TraesCS4D02G056200
															TraesCS4B02G059800LC	TraesCS4D02G056500
															TraesCS4B02G061100LC	TraesCS4D02G056500
															TraesCS4B02G063300LC	TraesCS4D02G058000
															TraesCS4B02G061700LC	TraesCS4D02G058000
															TraesCS4B02G059900LC	TraesCS4D02G058000
															TraesCS4B02G060500LC	TraesCS4D02G058000
															TraesCS4B02G060000LC	TraesCS4D02G058000
															TraesCS4B02G060700LC	TraesCS4D02G058000
															TraesCS4B02G061900LC	TraesCS4D02G057200
															TraesCS4B02G056700	TraesCS4D02G057200
															TRIAE_CS42_4BS_TGACv1_328461_AA1088120	TraesCS4D02G057200
															TraesCS4B02G065400LC	TraesCS4D02G057200
															TraesCS4B02G065100LC	TraesCS4D02G057200
															TraesCS4B02G065300LC	TraesCS4D02G057200
															TraesCS4B02G065200LC	TraesCS4D02G057200
																TraesCS4D02G057200
																TraesCS4D02G055100
																TraesCS4D02G053800
																TraesCS4D02G055300
																TraesCS4D02G056900
																TraesCS4D02G055600
																TraesCS4D02G056000
																TraesCS4D02G054100
																TraesCS4D02G053000
																TraesCS4D02G052700
																TraesCS4D02G053300
																TraesCS4D02G055200
																TraesCS4D02G053500
																TraesCS4D02G056300
																TraesCS4D02G057800
																TraesCS4D02G057700
																TraesCS4D02G057100
																TraesCS4D02G054800
																TraesCS4D02G056800
																TraesCS4D02G056600
																TraesCS4D02G052900
																ENSRNA050009961
																TRIAE_CS42_U_TGACv1_724293_AA2169800
																TRIAE_CS42_U_TGACv1_643173_AA2128430
																TRIAE_CS42_U_TGACv1_643173_AA2128440
																TRIAE_CS42_U_TGACv1_643173_AA2128450
																TRIAE_CS42_5DL_TGACv1_434007_AA1427120
																TRIAE_CS42_5DL_TGACv1_433291_AA1408500
																TRIAE_CS42_5DL_TGACv1_433291_AA1408480
																TRIAE_CS42_4AL_TGACv1_288180_AA0939510
																TRIAE_CS42_4AL_TGACv1_288331_AA0945130
																TRIAE_CS42_4AL_TGACv1_288721_AA0956400
																TRIAE_CS42_1DS_TGACv1_080709_AA0252590
																TRIAE_CS42_6DS_TGACv1_544434_AA1748330
																TRIAE_CS42_4DS_TGACv1_361270_AA1164610
																TRIAE_CS42_4DS_TGACv1_361270_AA1164620
																TRIAE_CS42_4DS_TGACv1_361059_AA1159930
																TRIAE_CS42_4DS_TGACv1_361059_AA1159920
																TRIAE_CS42_4DS_TGACv1_361483_AA1168850
																TRIAE_CS42_4AL_TGACv1_289945_AA0979260
																TRIAE_CS42_4DS_TGACv1_361483_AA1168830
																TRIAE_CS42_4DS_TGACv1_361480_AA1168780
																TRIAE_CS42_4DS_TGACv1_361266_AA1164520
																TRIAE_CS42_4AL_TGACv1_289407_AA0970370
																TRIAE_CS42_4AL_TGACv1_289407_AA0970380
																TRIAE_CS42_4DS_TGACv1_361576_AA1170310
																TRIAE_CS42_4AL_TGACv1_288533_AA0951270
																TRIAE_CS42_4AL_TGACv1_288533_AA0951280
																TRIAE_CS42_1DS_TGACv1_080701_AA0252390
																TRIAE_CS42_4DS_TGACv1_361602_AA1170570
																TRIAE_CS42_4DS_TGACv1_361852_AA1173600
																TRIAE_CS42_4DS_TGACv1_361852_AA1173610
																TRIAE_CS42_4DS_TGACv1_361692_AA1171660
																TRIAE_CS42_4DS_TGACv1_361270_AA1164630
																TRIAE_CS42_4DS_TGACv1_361270_AA1164640
																TRIAE_CS42_4AL_TGACv1_288956_AA0962030
																TRIAE_CS42_4DS_TGACv1_362375_AA1179310
																TRIAE_CS42_4DS_TGACv1_362377_AA1179330
																TRIAE_CS42_4DS_TGACv1_361266_AA1164530
																TRIAE_CS42_4DS_TGACv1_361266_AA1164540
																TRIAE_CS42_4DS_TGACv1_361266_AA1164560
																TRIAE_CS42_4DS_TGACv1_361266_AA1164550
																TRIAE_CS42_4DS_TGACv1_362422_AA1179690
																TRIAE_CS42_4AL_TGACv1_290740_AA0988820
																TRIAE_CS42_4AL_TGACv1_290740_AA0988830
																TRIAE_CS42_4AL_TGACv1_291092_AA0992120
																TRIAE_CS42_4DS_TGACv1_361692_AA1171650
																TRIAE_CS42_4AL_TGACv1_289800_AA0976990
																TRIAE_CS42_4AL_TGACv1_289800_AA0977000
																TRIAE_CS42_4AL_TGACv1_289800_AA0977020
																TRIAE_CS42_4DS_TGACv1_362302_AA1178660
																TRIAE_CS42_4DS_TGACv1_362302_AA1178670
																TRIAE_CS42_4DS_TGACv1_362302_AA1178690
																TRIAE_CS42_4DS_TGACv1_362799_AA1182220
																TRIAE_CS42_4DS_TGACv1_362799_AA1182230
																TRIAE_CS42_4DS_TGACv1_362799_AA1182240
																TRIAE_CS42_4DS_TGACv1_363132_AA1183400
																TRIAE_CS42_4DS_TGACv1_361226_AA1163960
																TRIAE_CS42_4DS_TGACv1_361226_AA1163940
																TRIAE_CS42_4AL_TGACv1_290820_AA0989660
																TRIAE_CS42_4AL_TGACv1_290814_AA0989620
																TRIAE_CS42_4DS_TGACv1_362100_AA1176800
																TRIAE_CS42_4AL_TGACv1_290740_AA0988810
																TRIAE_CS42_4DS_TGACv1_361716_AA1171890
																TRIAE_CS42_4DS_TGACv1_361716_AA1171900
																TRIAE_CS42_4DS_TGACv1_361716_AA1171910
																TRIAE_CS42_4DS_TGACv1_361716_AA1171920
																TRIAE_CS42_4DS_TGACv1_361483_AA1168860
																TRIAE_CS42_4DS_TGACv1_362235_AA1178050
																TRIAE_CS42_4DS_TGACv1_362133_AA1177050
																TRIAE_CS42_4AL_TGACv1_291018_AA0991370
																TRIAE_CS42_4DS_TGACv1_361452_AA1168220
																TRIAE_CS42_4DS_TGACv1_362427_AA1179730
																TRIAE_CS42_4DS_TGACv1_362432_AA1179740
																TRIAE_CS42_4AL_TGACv1_289407_AA0970410
																TRIAE_CS42_4DS_TGACv1_363000_AA1182990
																TRIAE_CS42_4DS_TGACv1_362712_AA1181690
																TRIAE_CS42_4DS_TGACv1_362712_AA1181700
																TRIAE_CS42_4DS_TGACv1_363437_AA1183830
																TRIAE_CS42_4DS_TGACv1_363437_AA1183840
																TRIAE_CS42_4AL_TGACv1_290183_AA0982650
																TRIAE_CS42_4AL_TGACv1_290183_AA0982680
																TRIAE_CS42_4DS_TGACv1_361716_AA1171940
																TRIAE_CS42_4DS_TGACv1_361452_AA1168240
																TRIAE_CS42_4DS_TGACv1_363437_AA1183850
																TRIAE_CS42_4AL_TGACv1_292175_AA0998010
																TRIAE_CS42_4DS_TGACv1_362929_AA1182800
																TRIAE_CS42_4AL_TGACv1_291876_AA0996890
																TRIAE_CS42_4AS_TGACv1_307149_AA1017670
																TRIAE_CS42_4BS_TGACv1_327869_AA1077020
																TRIAE_CS42_4BS_TGACv1_327869_AA1077000
																TRIAE_CS42_4BS_TGACv1_327869_AA1077010
																TRIAE_CS42_4BS_TGACv1_327869_AA1076980
																TRIAE_CS42_4BS_TGACv1_327869_AA1076990
																TRIAE_CS42_4BS_TGACv1_328461_AA1088170
																TRIAE_CS42_4BS_TGACv1_328461_AA1088120
																TRIAE_CS42_4BS_TGACv1_328592_AA1090660
																TRIAE_CS42_4BS_TGACv1_327908_AA1078290
																TRIAE_CS42_4BS_TGACv1_329347_AA1100440
																TRIAE_CS42_4BS_TGACv1_328806_AA1093850
																TRIAE_CS42_4BS_TGACv1_330446_AA1107710
																TRIAE_CS42_4BS_TGACv1_328850_AA1094640
																TRIAE_CS42_4BS_TGACv1_328856_AA1094790
																TRIAE_CS42_4BS_TGACv1_330340_AA1107260
																TRIAE_CS42_4BS_TGACv1_328592_AA1090640
																TRIAE_CS42_4BS_TGACv1_330741_AA1108700
																TRIAE_CS42_4BS_TGACv1_328850_AA1094590
																TRIAE_CS42_4BS_TGACv1_327970_AA1080150
																TRIAE_CS42_4BS_TGACv1_327970_AA1080160
																TRIAE_CS42_4BS_TGACv1_328334_AA1086370
																TRIAE_CS42_4BS_TGACv1_329027_AA1097010
																TRIAE_CS42_2DL_TGACv1_158467_AA0519500
																TRIAE_CS42_4BS_TGACv1_329137_AA1098140
																TRIAE_CS42_4BS_TGACv1_329137_AA1098150
																TRIAE_CS42_5BL_TGACv1_404667_AA1307810
																TRIAE_CS42_4AL_TGACv1_288533_AA0951240
																TRIAE_CS42_U_TGACv1_642053_AA2110230
																TRIAE_CS42_U_TGACv1_642053_AA2110250
																TRIAE_CS42_U_TGACv1_642053_AA2110260
																TraesCS4D02G046700LC
																TraesCS4D02G047300LC
																TraesCS4D02G046600LC
																TraesCS4D02G048000LC
																TraesCS4D02G046500LC
																TraesCS4D02G044000LC
																TraesCS4D02G047200LC
																TraesCS4D02G048800LC
																TraesCS4D02G047910LC
																TraesCS4D02G047500LC
																TraesCS4D02G046400LC
																TraesCS4D02G048900LC
																TraesCS4D02G048200LC
																TraesCS4D02G046200LC
																TraesCS4D02G047400LC
																TraesCS4D02G048600LC
																TraesCS4D02G047000LC
																TraesCS4D02G045100LC
																TraesCS4D02G048100LC
																TraesCS4D02G044300LC
																TraesCS4D02G046800LC
																TraesCS4D02G045900LC
																TraesCS4D02G044600LC
																TraesCS4D02G044200LC
																TraesCS4D02G047700LC
																TraesCS4D02G044100LC
																TraesCS4D02G044500LC
																TraesCS4D02G045200LC
																TraesCS4D02G045300LC
																TraesCS4D02G046900LC
																TraesCS4D02G043900LC
																TraesCS4D02G047900LC
																TraesCS4D02G048400LC
																TraesCS4D02G045000LC
																TraesCS4D02G046100LC
																TraesCS4D02G044700LC
																TraesCS4D02G044400LC
																TraesCS4D02G046300LC
																TraesCS4D02G046000LC
																TraesCS4D02G045400LC
																TraesCS4D02G044800LC
																TraesCS4D02G045800LC
																TraesCS4D02G048300LC
																TraesCS4D02G047800LC
																TraesCS4D02G045700LC
																TraesCS4D02G044900LC
																TraesCS4D02G045600LC
																TraesCS4D02G048500LC
																TraesCS4D02G047100LC
																TraesCS4D02G045500LC
																TraesCS4D02G047600LC
																TraesCS4D02G048700LC
																TraesCS4D02G059600
																TraesCS4D02G060800
																TraesCS4D02G062500
																TraesCS4D02G058800
																TraesCS4D02G062800
																TraesCS4D02G058500
																TraesCS4D02G058100
																TraesCS4D02G061100
																TraesCS4D02G058300
																TraesCS4D02G060200
																TraesCS4D02G062300
																TraesCS4D02G059300
																TraesCS4D02G058400
																TraesCS4D02G060600
																TraesCS4D02G060100
																TraesCS4D02G060300
																TraesCS4D02G059900
																TraesCS4D02G060000
																TraesCS4D02G058200
																TraesCS4D02G061200
																TraesCS4D02G062400
																TraesCS4D02G058700
																TraesCS4D02G061700
																TraesCS4D02G059400
																TraesCS4D02G058900
																TraesCS4D02G061400
																TraesCS4D02G061300
																TraesCS4D02G061600
																TraesCS4D02G059500
																TraesCS4D02G062000
																TraesCS4D02G059200
																TraesCS4D02G059800
																TraesCS4D02G062100
																TraesCS4D02G059000
																TraesCS4D02G061900
																TraesCS4D02G061500
																TraesCS4D02G061800
																TraesCS4D02G059700
																TraesCS4D02G062900
																TraesCS4D02G059100
																TraesCS4D02G058600
																TraesCS4D02G060700
																TraesCS4D02G060900
																TraesCS4D02G061000
																TraesCS4D02G060500
																TraesCS4D02G062200
																TraesCS4D02G060400
																ENSRNA050019608
																ENSRNA050019609
																TRIAE_CS42_U_TGACv1_643075_AA2126880
																TRIAE_CS42_U_TGACv1_643075_AA2126890
																TRIAE_CS42_3B_TGACv1_222585_AA0767340
																TRIAE_CS42_6DS_TGACv1_543360_AA1739010
																TRIAE_CS42_4AL_TGACv1_288523_AA0950960
																TRIAE_CS42_4AL_TGACv1_288523_AA0950920
																TRIAE_CS42_4AL_TGACv1_288523_AA0950950
																TRIAE_CS42_4AL_TGACv1_288474_AA0949690
																TRIAE_CS42_4AL_TGACv1_288474_AA0949700
																TRIAE_CS42_4AL_TGACv1_289250_AA0967980
																TRIAE_CS42_4AL_TGACv1_288380_AA0946900
																TRIAE_CS42_4DS_TGACv1_361366_AA1166340
																TRIAE_CS42_4AL_TGACv1_288880_AA0960400
																TRIAE_CS42_4DS_TGACv1_361069_AA1160330
																TRIAE_CS42_4DS_TGACv1_361272_AA1164740
																TRIAE_CS42_4AL_TGACv1_289540_AA0972760
																TRIAE_CS42_4DS_TGACv1_361069_AA1160320
																TRIAE_CS42_4DS_TGACv1_361299_AA1165220
																TRIAE_CS42_4DS_TGACv1_361299_AA1165210
																TRIAE_CS42_4AL_TGACv1_290020_AA0980530
																TRIAE_CS42_4DS_TGACv1_361299_AA1165250
																TRIAE_CS42_4DS_TGACv1_361299_AA1165240
																TRIAE_CS42_4DS_TGACv1_361961_AA1174730
																TRIAE_CS42_4DS_TGACv1_361961_AA1174720
																TRIAE_CS42_4DS_TGACv1_361953_AA1174660
																TRIAE_CS42_4DS_TGACv1_361953_AA1174650
																TRIAE_CS42_4DS_TGACv1_361928_AA1174430
																TRIAE_CS42_4DS_TGACv1_361966_AA1174870
																TRIAE_CS42_4DS_TGACv1_362163_AA1177320
																TRIAE_CS42_4DS_TGACv1_362163_AA1177330
																TRIAE_CS42_4DS_TGACv1_362163_AA1177340
																TRIAE_CS42_4AL_TGACv1_288741_AA0957000
																TRIAE_CS42_4AL_TGACv1_288741_AA0957020
																TRIAE_CS42_4AL_TGACv1_291097_AA0992170
																TRIAE_CS42_4DS_TGACv1_361947_AA1174630
																TRIAE_CS42_4AL_TGACv1_291097_AA0992160
																TRIAE_CS42_4DS_TGACv1_362463_AA1179860
																TRIAE_CS42_4DS_TGACv1_361128_AA1161690
																TRIAE_CS42_4DS_TGACv1_361128_AA1161710
																TRIAE_CS42_4DS_TGACv1_361627_AA1170880
																TRIAE_CS42_4AL_TGACv1_289963_AA0979600
																TRIAE_CS42_4AL_TGACv1_291514_AA0995000
																TRIAE_CS42_4DS_TGACv1_362672_AA1181440
																TRIAE_CS42_4DS_TGACv1_362672_AA1181460
																TRIAE_CS42_4DS_TGACv1_362356_AA1179040
																TRIAE_CS42_4DS_TGACv1_362356_AA1179050
																TRIAE_CS42_4AL_TGACv1_290469_AA0985730
																TRIAE_CS42_4AL_TGACv1_288474_AA0949670
																TRIAE_CS42_4DS_TGACv1_362914_AA1182720
																TRIAE_CS42_4DS_TGACv1_362914_AA1182710
																TRIAE_CS42_1DS_TGACv1_080673_AA0252160
																TRIAE_CS42_4DS_TGACv1_362943_AA1182840
																TRIAE_CS42_4DS_TGACv1_362315_AA1178800
																TRIAE_CS42_4DS_TGACv1_362292_AA1178580
																TRIAE_CS42_4AL_TGACv1_290332_AA0984170
																TRIAE_CS42_4DS_TGACv1_363453_AA1183870
																TRIAE_CS42_4DS_TGACv1_363855_AA1184160
																TRIAE_CS42_4AL_TGACv1_291976_AA0997240
																TRIAE_CS42_4DS_TGACv1_362088_AA1176740
																TRIAE_CS42_4DS_TGACv1_362088_AA1176720
																TRIAE_CS42_4DS_TGACv1_362914_AA1182730
																TRIAE_CS42_4AL_TGACv1_292069_AA0997610
																TRIAE_CS42_4BS_TGACv1_327912_AA1078410
																TRIAE_CS42_U_TGACv1_641109_AA2085470
																TRIAE_CS42_U_TGACv1_641109_AA2085490
																TRIAE_CS42_4BS_TGACv1_327982_AA1080400
																TRIAE_CS42_4BS_TGACv1_328818_AA1094100
																TRIAE_CS42_4BS_TGACv1_328515_AA1089190
																TRIAE_CS42_4BS_TGACv1_329359_AA1100610
																TRIAE_CS42_4BS_TGACv1_329359_AA1100580
																TRIAE_CS42_4BS_TGACv1_329359_AA1100570
																TRIAE_CS42_4BS_TGACv1_329359_AA1100630
																TRIAE_CS42_4BS_TGACv1_327937_AA1079230
																TRIAE_CS42_4BS_TGACv1_327937_AA1079250
																TRIAE_CS42_4BS_TGACv1_329487_AA1101830
																TRIAE_CS42_4BS_TGACv1_327876_AA1077440
																TRIAE_CS42_4BS_TGACv1_327876_AA1077430
																TRIAE_CS42_4BS_TGACv1_329712_AA1103460
																TRIAE_CS42_4BS_TGACv1_328714_AA1092440
																TRIAE_CS42_4BS_TGACv1_329045_AA1097350
																TRIAE_CS42_4BS_TGACv1_330018_AA1105520
																TRIAE_CS42_4BS_TGACv1_330049_AA1105610
																TRIAE_CS42_U_TGACv1_643016_AA2126220
																TRIAE_CS42_U_TGACv1_643016_AA2126230
																TRIAE_CS42_U_TGACv1_643016_AA2126240
																TraesCS4D02G049100LC
																TraesCS4D02G054200LC
																TraesCS4D02G051400LC
																TraesCS4D02G052000LC
																TraesCS4D02G053100LC
																TraesCS4D02G051100LC
																TraesCS4D02G049600LC
																TraesCS4D02G051200LC
																TraesCS4D02G051500LC
																TraesCS4D02G053900LC
																TraesCS4D02G053600LC
																TraesCS4D02G050600LC
																TraesCS4D02G052700LC
																TraesCS4D02G052200LC
																TraesCS4D02G053500LC
																TraesCS4D02G049700LC
																TraesCS4D02G054720LC
																TraesCS4D02G053200LC
																TraesCS4D02G050700LC
																TraesCS4D02G054000LC
																TraesCS4D02G052600LC
																TraesCS4D02G049800LC
																TraesCS4D02G050100LC
																TraesCS4D02G052900LC
																TraesCS4D02G051300LC
																TraesCS4D02G054300LC
																TraesCS4D02G049900LC
																TraesCS4D02G052400LC
																TraesCS4D02G051000LC
																TraesCS4D02G053000LC
																TraesCS4D02G051800LC
																TraesCS4D02G050300LC
																TraesCS4D02G053400LC
																TraesCS4D02G052800LC
																TraesCS4D02G050500LC
																TraesCS4D02G050400LC
																TraesCS4D02G049400LC
																TraesCS4D02G050800LC
																TraesCS4D02G050900LC
																TraesCS4D02G052300LC
																TraesCS4D02G054710LC
																TraesCS4D02G052500LC
																TraesCS4D02G051600LC
																TraesCS4D02G053800LC
																TraesCS4D02G053700LC
																TraesCS4D02G053300LC
																TraesCS4D02G049200LC
																TraesCS4D02G050200LC
																TraesCS4D02G054700LC
																TraesCS4D02G054400LC
																TraesCS4D02G049000LC
																TraesCS4D02G054100LC
																TraesCS4D02G051700LC
																TraesCS4D02G049300LC
																TraesCS4D02G051900LC
																TraesCS4D02G054500LC
																TraesCS4D02G052100LC
																TraesCS4D02G049500LC
																TraesCS4D02G050000LC
																TraesCS4D02G054600LC
																TraesCS4D02G064300
																TraesCS4D02G066300
																TraesCS4D02G066600
																TraesCS4D02G066100
																TraesCS4D02G064000
																TraesCS4D02G068200
																TraesCS4D02G065200
																TraesCS4D02G065300
																TraesCS4D02G067700
																TraesCS4D02G066200
																TraesCS4D02G067400
																TraesCS4D02G066800
																TraesCS4D02G067100
																TraesCS4D02G065400
																TraesCS4D02G063500
																TraesCS4D02G063200
																TraesCS4D02G063300
																TraesCS4D02G063100
																TraesCS4D02G064200
																TraesCS4D02G063400
																TraesCS4D02G064800
																TraesCS4D02G064600
																TraesCS4D02G067200
																TraesCS4D02G063000
																TraesCS4D02G068400
																TraesCS4D02G066000
																TraesCS4D02G065500
																TraesCS4D02G065700
																TraesCS4D02G065000
																TraesCS4D02G064500
																TraesCS4D02G064100
																TraesCS4D02G068500
																TraesCS4D02G068300
																TraesCS4D02G063700
																TraesCS4D02G067800
																TraesCS4D02G065800
																TraesCS4D02G067300
																TraesCS4D02G066500
																TraesCS4D02G067600
																TraesCS4D02G066700
																TraesCS4D02G067900
																TraesCS4D02G067500
																TraesCS4D02G065900
																TraesCS4D02G067000
																TraesCS4D02G065600
																TraesCS4D02G068100
																TraesCS4D02G065100
																TraesCS4D02G063800
																TraesCS4D02G066900
																TraesCS4D02G066400
																TraesCS4D02G064900
																TraesCS4D02G064700
																TraesCS4D02G063600
																TraesCS4D02G064400
																TraesCS4D02G063900
																ENSRNA050019607
																TRIAE_CS42_U_TGACv1_696552_AA2162610
																TRIAE_CS42_5DL_TGACv1_438700_AA1468590
																TRIAE_CS42_5DS_TGACv1_456825_AA1478710
																TRIAE_CS42_3B_TGACv1_220602_AA0710790
																TRIAE_CS42_7BL_TGACv1_579158_AA1904770
																TRIAE_CS42_4BS_TGACv1_331010_AA1109350
																TRIAE_CS42_4AL_TGACv1_288412_AA0948230
																TRIAE_CS42_4AL_TGACv1_288682_AA0955510
																TRIAE_CS42_4AL_TGACv1_288715_AA0956250
																TRIAE_CS42_4AL_TGACv1_289451_AA0971480
																TRIAE_CS42_4AL_TGACv1_289451_AA0971490
																TRIAE_CS42_4DS_TGACv1_361015_AA1158790
																TRIAE_CS42_4DS_TGACv1_361015_AA1158780
																TRIAE_CS42_4DS_TGACv1_361015_AA1158770
																TRIAE_CS42_4DS_TGACv1_361015_AA1158760
																TRIAE_CS42_4DS_TGACv1_361237_AA1164060
																TRIAE_CS42_4AL_TGACv1_289281_AA0968300
																TRIAE_CS42_4DS_TGACv1_361516_AA1169460
																TRIAE_CS42_4AL_TGACv1_290005_AA0980240
																TRIAE_CS42_4AL_TGACv1_289969_AA0979700
																TRIAE_CS42_4DS_TGACv1_361827_AA1173320
																TRIAE_CS42_4DS_TGACv1_361827_AA1173310
																TRIAE_CS42_4DS_TGACv1_361799_AA1172910
																TRIAE_CS42_4DS_TGACv1_361799_AA1172920
																TRIAE_CS42_4AL_TGACv1_289139_AA0965740
																TRIAE_CS42_4DS_TGACv1_361796_AA1172840
																TRIAE_CS42_4DS_TGACv1_361237_AA1164120
																TRIAE_CS42_4DS_TGACv1_361237_AA1164150
																TRIAE_CS42_4DS_TGACv1_361237_AA1164140
																TRIAE_CS42_4DS_TGACv1_361237_AA1164080
																TRIAE_CS42_4DS_TGACv1_361237_AA1164110
																TRIAE_CS42_4DS_TGACv1_361237_AA1164130
																TRIAE_CS42_4AL_TGACv1_290498_AA0986060
																TRIAE_CS42_4DS_TGACv1_361109_AA1161260
																TRIAE_CS42_4DS_TGACv1_361772_AA1172580
																TRIAE_CS42_4AL_TGACv1_289679_AA0975040
																TRIAE_CS42_4DS_TGACv1_362079_AA1176500
																TRIAE_CS42_4AL_TGACv1_289926_AA0978920
																TRIAE_CS42_4AL_TGACv1_291002_AA0991310
																TRIAE_CS42_4AL_TGACv1_291002_AA0991320
																TRIAE_CS42_4AL_TGACv1_291566_AA0995400
																TRIAE_CS42_4AL_TGACv1_290638_AA0987830
																TRIAE_CS42_4DS_TGACv1_361126_AA1161650
																TRIAE_CS42_4DS_TGACv1_361532_AA1169680
																TRIAE_CS42_4DS_TGACv1_361532_AA1169710
																TRIAE_CS42_4DS_TGACv1_361532_AA1169700
																TRIAE_CS42_4AL_TGACv1_291265_AA0993280
																TRIAE_CS42_4AL_TGACv1_291265_AA0993290
																TRIAE_CS42_4DS_TGACv1_362597_AA1180990
																TRIAE_CS42_4DS_TGACv1_362597_AA1180980
																TRIAE_CS42_4DS_TGACv1_363013_AA1183030
																TRIAE_CS42_4DS_TGACv1_361506_AA1169250
																TRIAE_CS42_4DS_TGACv1_363360_AA1183720
																TRIAE_CS42_4DS_TGACv1_362406_AA1179580
																TRIAE_CS42_4DS_TGACv1_362406_AA1179560
																TRIAE_CS42_4AL_TGACv1_290470_AA0985740
																TRIAE_CS42_4DS_TGACv1_362171_AA1177380
																TRIAE_CS42_4DS_TGACv1_362171_AA1177370
																TRIAE_CS42_4DS_TGACv1_362987_AA1182960
																TRIAE_CS42_4DS_TGACv1_362987_AA1182970
																TRIAE_CS42_4DS_TGACv1_362809_AA1182250
																TRIAE_CS42_4DS_TGACv1_362809_AA1182260
																TRIAE_CS42_4AL_TGACv1_290005_AA0980250
																TRIAE_CS42_4AL_TGACv1_289679_AA0975030
																TRIAE_CS42_4AL_TGACv1_289679_AA0975020
																TRIAE_CS42_4AL_TGACv1_290462_AA0985660
																TRIAE_CS42_4AL_TGACv1_290462_AA0985650
																TRIAE_CS42_4DS_TGACv1_362794_AA1182200
																TRIAE_CS42_4DS_TGACv1_362697_AA1181590
																TRIAE_CS42_4DS_TGACv1_362697_AA1181600
																TRIAE_CS42_4DS_TGACv1_363068_AA1183220
																TRIAE_CS42_4DS_TGACv1_361799_AA1172900
																TRIAE_CS42_4DS_TGACv1_361796_AA1172850
																TRIAE_CS42_4DS_TGACv1_362987_AA1182980
																TRIAE_CS42_4AL_TGACv1_291306_AA0993640
																TRIAE_CS42_4DS_TGACv1_362697_AA1181610
																TRIAE_CS42_4DS_TGACv1_362778_AA1182110
																TRIAE_CS42_4DS_TGACv1_362778_AA1182120
																TRIAE_CS42_4AL_TGACv1_289856_AA0977850
																TRIAE_CS42_4AL_TGACv1_289856_AA0977860
																TRIAE_CS42_4AL_TGACv1_292199_AA0998090
																TRIAE_CS42_4DS_TGACv1_362836_AA1182360
																TRIAE_CS42_4DS_TGACv1_362836_AA1182350
																TRIAE_CS42_4DS_TGACv1_362836_AA1182340
																TRIAE_CS42_4DS_TGACv1_362919_AA1182750
																TRIAE_CS42_4AL_TGACv1_292012_AA0997410
																TRIAE_CS42_4AL_TGACv1_292667_AA0999420
																TRIAE_CS42_U_TGACv1_641411_AA2094290
																TRIAE_CS42_4BS_TGACv1_328163_AA1083820
																TRIAE_CS42_4BS_TGACv1_328788_AA1093630
																TRIAE_CS42_4BS_TGACv1_328788_AA1093600
																TRIAE_CS42_4BS_TGACv1_328344_AA1086580
																TRIAE_CS42_4BS_TGACv1_327983_AA1080420
																TRIAE_CS42_4BS_TGACv1_329104_AA1097850
																TRIAE_CS42_4BS_TGACv1_329104_AA1097840
																TRIAE_CS42_4BS_TGACv1_329104_AA1097860
																TRIAE_CS42_4BS_TGACv1_329104_AA1097870
																TRIAE_CS42_4BS_TGACv1_328942_AA1095910
																TRIAE_CS42_4BS_TGACv1_330426_AA1107630
																TRIAE_CS42_4BS_TGACv1_330325_AA1107220
																TRIAE_CS42_4BS_TGACv1_330325_AA1107210
																TRIAE_CS42_4BS_TGACv1_329842_AA1104260
																TRIAE_CS42_4BS_TGACv1_329375_AA1100740
																TRIAE_CS42_4BS_TGACv1_329375_AA1100720
																TRIAE_CS42_4BS_TGACv1_328788_AA1093640
																TRIAE_CS42_4BS_TGACv1_329309_AA1100040
																TRIAE_CS42_4BS_TGACv1_329072_AA1097670
																TRIAE_CS42_4BS_TGACv1_329072_AA1097660
																TRIAE_CS42_4BS_TGACv1_328917_AA1095610
																TRIAE_CS42_4BS_TGACv1_328917_AA1095620
																TRIAE_CS42_4BS_TGACv1_328917_AA1095630
																TRIAE_CS42_4BS_TGACv1_329063_AA1097530
																TRIAE_CS42_4BS_TGACv1_329422_AA1101120
																TRIAE_CS42_4BS_TGACv1_330027_AA1105530
																TRIAE_CS42_4BS_TGACv1_330027_AA1105540
																TRIAE_CS42_4BS_TGACv1_328775_AA1093440
																TraesCS4D02G055400LC
																TraesCS4D02G060300LC
																TraesCS4D02G059300LC
																TraesCS4D02G056200LC
																TraesCS4D02G055900LC
																TraesCS4D02G058800LC
																TraesCS4D02G058900LC
																TraesCS4D02G057600LC
																TraesCS4D02G060100LC
																TraesCS4D02G055800LC
																TraesCS4D02G059400LC
																TraesCS4D02G060200LC
																TraesCS4D02G056800LC
																TraesCS4D02G060800LC
																TraesCS4D02G060700LC
																TraesCS4D02G057100LC
																TraesCS4D02G055700LC
																TraesCS4D02G057800LC
																TraesCS4D02G059100LC
																TraesCS4D02G058100LC
																TraesCS4D02G059000LC
																TraesCS4D02G057300LC
																TraesCS4D02G056700LC
																TraesCS4D02G055600LC
																TraesCS4D02G054900LC
																TraesCS4D02G055000LC
																TraesCS4D02G056100LC
																TraesCS4D02G059500LC
																TraesCS4D02G059200LC
																TraesCS4D02G056400LC
																TraesCS4D02G060000LC
																TraesCS4D02G060500LC
																TraesCS4D02G059800LC
																TraesCS4D02G060900LC
																TraesCS4D02G058300LC
																TraesCS4D02G058200LC
																TraesCS4D02G061000LC
																TraesCS4D02G060400LC
																TraesCS4D02G057900LC
																TraesCS4D02G058600LC
																TraesCS4D02G057400LC
																TraesCS4D02G061100LC
																TraesCS4D02G056000LC
																TraesCS4D02G055500LC
																TraesCS4D02G056600LC
																TraesCS4D02G056900LC
																TraesCS4D02G057200LC
																TraesCS4D02G057700LC
																TraesCS4D02G055200LC
																TraesCS4D02G059900LC
																TraesCS4D02G056300LC
																TraesCS4D02G057000LC
																TraesCS4D02G056500LC
																TraesCS4D02G055300LC
																TraesCS4D02G054800LC
																TraesCS4D02G055100LC
																TraesCS4D02G057500LC
																TraesCS4D02G058000LC
																TraesCS4D02G059700LC
																TraesCS4D02G059910LC
																TraesCS4D02G060600LC
																TraesCS4D02G059600LC
																TraesCS4D02G058700LC
																TraesCS4D02G058500LC
																TraesCS4D02G058400LC
																TraesCS4D02G072000
																TraesCS4D02G070200
																TraesCS4D02G071300
																TraesCS4D02G069400
																TraesCS4D02G069100
																TraesCS4D02G071700
																TraesCS4D02G073800
																TraesCS4D02G074000
																TraesCS4D02G071900
																TraesCS4D02G070700
																TraesCS4D02G071000
																TraesCS4D02G074200
																TraesCS4D02G073200
																TraesCS4D02G072700
																TraesCS4D02G074100
																TraesCS4D02G068600
																TraesCS4D02G071500
																TraesCS4D02G069800
																TraesCS4D02G069200
																TraesCS4D02G074300
																TraesCS4D02G069600
																TraesCS4D02G072900
																TraesCS4D02G072600
																TraesCS4D02G070500
																TraesCS4D02G068900
																TraesCS4D02G072100
																TraesCS4D02G073400
																TraesCS4D02G071600
																TraesCS4D02G074400
																TraesCS4D02G071400
																TraesCS4D02G070400
																TraesCS4D02G070100
																TraesCS4D02G070800
																TraesCS4D02G069500
																TraesCS4D02G072300
																TraesCS4D02G070600
																TraesCS4D02G070000
																TraesCS4D02G070900
																TraesCS4D02G071200
																TraesCS4D02G073100
																TraesCS4D02G073500
																TraesCS4D02G072200
																TraesCS4D02G073700
																TraesCS4D02G073000
																TraesCS4D02G072400
																TraesCS4D02G072800
																TraesCS4D02G068800
																TraesCS4D02G069000
																TraesCS4D02G073600
																TraesCS4D02G071100
																TraesCS4D02G068700
																TraesCS4D02G070300
																TraesCS4D02G073300
																TraesCS4D02G072500
																TraesCS4D02G069300
																TraesCS4D02G071800
																TraesCS4D02G073900
																TRIAE_CS42_U_TGACv1_642209_AA2113380
																TRIAE_CS42_3B_TGACv1_224924_AA0803170
																TRIAE_CS42_4AL_TGACv1_288325_AA0944860
																TRIAE_CS42_4AL_TGACv1_288552_AA0951970
																TRIAE_CS42_4AL_TGACv1_288552_AA0951980
																TRIAE_CS42_4AL_TGACv1_288552_AA0951990
																TRIAE_CS42_4AL_TGACv1_288325_AA0944850
																TRIAE_CS42_4AL_TGACv1_288325_AA0944840
																TRIAE_CS42_4AL_TGACv1_289339_AA0969340
																TRIAE_CS42_4DS_TGACv1_361021_AA1158960
																TRIAE_CS42_4DS_TGACv1_361021_AA1158950
																TRIAE_CS42_4DS_TGACv1_361021_AA1158970
																TRIAE_CS42_4AL_TGACv1_288857_AA0959870
																TRIAE_CS42_4AL_TGACv1_289730_AA0976080
																TRIAE_CS42_4DS_TGACv1_361072_AA1160380
																TRIAE_CS42_4AL_TGACv1_289704_AA0975610
																TRIAE_CS42_4DS_TGACv1_361230_AA1164000
																TRIAE_CS42_4DS_TGACv1_361230_AA1163980
																TRIAE_CS42_4AL_TGACv1_289420_AA0970770
																TRIAE_CS42_4DS_TGACv1_361405_AA1167230
																TRIAE_CS42_4DS_TGACv1_361672_AA1171320
																TRIAE_CS42_4AL_TGACv1_289629_AA0974380
																TRIAE_CS42_4AL_TGACv1_288850_AA0959680
																TRIAE_CS42_4DS_TGACv1_361405_AA1167250
																TRIAE_CS42_4DS_TGACv1_361405_AA1167240
																TRIAE_CS42_4DS_TGACv1_361834_AA1173430
																TRIAE_CS42_4AL_TGACv1_290294_AA0983670
																TRIAE_CS42_4AL_TGACv1_290294_AA0983700
																TRIAE_CS42_4AL_TGACv1_290294_AA0983690
																TRIAE_CS42_4AL_TGACv1_290294_AA0983680
																TRIAE_CS42_4AL_TGACv1_288313_AA0944470
																TRIAE_CS42_4DS_TGACv1_361021_AA1158910
																TRIAE_CS42_4DS_TGACv1_361770_AA1172560
																TRIAE_CS42_4DS_TGACv1_361770_AA1172550
																TRIAE_CS42_4DS_TGACv1_361982_AA1175290
																TRIAE_CS42_4DS_TGACv1_362056_AA1176200
																TRIAE_CS42_4DS_TGACv1_361072_AA1160400
																TRIAE_CS42_4DS_TGACv1_361072_AA1160410
																TRIAE_CS42_4DS_TGACv1_361072_AA1160420
																TRIAE_CS42_4AL_TGACv1_288718_AA0956360
																TRIAE_CS42_4AL_TGACv1_289339_AA0969330
																TRIAE_CS42_4AL_TGACv1_289339_AA0969320
																TRIAE_CS42_4DS_TGACv1_362069_AA1176350
																TRIAE_CS42_4DS_TGACv1_362069_AA1176360
																TRIAE_CS42_4AL_TGACv1_290622_AA0987530
																TRIAE_CS42_4AL_TGACv1_290622_AA0987550
																TRIAE_CS42_4DS_TGACv1_362211_AA1177810
																TRIAE_CS42_4DS_TGACv1_362211_AA1177820
																TRIAE_CS42_4DS_TGACv1_362211_AA1177790
																TRIAE_CS42_4DS_TGACv1_361658_AA1171140
																TRIAE_CS42_4DS_TGACv1_361658_AA1171130
																TRIAE_CS42_4DS_TGACv1_361658_AA1171150
																TRIAE_CS42_4DS_TGACv1_362785_AA1182140
																TRIAE_CS42_4AL_TGACv1_291203_AA0992820
																TRIAE_CS42_4AL_TGACv1_290128_AA0982010
																TRIAE_CS42_4DS_TGACv1_361515_AA1169450
																TRIAE_CS42_4AL_TGACv1_290815_AA0989640
																TRIAE_CS42_4DS_TGACv1_362256_AA1178310
																TRIAE_CS42_4DS_TGACv1_361287_AA1164980
																TRIAE_CS42_4DS_TGACv1_361287_AA1165000
																TRIAE_CS42_4DS_TGACv1_362950_AA1182870
																TRIAE_CS42_4DS_TGACv1_362950_AA1182860
																TRIAE_CS42_4DS_TGACv1_362961_AA1182900
																TRIAE_CS42_4DS_TGACv1_362689_AA1181570
																TRIAE_CS42_4DS_TGACv1_361124_AA1161530
																TRIAE_CS42_4DS_TGACv1_361124_AA1161520
																TRIAE_CS42_4AL_TGACv1_291203_AA0992830
																TRIAE_CS42_4DS_TGACv1_361124_AA1161600
																TRIAE_CS42_4DS_TGACv1_361124_AA1161590
																TRIAE_CS42_4DS_TGACv1_362619_AA1181070
																TRIAE_CS42_4DS_TGACv1_363101_AA1183330
																TRIAE_CS42_4DS_TGACv1_361621_AA1170760
																TRIAE_CS42_4DS_TGACv1_361621_AA1170770
																TRIAE_CS42_4DS_TGACv1_361621_AA1170790
																TRIAE_CS42_4AL_TGACv1_292421_AA0998790
																TRIAE_CS42_4DS_TGACv1_362882_AA1182540
																TRIAE_CS42_4DS_TGACv1_361875_AA1173810
																TRIAE_CS42_4DS_TGACv1_361875_AA1173800
																TRIAE_CS42_7DS_TGACv1_622474_AA2040360
																TRIAE_CS42_4DS_TGACv1_362143_AA1177130
																TRIAE_CS42_4DS_TGACv1_362143_AA1177150
																TRIAE_CS42_4AL_TGACv1_292235_AA0998200
																TRIAE_CS42_U_TGACv1_641084_AA2084590
																TRIAE_CS42_4BS_TGACv1_327911_AA1078380
																TRIAE_CS42_4BS_TGACv1_328052_AA1081920
																TRIAE_CS42_4BS_TGACv1_328052_AA1081930
																TRIAE_CS42_4BS_TGACv1_328114_AA1083030
																TRIAE_CS42_4BS_TGACv1_329583_AA1102560
																TRIAE_CS42_4BS_TGACv1_329583_AA1102550
																TRIAE_CS42_4BS_TGACv1_328645_AA1091630
																TRIAE_CS42_4BS_TGACv1_328451_AA1087970
																TRIAE_CS42_4BS_TGACv1_328451_AA1087990
																TRIAE_CS42_4BS_TGACv1_328451_AA1087980
																TRIAE_CS42_4BS_TGACv1_327921_AA1078750
																TRIAE_CS42_4BS_TGACv1_328510_AA1089150
																TRIAE_CS42_4BS_TGACv1_327916_AA1078620
																TRIAE_CS42_4BS_TGACv1_327835_AA1075650
																TRIAE_CS42_4BS_TGACv1_327976_AA1080290
																TRIAE_CS42_4BS_TGACv1_327976_AA1080270
																TRIAE_CS42_4BS_TGACv1_327986_AA1080460
																TRIAE_CS42_4BS_TGACv1_330348_AA1107290
																TRIAE_CS42_4BS_TGACv1_329179_AA1098640
																TRIAE_CS42_4BS_TGACv1_328622_AA1091190
																TRIAE_CS42_4BS_TGACv1_328132_AA1083340
																TRIAE_CS42_4BS_TGACv1_329764_AA1103790
																TraesCS4D02G061200LC
																TraesCS4D02G064600LC
																TraesCS4D02G064000LC
																TraesCS4D02G062600LC
																TraesCS4D02G062300LC
																TraesCS4D02G061300LC
																TraesCS4D02G066200LC
																TraesCS4D02G062700LC
																TraesCS4D02G064700LC
																TraesCS4D02G062900LC
																TraesCS4D02G061400LC
																TraesCS4D02G062100LC
																TraesCS4D02G064400LC
																TraesCS4D02G064100LC
																TraesCS4D02G063900LC
																TraesCS4D02G063000LC
																TraesCS4D02G066600LC
																TraesCS4D02G065500LC
																TraesCS4D02G063500LC
																TraesCS4D02G066400LC
																TraesCS4D02G065300LC
																TraesCS4D02G063700LC
																TraesCS4D02G066900LC
																TraesCS4D02G063300LC
																TraesCS4D02G066300LC
																TraesCS4D02G061500LC
																TraesCS4D02G064300LC
																TraesCS4D02G061810LC
																TraesCS4D02G062200LC
																TraesCS4D02G064900LC
																TraesCS4D02G065700LC
																TraesCS4D02G061600LC
																TraesCS4D02G066000LC
																TraesCS4D02G061900LC
																TraesCS4D02G063200LC
																TraesCS4D02G062500LC
																TraesCS4D02G065000LC
																TraesCS4D02G061710LC
																TraesCS4D02G062400LC
																TraesCS4D02G065900LC
																TraesCS4D02G064800LC
																TraesCS4D02G064500LC
																TraesCS4D02G063600LC
																TraesCS4D02G063100LC
																TraesCS4D02G065800LC
																TraesCS4D02G065400LC
																TraesCS4D02G063800LC
																TraesCS4D02G062800LC
																TraesCS4D02G066500LC
																TraesCS4D02G061800LC
																TraesCS4D02G066800LC
																TraesCS4D02G065100LC
																TraesCS4D02G066700LC
																TraesCS4D02G063400LC
																TraesCS4D02G065600LC
																TraesCS4D02G064200LC
																TraesCS4D02G062000LC
																TraesCS4D02G066100LC
																TraesCS4D02G065200LC
																TraesCS4D02G061700LC
																TraesCS4D02G078300
																TraesCS4D02G078400
																TraesCS4D02G076900
																TraesCS4D02G076000
																TraesCS4D02G077600
																TraesCS4D02G076300
																TraesCS4D02G075800
																TraesCS4D02G076500
																TraesCS4D02G077800
																TraesCS4D02G076100
																TraesCS4D02G075100
																TraesCS4D02G075600
																TraesCS4D02G075400
																TraesCS4D02G077000
																TraesCS4D02G078200
																TraesCS4D02G074900
																TraesCS4D02G077400
																TraesCS4D02G077500
																TraesCS4D02G074500
																TraesCS4D02G079000
																TraesCS4D02G078000
																TraesCS4D02G076600
																TraesCS4D02G076800
																TraesCS4D02G077100
																TraesCS4D02G077200
																TraesCS4D02G075500
																TraesCS4D02G075900
																TraesCS4D02G078900
																TraesCS4D02G079200
																TraesCS4D02G074800
																TraesCS4D02G078100
																TraesCS4D02G074600
																TraesCS4D02G075000
																TraesCS4D02G078600
																TraesCS4D02G078800
																TraesCS4D02G077300
																TraesCS4D02G079100
																TraesCS4D02G078500
																TraesCS4D02G075700
																TraesCS4D02G079400
																TraesCS4D02G075200
																TraesCS4D02G077900
																TraesCS4D02G077700
																TraesCS4D02G074700
																TraesCS4D02G076700
																TraesCS4D02G078700
																TraesCS4D02G079300
																TraesCS4D02G075300
																TraesCS4D02G076200
																TraesCS4D02G076400
																TRIAE_CS42_U_TGACv1_642849_AA2124070
																TRIAE_CS42_3DL_TGACv1_249363_AA0846630
																TRIAE_CS42_1DL_TGACv1_061375_AA0193440
																TRIAE_CS42_4AL_TGACv1_288465_AA0949430
																TRIAE_CS42_4AL_TGACv1_288269_AA0942960
																TRIAE_CS42_4AL_TGACv1_288531_AA0951200
																TRIAE_CS42_4AL_TGACv1_289182_AA0966730
																TRIAE_CS42_4DS_TGACv1_361131_AA1161740
																TRIAE_CS42_4AL_TGACv1_289205_AA0967240
																TRIAE_CS42_4AL_TGACv1_289204_AA0967230
																TRIAE_CS42_4DS_TGACv1_361032_AA1159310
																TRIAE_CS42_4DS_TGACv1_361303_AA1165340
																TRIAE_CS42_4AL_TGACv1_289121_AA0965200
																TRIAE_CS42_4DS_TGACv1_361281_AA1164950
																TRIAE_CS42_4DS_TGACv1_361281_AA1164920
																TRIAE_CS42_4DS_TGACv1_361281_AA1164930
																TRIAE_CS42_4DS_TGACv1_361281_AA1164940
																TRIAE_CS42_4DS_TGACv1_361394_AA1166960
																TRIAE_CS42_4DS_TGACv1_361394_AA1166940
[truncated: 530 more rows]

## Sheet: Candidate genes for SL
Table S4. Predicted candidate genes and their information for each trait.
Step1: The major QTLs for spike length were selected.															4A: 116472864-164634788	4A:660794430-688094049	5A:643622710-647364759	7A:118328450-167595574
QTLs	Positiona														TraesCS4A02G106000	TraesCS4A02G384800	TraesCS5A02G464500	TraesCS7A02G165200
QSL.cas-4A.1	116472864-164634788														TraesCS4A02G103500	TraesCS4A02G383500	TraesCS5A02G468500	TraesCS7A02G166900
QSL.cas-4A.3	660794430-688094049														TraesCS4A02G103300	TraesCS4A02G383400	TraesCS5A02G468200	TraesCS7A02G165900
QSL.cas-5A	643622710-647364759														TraesCS4A02G103200	TraesCS4A02G387000	TraesCS5A02G464200	TraesCS7A02G162600
QSL.cas-7A.2	118328450-167595574														TraesCS4A02G105100	TraesCS4A02G384200	TraesCS5A02G470500	TraesCS7A02G167800
The sequence of marker were aligned to IWGSC reference genome to obtain physical location.															TraesCS4A02G105800	TraesCS4A02G383200	TraesCS5A02G465000	TraesCS7A02G164100
															TraesCS4A02G103900	TraesCS4A02G386700	TraesCS5A02G469700	TraesCS7A02G162400
Step2 : Based on the WGCNA, the genes in highly correlacted modules with spike length were selected. In addition, sorting all genes in ascending order of GS value and selecting the smallest and largest top 200 genes															TraesCS4A02G105700	TraesCS4A02G384000	TraesCS5A02G464800	TraesCS7A02G166700
Modules related to the SL	The largest top 200 genes	The smallest top 200 genes													TraesCS4A02G106100	TraesCS4A02G384900	TraesCS5A02G467400	TraesCS7A02G163000
ME29	TRIAE_CS42_4DL_TGACv1_343946_AA1141890	TRIAE_CS42_4AL_TGACv1_288248_AA0942240													TraesCS4A02G104400	TraesCS4A02G387900	TraesCS5A02G467600	TraesCS7A02G164300
ME30	TRIAE_CS42_7AS_TGACv1_569274_AA1812240	TRIAE_CS42_7DS_TGACv1_623757_AA2055860													TraesCS4A02G106500	TraesCS4A02G385500	TraesCS5A02G467000	TraesCS7A02G165700
ME55	TRIAE_CS42_4AL_TGACv1_290650_AA0987960	TRIAE_CS42_3DL_TGACv1_251122_AA0877680													TraesCS4A02G105400	TraesCS4A02G387200	TraesCS5A02G470000	TraesCS7A02G167100
ME52	TRIAE_CS42_3AL_TGACv1_194759_AA0638910	TRIAE_CS42_4AS_TGACv1_306475_AA1008880													TraesCS4A02G104900	TraesCS4A02G384300	TraesCS5A02G469200	TraesCS7A02G167400
ME7	TRIAE_CS42_4AL_TGACv1_288382_AA0947120	TRIAE_CS42_4AS_TGACv1_307421_AA1020260													TraesCS4A02G105600	TraesCS4A02G387800	TraesCS5A02G470400	TraesCS7A02G163800
ME32	TRIAE_CS42_4AS_TGACv1_307607_AA1021880	TRIAE_CS42_1BS_TGACv1_050896_AA0176500													TraesCS4A02G103400	TraesCS4A02G384600	TraesCS5A02G469300	TraesCS7A02G167600
ME26	TRIAE_CS42_3B_TGACv1_221472_AA0741680	TRIAE_CS42_4AS_TGACv1_306245_AA1004990													TraesCS4A02G104600	TraesCS4A02G382900	TraesCS5A02G468400	TraesCS7A02G162700
ME43	TRIAE_CS42_7BS_TGACv1_592687_AA1943070	TRIAE_CS42_4AL_TGACv1_288151_AA0938530													TraesCS4A02G104800	TraesCS4A02G385200	TraesCS5A02G464900	TraesCS7A02G164900
	TRIAE_CS42_3AL_TGACv1_193618_AA0615260	TRIAE_CS42_7AS_TGACv1_569084_AA1806840													TraesCS4A02G105300	TraesCS4A02G386400	TraesCS5A02G469400	TraesCS7A02G163400
	TRIAE_CS42_6DL_TGACv1_528207_AA1712500	TRIAE_CS42_4AL_TGACv1_288802_AA0958440													TraesCS4A02G106300	TraesCS4A02G383800	TraesCS5A02G465500	TraesCS7A02G162300
	TRIAE_CS42_5AL_TGACv1_376349_AA1235590	TRIAE_CS42_4AS_TGACv1_306934_AA1015230													TraesCS4A02G105500	TraesCS4A02G387700	TraesCS5A02G465400	TraesCS7A02G167500
	TRIAE_CS42_1DL_TGACv1_062394_AA0213760	TRIAE_CS42_6AS_TGACv1_485989_AA1555390													TraesCS4A02G105200	TraesCS4A02G387400	TraesCS5A02G468800	TraesCS7A02G165500
	TRIAE_CS42_5BL_TGACv1_407924_AA1360330	TRIAE_CS42_4AL_TGACv1_728422_AA2171470													TraesCS4A02G103800	TraesCS4A02G385900	TraesCS5A02G466100	TraesCS7A02G164400
	TRIAE_CS42_1DS_TGACv1_080597_AA0250760	TRIAE_CS42_1BS_TGACv1_056632_AA0182660													TraesCS4A02G103700	TraesCS4A02G386100	TraesCS5A02G468000	TraesCS7A02G167000
	TRIAE_CS42_2DL_TGACv1_159344_AA0536820	TRIAE_CS42_4AL_TGACv1_290622_AA0987530													TraesCS4A02G103600	TraesCS4A02G385800	TraesCS5A02G470200	TraesCS7A02G163100
	TRIAE_CS42_6BL_TGACv1_501456_AA1617680	TRIAE_CS42_3AL_TGACv1_196812_AA0663070													TraesCS4A02G105000	TraesCS4A02G382700	TraesCS5A02G466600	TraesCS7A02G163700
	TRIAE_CS42_4AS_TGACv1_306787_AA1013340	TRIAE_CS42_1BL_TGACv1_031219_AA0109840													TraesCS4A02G104300	TraesCS4A02G385400	TraesCS5A02G467200	TraesCS7A02G165600
	TRIAE_CS42_3B_TGACv1_223055_AA0775750	TRIAE_CS42_4AS_TGACv1_308413_AA1027820													TraesCS4A02G105900	TraesCS4A02G383900	TraesCS5A02G464100	TraesCS7A02G167700
	TRIAE_CS42_3AL_TGACv1_193778_AA0619630	TRIAE_CS42_4AL_TGACv1_288957_AA0962060													TraesCS4A02G104000	TraesCS4A02G387600	TraesCS5A02G463900	TraesCS7A02G163300
	TRIAE_CS42_7DS_TGACv1_622875_AA2046590	TRIAE_CS42_7DS_TGACv1_621920_AA2029300													TraesCS4A02G104500	TraesCS4A02G388100	TraesCS5A02G465600	TraesCS7A02G162100
	TRIAE_CS42_4AL_TGACv1_289720_AA0975960	TRIAE_CS42_5AL_TGACv1_375530_AA1223260													TraesCS4A02G104700	TraesCS4A02G384100	TraesCS5A02G469500	TraesCS7A02G166300
	TRIAE_CS42_6DL_TGACv1_526326_AA1679540	TRIAE_CS42_4AS_TGACv1_306861_AA1014310													TraesCS4A02G104100	TraesCS4A02G386500	TraesCS5A02G465900	TraesCS7A02G162200
	TRIAE_CS42_3B_TGACv1_225678_AA0810990	TRIAE_CS42_4AL_TGACv1_289504_AA0972110													TraesCS4A02G106400	TraesCS4A02G384700	TraesCS5A02G467500	TraesCS7A02G165000
	TRIAE_CS42_5AL_TGACv1_377068_AA1243720	TRIAE_CS42_3B_TGACv1_221937_AA0753520													ENSRNA050008266	TraesCS4A02G387300	TraesCS5A02G467300	TraesCS7A02G167200
	TRIAE_CS42_4AL_TGACv1_288995_AA0962930	TRIAE_CS42_2AL_TGACv1_094175_AA0293770													TRIAE_CS42_U_TGACv1_642345_AA2116150	TraesCS4A02G385100	TraesCS5A02G469000	TraesCS7A02G164500
	TRIAE_CS42_6DS_TGACv1_543616_AA1742120	TRIAE_CS42_4AL_TGACv1_288463_AA0949300													TRIAE_CS42_4DL_TGACv1_342489_AA1115060	TraesCS4A02G383100	TraesCS5A02G469900	TraesCS7A02G166800
	TRIAE_CS42_1AL_TGACv1_004720_AA0054090	TRIAE_CS42_4AS_TGACv1_306790_AA1013480													TRIAE_CS42_4DL_TGACv1_342489_AA1115100	TraesCS4A02G386200	TraesCS5A02G463600	TraesCS7A02G165100
	TRIAE_CS42_4AL_TGACv1_289695_AA0975450	TRIAE_CS42_1BS_TGACv1_049899_AA0163830													TRIAE_CS42_4DL_TGACv1_342583_AA1117230	TraesCS4A02G385300	TraesCS5A02G469600	TraesCS7A02G166100
	TRIAE_CS42_6BL_TGACv1_500825_AA1610320	TRIAE_CS42_7AS_TGACv1_569249_AA1811300													TRIAE_CS42_4DL_TGACv1_342793_AA1122380	TraesCS4A02G383600	TraesCS5A02G464400	TraesCS7A02G162900
	TRIAE_CS42_1AL_TGACv1_002202_AA0039700	TRIAE_CS42_4AL_TGACv1_288645_AA0954400													TRIAE_CS42_4DL_TGACv1_342797_AA1122390	TraesCS4A02G386800	TraesCS5A02G469100	TraesCS7A02G163200
	TRIAE_CS42_2BS_TGACv1_149132_AA0496350	TRIAE_CS42_4AL_TGACv1_290118_AA0981940													TRIAE_CS42_4DL_TGACv1_343053_AA1128620	TraesCS4A02G388000	TraesCS5A02G466500	TraesCS7A02G162800
	TRIAE_CS42_6BL_TGACv1_499911_AA1594540	TRIAE_CS42_7AS_TGACv1_571411_AA1847470													TRIAE_CS42_4DL_TGACv1_343449_AA1134600	TraesCS4A02G385700	TraesCS5A02G466000	TraesCS7A02G165800
	TRIAE_CS42_7BS_TGACv1_593497_AA1952070	TRIAE_CS42_7AS_TGACv1_569357_AA1814220													TRIAE_CS42_4DL_TGACv1_343567_AA1136670	TraesCS4A02G387500	TraesCS5A02G463700	TraesCS7A02G164800
	TRIAE_CS42_3AL_TGACv1_194946_AA0642470	TRIAE_CS42_2DS_TGACv1_180479_AA0610990													TRIAE_CS42_4DL_TGACv1_344069_AA1143230	TraesCS4A02G386000	TraesCS5A02G464000	TraesCS7A02G163500
	TRIAE_CS42_2BS_TGACv1_147576_AA0485060	TRIAE_CS42_4AS_TGACv1_306666_AA1011800													TRIAE_CS42_4DL_TGACv1_344069_AA1143200	TraesCS4A02G384500	TraesCS5A02G464600	TraesCS7A02G163600
	TRIAE_CS42_4AL_TGACv1_293178_AA1000390	TRIAE_CS42_3AL_TGACv1_195441_AA0649580													TRIAE_CS42_4DL_TGACv1_344312_AA1145980	TraesCS4A02G383300	TraesCS5A02G466900	TraesCS7A02G162000
	TRIAE_CS42_6AL_TGACv1_472070_AA1517400	TRIAE_CS42_1BS_TGACv1_049791_AA0161600													TRIAE_CS42_4DL_TGACv1_343543_AA1136310	TraesCS4A02G384400	TraesCS5A02G466300	TraesCS7A02G166200
	TRIAE_CS42_3AL_TGACv1_195561_AA0651200	TRIAE_CS42_1BS_TGACv1_050316_AA0170560													TRIAE_CS42_4DL_TGACv1_343543_AA1136320	TraesCS4A02G382800	TraesCS5A02G465200	TraesCS7A02G165300
	TRIAE_CS42_U_TGACv1_640959_AA2080980	TRIAE_CS42_4AL_TGACv1_288755_AA0957310													TRIAE_CS42_4DL_TGACv1_343543_AA1136300	TraesCS4A02G386600	TraesCS5A02G468600	TraesCS7A02G164200
	TRIAE_CS42_1DL_TGACv1_064943_AA0236300	TRIAE_CS42_U_TGACv1_641379_AA2093380													TRIAE_CS42_4DL_TGACv1_343449_AA1134630	TraesCS4A02G383700	TraesCS5A02G465800	TraesCS7A02G162500
	TRIAE_CS42_U_TGACv1_641943_AA2107910	TRIAE_CS42_4AL_TGACv1_290348_AA0984340													TRIAE_CS42_4DL_TGACv1_343449_AA1134620	TraesCS4A02G386900	TraesCS5A02G466200	TraesCS7A02G167300
	TRIAE_CS42_6AS_TGACv1_485484_AA1546200	TRIAE_CS42_4AS_TGACv1_308636_AA1028740													TRIAE_CS42_4DL_TGACv1_343449_AA1134610	TraesCS4A02G383000	TraesCS5A02G466400	TraesCS7A02G165400
	TRIAE_CS42_2DL_TGACv1_158175_AA0511320	TRIAE_CS42_4AS_TGACv1_307033_AA1016440													TRIAE_CS42_4DL_TGACv1_344531_AA1147750	TraesCS4A02G386300	TraesCS5A02G469800	TraesCS7A02G164600
	TRIAE_CS42_4AS_TGACv1_307192_AA1018230	TRIAE_CS42_7AS_TGACv1_569084_AA1806780													TRIAE_CS42_4DL_TGACv1_344531_AA1147730	ENSRNA050008191	TraesCS5A02G467800	TraesCS7A02G166600
	TRIAE_CS42_2BL_TGACv1_132894_AA0440330	TRIAE_CS42_3B_TGACv1_223027_AA0775380													TRIAE_CS42_4DL_TGACv1_344531_AA1147740	ENSRNA050008259	TraesCS5A02G465100	TraesCS7A02G164700
	TRIAE_CS42_4AS_TGACv1_307426_AA1020300	TRIAE_CS42_7AS_TGACv1_570473_AA1836250													TRIAE_CS42_2AL_TGACv1_093808_AA0287190	TRIAE_CS42_U_TGACv1_642278_AA2114930	TraesCS5A02G464700	TraesCS7A02G166500
	TRIAE_CS42_5DL_TGACv1_434026_AA1427490	TRIAE_CS42_4BL_TGACv1_320978_AA1052930													TRIAE_CS42_4DL_TGACv1_344531_AA1147760	TRIAE_CS42_U_TGACv1_642278_AA2114940	TraesCS5A02G466700	TraesCS7A02G166000
	TRIAE_CS42_7AS_TGACv1_570393_AA1834970	TRIAE_CS42_4AL_TGACv1_289868_AA0978100													TRIAE_CS42_4DL_TGACv1_344691_AA1148960	TRIAE_CS42_U_TGACv1_641943_AA2107840	TraesCS5A02G463800	TraesCS7A02G166400
	TRIAE_CS42_7BL_TGACv1_577253_AA1870150	TRIAE_CS42_4AS_TGACv1_306460_AA1008490													TRIAE_CS42_4AS_TGACv1_306486_AA1008970	TRIAE_CS42_U_TGACv1_641943_AA2107830	TraesCS5A02G466800	TraesCS7A02G164000
	TRIAE_CS42_3B_TGACv1_224141_AA0792910	TRIAE_CS42_3AL_TGACv1_198384_AA0668560													TRIAE_CS42_4AS_TGACv1_306486_AA1008960	TRIAE_CS42_7AL_TGACv1_731068_AA2173150	TraesCS5A02G468700	ENSRNA050015107
	TRIAE_CS42_3AL_TGACv1_195203_AA0646390	TRIAE_CS42_7AL_TGACv1_557023_AA1775380													TRIAE_CS42_4AS_TGACv1_306760_AA1013040	TRIAE_CS42_U_TGACv1_644089_AA2137070	TraesCS5A02G464300	ENSRNA050015108
	TRIAE_CS42_U_TGACv1_641871_AA2106210	TRIAE_CS42_4AS_TGACv1_306621_AA1011130													TRIAE_CS42_4AS_TGACv1_306760_AA1012930	TRIAE_CS42_U_TGACv1_644089_AA2137050	TraesCS5A02G465700	TRIAE_CS42_U_TGACv1_692771_AA2161380
	TRIAE_CS42_4AL_TGACv1_288406_AA0948060	TRIAE_CS42_6DL_TGACv1_526913_AA1694920													TRIAE_CS42_4AS_TGACv1_306760_AA1012920	TRIAE_CS42_5BL_TGACv1_415476_AA1368370	TraesCS5A02G467700	TRIAE_CS42_U_TGACv1_703940_AA2164550
	TRIAE_CS42_7AS_TGACv1_569297_AA1812800	TRIAE_CS42_4AL_TGACv1_288327_AA0944910													TRIAE_CS42_4AS_TGACv1_306760_AA1012940	TRIAE_CS42_7AS_TGACv1_569075_AA1806590	TraesCS5A02G470300	TRIAE_CS42_U_TGACv1_643203_AA2128900
	TRIAE_CS42_1BS_TGACv1_049688_AA0159610	TRIAE_CS42_3AL_TGACv1_195444_AA0649640													TRIAE_CS42_4AS_TGACv1_307333_AA1019630	TRIAE_CS42_7AS_TGACv1_569577_AA1819410	TraesCS5A02G467900	TRIAE_CS42_U_TGACv1_643776_AA2134950
	TRIAE_CS42_1BS_TGACv1_050006_AA0165750	TRIAE_CS42_1BS_TGACv1_049437_AA0153690													TRIAE_CS42_4AS_TGACv1_307806_AA1023560	TRIAE_CS42_7AS_TGACv1_570442_AA1835740	TraesCS5A02G468900	TRIAE_CS42_U_TGACv1_643776_AA2134960
	TRIAE_CS42_7DS_TGACv1_623845_AA2056750	TRIAE_CS42_4AL_TGACv1_288261_AA0942630													TRIAE_CS42_4AS_TGACv1_307806_AA1023570	TRIAE_CS42_7AS_TGACv1_570448_AA1835810	TraesCS5A02G467100	TRIAE_CS42_7AS_TGACv1_569046_AA1805680
	TRIAE_CS42_7BL_TGACv1_579211_AA1905310	TRIAE_CS42_1BS_TGACv1_049612_AA0158020													TRIAE_CS42_4AS_TGACv1_308506_AA1028320	TRIAE_CS42_7AS_TGACv1_570504_AA1836730	TraesCS5A02G468100	TRIAE_CS42_7AS_TGACv1_569337_AA1813790
	TRIAE_CS42_4AL_TGACv1_288560_AA0952070	TRIAE_CS42_4AL_TGACv1_290009_AA0980410													TRIAE_CS42_4AS_TGACv1_307822_AA1023710	TRIAE_CS42_7AS_TGACv1_570780_AA1840810	TraesCS5A02G468300	TRIAE_CS42_7AS_TGACv1_569337_AA1813800
	TRIAE_CS42_7AS_TGACv1_569222_AA1810660	TRIAE_CS42_3AL_TGACv1_198317_AA0668390													TRIAE_CS42_4AS_TGACv1_307822_AA1023700	TRIAE_CS42_7AS_TGACv1_570763_AA1840660	TraesCS5A02G470100	TRIAE_CS42_7AL_TGACv1_557551_AA1782890
	TRIAE_CS42_5AL_TGACv1_376307_AA1235130	TRIAE_CS42_4AL_TGACv1_289830_AA0977420													TRIAE_CS42_4AS_TGACv1_307822_AA1023730	TRIAE_CS42_7AS_TGACv1_569244_AA1811230	ENSRNA050011232	TRIAE_CS42_7AS_TGACv1_569578_AA1819490
	TRIAE_CS42_5DL_TGACv1_433376_AA1411450	TRIAE_CS42_3DS_TGACv1_271577_AA0902840													TRIAE_CS42_4AS_TGACv1_307822_AA1023720	TRIAE_CS42_7AS_TGACv1_570856_AA1841730	ENSRNA050011234	TRIAE_CS42_U_TGACv1_642129_AA2111910
	TRIAE_CS42_7BS_TGACv1_592215_AA1933490	TRIAE_CS42_4AL_TGACv1_288347_AA0945670													TRIAE_CS42_4AS_TGACv1_307194_AA1018270	TRIAE_CS42_7AS_TGACv1_570780_AA1840820	ENSRNA050023656	TRIAE_CS42_7AS_TGACv1_569866_AA1825840
	TRIAE_CS42_7DS_TGACv1_621569_AA2019560	TRIAE_CS42_4AS_TGACv1_309186_AA1030530													TRIAE_CS42_4AS_TGACv1_308030_AA1025360	TRIAE_CS42_7AS_TGACv1_570856_AA1841690	TRIAE_CS42_U_TGACv1_642465_AA2118140	TRIAE_CS42_7AS_TGACv1_569578_AA1819460
	TRIAE_CS42_7BS_TGACv1_592867_AA1945500	TRIAE_CS42_4BL_TGACv1_320279_AA1033690													TRIAE_CS42_4AS_TGACv1_308030_AA1025340	TRIAE_CS42_1BS_TGACv1_049527_AA0155910	TRIAE_CS42_U_TGACv1_642465_AA2118150	TRIAE_CS42_7AS_TGACv1_569578_AA1819450
	TRIAE_CS42_U_TGACv1_643294_AA2130340	TRIAE_CS42_5DL_TGACv1_435337_AA1449230													TRIAE_CS42_4AS_TGACv1_308030_AA1025350	TRIAE_CS42_4BS_TGACv1_331167_AA1109600	TRIAE_CS42_5BL_TGACv1_405595_AA1331130	TRIAE_CS42_7AS_TGACv1_569578_AA1819470
	TRIAE_CS42_7AS_TGACv1_569162_AA1808850	TRIAE_CS42_7AS_TGACv1_569263_AA1811950													TRIAE_CS42_4AS_TGACv1_309202_AA1030580	TRIAE_CS42_4AL_TGACv1_288243_AA0941980	TRIAE_CS42_5BL_TGACv1_406778_AA1349740	TRIAE_CS42_7AS_TGACv1_569578_AA1819480
	TRIAE_CS42_7AL_TGACv1_556593_AA1766520	TRIAE_CS42_7AS_TGACv1_571196_AA1845670													TRIAE_CS42_4AS_TGACv1_309202_AA1030570	TRIAE_CS42_4AL_TGACv1_288243_AA0942000	TRIAE_CS42_5BL_TGACv1_405759_AA1334840	TRIAE_CS42_7AS_TGACv1_569969_AA1827930
	TRIAE_CS42_6BS_TGACv1_513461_AA1642370	TRIAE_CS42_4AS_TGACv1_308354_AA1027460													TRIAE_CS42_4AS_TGACv1_308614_AA1028690	TRIAE_CS42_4AL_TGACv1_288345_AA0945510	TRIAE_CS42_5BL_TGACv1_406345_AA1344380	TRIAE_CS42_7AS_TGACv1_570360_AA1834390
	TRIAE_CS42_4AS_TGACv1_306248_AA1005060	TRIAE_CS42_6BS_TGACv1_513918_AA1652070													TRIAE_CS42_4AS_TGACv1_308614_AA1028680	TRIAE_CS42_4AL_TGACv1_288276_AA0943420	TRIAE_CS42_5BL_TGACv1_406257_AA1343110	TRIAE_CS42_7AS_TGACv1_570130_AA1830930
	TRIAE_CS42_4AL_TGACv1_291469_AA0994750	TRIAE_CS42_3B_TGACv1_221765_AA0749510													TRIAE_CS42_4AS_TGACv1_306654_AA1011590	TRIAE_CS42_4AL_TGACv1_288243_AA0942010	TRIAE_CS42_5BL_TGACv1_407094_AA1353270	TRIAE_CS42_7AS_TGACv1_570059_AA1829620
	TRIAE_CS42_U_TGACv1_641201_AA2088110	TRIAE_CS42_4BL_TGACv1_320750_AA1047790													TRIAE_CS42_4AS_TGACv1_307968_AA1024790	TRIAE_CS42_4AL_TGACv1_288345_AA0945480	TRIAE_CS42_5BL_TGACv1_407166_AA1354040	TRIAE_CS42_7AS_TGACv1_570570_AA1837760
	TRIAE_CS42_1DS_TGACv1_080515_AA0249350	TRIAE_CS42_1BS_TGACv1_049378_AA0151210													TRIAE_CS42_4AS_TGACv1_307535_AA1021240	TRIAE_CS42_4AL_TGACv1_288345_AA0945470	TRIAE_CS42_U_TGACv1_643221_AA2129270	TRIAE_CS42_7AS_TGACv1_570570_AA1837730
	TRIAE_CS42_5DL_TGACv1_433411_AA1412400	TRIAE_CS42_U_TGACv1_654392_AA2150620													TRIAE_CS42_4AS_TGACv1_307535_AA1021230	TRIAE_CS42_4AL_TGACv1_288723_AA0956420	TRIAE_CS42_U_TGACv1_643221_AA2129280	TRIAE_CS42_7AS_TGACv1_570570_AA1837780
	TRIAE_CS42_6DL_TGACv1_526952_AA1695900	TRIAE_CS42_4AS_TGACv1_307633_AA1022180													TRIAE_CS42_4BL_TGACv1_320270_AA1033310	TRIAE_CS42_4AL_TGACv1_288776_AA0957810	TRIAE_CS42_U_TGACv1_643221_AA2129260	TRIAE_CS42_7AS_TGACv1_570032_AA1829120
	TRIAE_CS42_5DL_TGACv1_433539_AA1415900	TRIAE_CS42_4DL_TGACv1_343008_AA1127400													TRIAE_CS42_4BL_TGACv1_320270_AA1033300	TRIAE_CS42_4AL_TGACv1_288776_AA0957820	TRIAE_CS42_5DL_TGACv1_433031_AA1398880	TRIAE_CS42_7AS_TGACv1_570927_AA1842480
	TRIAE_CS42_4AL_TGACv1_288862_AA0960050	TRIAE_CS42_U_TGACv1_641501_AA2096640													TRIAE_CS42_4AS_TGACv1_306960_AA1015510	TRIAE_CS42_4AL_TGACv1_289126_AA0965320	TRIAE_CS42_5DL_TGACv1_434775_AA1441450	TRIAE_CS42_7AS_TGACv1_570300_AA1833580
	TRIAE_CS42_4AL_TGACv1_291233_AA0993080	TRIAE_CS42_4AS_TGACv1_306423_AA1007920													TRIAE_CS42_4AS_TGACv1_308013_AA1025210	TRIAE_CS42_4AL_TGACv1_289037_AA0963810	TRIAE_CS42_5BL_TGACv1_407430_AA1356800	TRIAE_CS42_7AS_TGACv1_570300_AA1833570
	TRIAE_CS42_4DS_TGACv1_362267_AA1178360	TRIAE_CS42_1BS_TGACv1_049909_AA0163980													TRIAE_CS42_4BL_TGACv1_320955_AA1052390	TRIAE_CS42_4AL_TGACv1_289037_AA0963820	TRIAE_CS42_5DL_TGACv1_435225_AA1447470	TRIAE_CS42_7AS_TGACv1_570570_AA1837720
	TRIAE_CS42_4AL_TGACv1_289170_AA0966480	TRIAE_CS42_6BL_TGACv1_500132_AA1599690													TRIAE_CS42_4AS_TGACv1_309683_AA1031140	TRIAE_CS42_4AL_TGACv1_289387_AA0969950	TRIAE_CS42_5DL_TGACv1_433031_AA1398900	TRIAE_CS42_7AS_TGACv1_570641_AA1838690
	TRIAE_CS42_1AL_TGACv1_001032_AA0023820	TRIAE_CS42_1BS_TGACv1_049690_AA0159630													TRIAE_CS42_4BL_TGACv1_321444_AA1060560	TRIAE_CS42_4AL_TGACv1_289826_AA0977270	TRIAE_CS42_5DL_TGACv1_433031_AA1398930	TRIAE_CS42_7AS_TGACv1_570300_AA1833610
	TRIAE_CS42_2BS_TGACv1_146768_AA0472460	TRIAE_CS42_7DL_TGACv1_603892_AA1990780													TRIAE_CS42_4BL_TGACv1_320309_AA1034660	TRIAE_CS42_4AL_TGACv1_289826_AA0977280	TRIAE_CS42_5DL_TGACv1_433031_AA1398940	TRIAE_CS42_7AS_TGACv1_570300_AA1833590
	TRIAE_CS42_2AL_TGACv1_094553_AA0299590	TRIAE_CS42_5DL_TGACv1_434593_AA1438460													TRIAE_CS42_4BL_TGACv1_320309_AA1034650	TRIAE_CS42_4AL_TGACv1_288892_AA0960710	TRIAE_CS42_5DL_TGACv1_436167_AA1458910	TRIAE_CS42_7AS_TGACv1_570984_AA1843270
	TRIAE_CS42_4AL_TGACv1_290391_AA0984890	TRIAE_CS42_1DL_TGACv1_064425_AA0234380													TRIAE_CS42_4BL_TGACv1_320309_AA1034640	TRIAE_CS42_4AL_TGACv1_288892_AA0960720	TRIAE_CS42_5DL_TGACv1_433404_AA1412160	TRIAE_CS42_7AS_TGACv1_570984_AA1843280
	TRIAE_CS42_5AL_TGACv1_375902_AA1228580	TRIAE_CS42_4AL_TGACv1_290400_AA0985020													TRIAE_CS42_4AS_TGACv1_308636_AA1028740	TRIAE_CS42_4AL_TGACv1_289624_AA0974300	TRIAE_CS42_5DL_TGACv1_433404_AA1412190	TRIAE_CS42_7AS_TGACv1_571428_AA1847650
	TRIAE_CS42_6BS_TGACv1_514473_AA1660230	TRIAE_CS42_4AS_TGACv1_307094_AA1016920													TRIAE_CS42_4BL_TGACv1_320884_AA1050950	TRIAE_CS42_4AL_TGACv1_290021_AA0980540	TRIAE_CS42_5DL_TGACv1_433404_AA1412180	TRIAE_CS42_7AS_TGACv1_570980_AA1843250
	TRIAE_CS42_7AS_TGACv1_569085_AA1806900	TRIAE_CS42_3B_TGACv1_221900_AA0752650													TRIAE_CS42_4BL_TGACv1_321444_AA1060530	TRIAE_CS42_4AL_TGACv1_289826_AA0977240	TRIAE_CS42_5DL_TGACv1_433404_AA1412200	TRIAE_CS42_7AS_TGACv1_570591_AA1838040
	TRIAE_CS42_2DS_TGACv1_177937_AA0587810	TRIAE_CS42_2AL_TGACv1_094283_AA0295250													TRIAE_CS42_4BL_TGACv1_320955_AA1052410	TRIAE_CS42_2BL_TGACv1_129505_AA0386390	TRIAE_CS42_5DL_TGACv1_433386_AA1411660	TRIAE_CS42_7AS_TGACv1_571306_AA1846680
	TRIAE_CS42_4AL_TGACv1_288347_AA0945680	TRIAE_CS42_1BS_TGACv1_049387_AA0151760													TRIAE_CS42_4AS_TGACv1_308506_AA1028310	TRIAE_CS42_4AL_TGACv1_290300_AA0983770	TRIAE_CS42_5DL_TGACv1_433241_AA1406670	TRIAE_CS42_7AS_TGACv1_571919_AA1850740
	TRIAE_CS42_3B_TGACv1_221503_AA0742070	TRIAE_CS42_1BS_TGACv1_050088_AA0167260													TRIAE_CS42_4AS_TGACv1_307968_AA1024810	TRIAE_CS42_4AL_TGACv1_289293_AA0968530	TRIAE_CS42_5BL_TGACv1_407280_AA1355220	TRIAE_CS42_7AS_TGACv1_569693_AA1821940
	TRIAE_CS42_7DL_TGACv1_603329_AA1981080	TRIAE_CS42_1BS_TGACv1_049369_AA0150920													TRIAE_CS42_4AS_TGACv1_307968_AA1024820	TRIAE_CS42_4AL_TGACv1_289293_AA0968550	TRIAE_CS42_5DL_TGACv1_435275_AA1448220	TRIAE_CS42_7AS_TGACv1_571485_AA1847970
	TRIAE_CS42_U_TGACv1_641817_AA2104920	TRIAE_CS42_7AL_TGACv1_557651_AA1784520													TRIAE_CS42_4BL_TGACv1_320309_AA1034730	TRIAE_CS42_4AL_TGACv1_290249_AA0983300	TRIAE_CS42_5DL_TGACv1_433211_AA1405590	TRIAE_CS42_7AS_TGACv1_570402_AA1835140
	TRIAE_CS42_3AS_TGACv1_210639_AA0676150	TRIAE_CS42_3DL_TGACv1_250038_AA0860920													TRIAE_CS42_4BL_TGACv1_320309_AA1034710	TRIAE_CS42_4AL_TGACv1_290518_AA0986240	TRIAE_CS42_5DL_TGACv1_433211_AA1405650	TRIAE_CS42_7AS_TGACv1_570703_AA1839590
	TRIAE_CS42_6BL_TGACv1_499360_AA1579450	TRIAE_CS42_1BL_TGACv1_033424_AA0139340													TRIAE_CS42_4BL_TGACv1_320309_AA1034740	TRIAE_CS42_4AL_TGACv1_291009_AA0991330	TRIAE_CS42_5DL_TGACv1_433211_AA1405640	TRIAE_CS42_3DL_TGACv1_249402_AA0847840
	TRIAE_CS42_6DL_TGACv1_527570_AA1705760	TRIAE_CS42_1BS_TGACv1_049435_AA0153520													TRIAE_CS42_4BL_TGACv1_321444_AA1060540	TRIAE_CS42_4AL_TGACv1_290080_AA0981400	TRIAE_CS42_5DL_TGACv1_433211_AA1405660	TRIAE_CS42_7BS_TGACv1_592093_AA1930370
	TRIAE_CS42_1BL_TGACv1_030247_AA0083770	TRIAE_CS42_1BS_TGACv1_051132_AA0177990													TRIAE_CS42_4BL_TGACv1_320780_AA1048570	TRIAE_CS42_4AL_TGACv1_289769_AA0976620	TRIAE_CS42_5BL_TGACv1_408205_AA1362200	TRIAE_CS42_7BS_TGACv1_592093_AA1930380
	TRIAE_CS42_7AL_TGACv1_556774_AA1770580	TRIAE_CS42_1BS_TGACv1_050042_AA0166350													TRIAE_CS42_4BL_TGACv1_320555_AA1043190	TRIAE_CS42_4AL_TGACv1_289769_AA0976600	TRIAE_CS42_5DL_TGACv1_437264_AA1465735	TRIAE_CS42_7BS_TGACv1_592366_AA1936620
	TRIAE_CS42_7BS_TGACv1_592856_AA1945280	TRIAE_CS42_3DL_TGACv1_250407_AA0867630													TraesCS4A02G109300LC	TRIAE_CS42_4AL_TGACv1_289964_AA0979630	TRIAE_CS42_5DL_TGACv1_433857_AA1423920	TRIAE_CS42_7BS_TGACv1_592360_AA1936440
	TRIAE_CS42_4AS_TGACv1_306547_AA1009950	TRIAE_CS42_7AS_TGACv1_570380_AA1834840													TraesCS4A02G109600LC	TRIAE_CS42_4AL_TGACv1_291254_AA0993240	TRIAE_CS42_5DL_TGACv1_435643_AA1452970	TRIAE_CS42_7BS_TGACv1_592360_AA1936430
	TRIAE_CS42_2AL_TGACv1_097088_AA0322930	TRIAE_CS42_1BS_TGACv1_050046_AA0166400													TraesCS4A02G111100LC	TRIAE_CS42_4AL_TGACv1_290300_AA0983760	TRIAE_CS42_3AS_TGACv1_211026_AA0683380	TRIAE_CS42_7BS_TGACv1_592524_AA1939760
	TRIAE_CS42_4AL_TGACv1_290488_AA0985940	TRIAE_CS42_3AL_TGACv1_194649_AA0637250													TraesCS4A02G111500LC	TRIAE_CS42_4AL_TGACv1_290105_AA0981730	TRIAE_CS42_5DL_TGACv1_434107_AA1429440	TRIAE_CS42_2AS_TGACv1_112381_AA0336800
	TRIAE_CS42_3AL_TGACv1_194189_AA0628160	TRIAE_CS42_3AL_TGACv1_193888_AA0621840													TraesCS4A02G109400LC	TRIAE_CS42_4AL_TGACv1_290105_AA0981740	TRIAE_CS42_5DL_TGACv1_433811_AA1422760	TRIAE_CS42_7BS_TGACv1_592360_AA1936420
	TRIAE_CS42_1BL_TGACv1_031832_AA0121280	TRIAE_CS42_3B_TGACv1_233428_AA0831510													TraesCS4A02G108800LC	TRIAE_CS42_4AL_TGACv1_290518_AA0986220	TRIAE_CS42_5DL_TGACv1_433811_AA1422750	TRIAE_CS42_7BS_TGACv1_592292_AA1935130
	TRIAE_CS42_U_TGACv1_640850_AA2077170	TRIAE_CS42_1BS_TGACv1_049399_AA0152240													TraesCS4A02G110200LC	TRIAE_CS42_4AL_TGACv1_290249_AA0983290	TRIAE_CS42_5BL_TGACv1_406926_AA1351600	TRIAE_CS42_7BS_TGACv1_592255_AA1934360
	TRIAE_CS42_2AS_TGACv1_112204_AA0333270	TRIAE_CS42_4AS_TGACv1_308316_AA1027320													TraesCS4A02G110600LC	TRIAE_CS42_7DS_TGACv1_621754_AA2025310	TRIAE_CS42_5DL_TGACv1_434205_AA1431590	TRIAE_CS42_7BS_TGACv1_592505_AA1939450
	TRIAE_CS42_2DL_TGACv1_161118_AA0556890	TRIAE_CS42_1BS_TGACv1_050228_AA0169220													TraesCS4A02G111700LC	TRIAE_CS42_7DS_TGACv1_621754_AA2025320	TRIAE_CS42_5DL_TGACv1_434107_AA1429420	TRIAE_CS42_7BS_TGACv1_593416_AA1951260
	TRIAE_CS42_7AL_TGACv1_560193_AA1801860	TRIAE_CS42_1BS_TGACv1_049467_AA0154280													TraesCS4A02G108600LC	TRIAE_CS42_7DS_TGACv1_621754_AA2025300	TRIAE_CS42_5DL_TGACv1_433763_AA1421510	TRIAE_CS42_4DL_TGACv1_342372_AA1111730
	TRIAE_CS42_U_TGACv1_640897_AA2078460	TRIAE_CS42_1BL_TGACv1_031626_AA0117350													TraesCS4A02G111600LC	TRIAE_CS42_7DS_TGACv1_621796_AA2026250	TRIAE_CS42_5DL_TGACv1_434384_AA1435060	TRIAE_CS42_7BS_TGACv1_593539_AA1952370
	TRIAE_CS42_7AL_TGACv1_557124_AA1776980	TRIAE_CS42_2BL_TGACv1_130448_AA0411660													TraesCS4A02G109800LC	TRIAE_CS42_7DS_TGACv1_621863_AA2027950	TRIAE_CS42_5DL_TGACv1_434640_AA1439280	TRIAE_CS42_7BS_TGACv1_594518_AA1957790
	TRIAE_CS42_7BL_TGACv1_577499_AA1877070	TRIAE_CS42_4AS_TGACv1_307832_AA1023760													TraesCS4A02G108900LC	TRIAE_CS42_4AL_TGACv1_291904_AA0996990	TRIAE_CS42_5DL_TGACv1_437414_AA1466200	TRIAE_CS42_7BS_TGACv1_594774_AA1958340
	TRIAE_CS42_2DL_TGACv1_161713_AA0560210	TRIAE_CS42_1BS_TGACv1_049876_AA0163350													TraesCS4A02G110500LC	TRIAE_CS42_4AL_TGACv1_291904_AA0997000	TRIAE_CS42_1BS_TGACv1_049752_AA0160830	TRIAE_CS42_6DS_TGACv1_544023_AA1746060
	TRIAE_CS42_3AL_TGACv1_196872_AA0663430	TRIAE_CS42_1BS_TGACv1_049696_AA0159920													TraesCS4A02G111410LC	TRIAE_CS42_4AS_TGACv1_306416_AA1007820	TRIAE_CS42_1BS_TGACv1_050483_AA0172610	TRIAE_CS42_4AL_TGACv1_291092_AA0992110
	TRIAE_CS42_4BL_TGACv1_320262_AA1032950	TRIAE_CS42_3AL_TGACv1_193907_AA0622310													TraesCS4A02G109200LC	TRIAE_CS42_4AL_TGACv1_291914_AA0997040	TRIAE_CS42_1BS_TGACv1_050100_AA0167370	TRIAE_CS42_7DS_TGACv1_621939_AA2029730
	TRIAE_CS42_7DS_TGACv1_625615_AA2065620	TRIAE_CS42_7AS_TGACv1_570623_AA1838410													TraesCS4A02G109000LC	TRIAE_CS42_7DS_TGACv1_622948_AA2047720	TRIAE_CS42_7BS_TGACv1_592285_AA1934940	TRIAE_CS42_7DS_TGACv1_621533_AA2018610
	TRIAE_CS42_4AL_TGACv1_289124_AA0965310	TRIAE_CS42_5DL_TGACv1_434201_AA1431520													TraesCS4A02G109500LC	TRIAE_CS42_7DS_TGACv1_625931_AA2065980	TRIAE_CS42_3DL_TGACv1_251752_AA0884530	TRIAE_CS42_7DS_TGACv1_621533_AA2018580
	TRIAE_CS42_4AL_TGACv1_289170_AA0966490	TRIAE_CS42_1BS_TGACv1_050958_AA0176900													TraesCS4A02G109700LC	TRIAE_CS42_7DS_TGACv1_625125_AA2064400	TRIAE_CS42_1DS_TGACv1_081766_AA0262590	TRIAE_CS42_7DS_TGACv1_623180_AA2050440
	TRIAE_CS42_4AL_TGACv1_288362_AA0946330	TRIAE_CS42_4AS_TGACv1_307643_AA1022240													TraesCS4A02G111300LC	TRIAE_CS42_7DS_TGACv1_623757_AA2055860	TRIAE_CS42_5AL_TGACv1_373971_AA1185890	TRIAE_CS42_7DS_TGACv1_623552_AA2054400
	TRIAE_CS42_3DL_TGACv1_249892_AA0858270	TRIAE_CS42_6BL_TGACv1_500052_AA1597940													TraesCS4A02G108500LC	TRIAE_CS42_7DS_TGACv1_622300_AA2037340	TRIAE_CS42_5AL_TGACv1_373971_AA1185930	TRIAE_CS42_2AL_TGACv1_098781_AA0326650
	TRIAE_CS42_4AL_TGACv1_288159_AA0938880	TRIAE_CS42_4AL_TGACv1_290971_AA0991040													TraesCS4A02G110900LC	TRIAE_CS42_7DS_TGACv1_622948_AA2047710	TRIAE_CS42_5AL_TGACv1_373971_AA1185920	TRIAE_CS42_7DS_TGACv1_624209_AA2059760
	TRIAE_CS42_2DS_TGACv1_178670_AA0599410	TRIAE_CS42_7AS_TGACv1_570456_AA1835950													TraesCS4A02G109100LC	TRIAE_CS42_U_TGACv1_641580_AA2098640	TRIAE_CS42_5AL_TGACv1_374620_AA1204660	TRIAE_CS42_7DS_TGACv1_623455_AA2053450
	TRIAE_CS42_U_TGACv1_641122_AA2086150	TRIAE_CS42_4AS_TGACv1_308346_AA1027410													TraesCS4A02G110400LC	TRIAE_CS42_U_TGACv1_641580_AA2098680	TRIAE_CS42_5AL_TGACv1_374620_AA1204650	TRIAE_CS42_7DS_TGACv1_623823_AA2056570
	TRIAE_CS42_1DS_TGACv1_080253_AA0244340	TRIAE_CS42_7AL_TGACv1_556505_AA1764410													TraesCS4A02G110000LC	TRIAE_CS42_U_TGACv1_641580_AA2098670	TRIAE_CS42_5AL_TGACv1_374581_AA1203800	TRIAE_CS42_7DS_TGACv1_623400_AA2052770
	TRIAE_CS42_7BL_TGACv1_578334_AA1893110	TRIAE_CS42_U_TGACv1_641083_AA2084540													TraesCS4A02G110100LC	TraesCS4A02G575900LC	TRIAE_CS42_5AL_TGACv1_374581_AA1203790	TRIAE_CS42_7DS_TGACv1_623872_AA2057060
	TRIAE_CS42_4AS_TGACv1_308614_AA1028680	TRIAE_CS42_3AS_TGACv1_213124_AA0705570													TraesCS4A02G111200LC	TraesCS4A02G573600LC	TRIAE_CS42_5AL_TGACv1_374581_AA1203780	TRIAE_CS42_7DS_TGACv1_624626_AA2062270
	TRIAE_CS42_7AL_TGACv1_558277_AA1791910	TRIAE_CS42_1BS_TGACv1_050107_AA0167510													TraesCS4A02G111400LC	TraesCS4A02G568300LC	TRIAE_CS42_5AL_TGACv1_374581_AA1203820	TRIAE_CS42_7DS_TGACv1_622292_AA2037160
	TRIAE_CS42_3DL_TGACv1_252787_AA0891990	TRIAE_CS42_7AS_TGACv1_571196_AA1845660													TraesCS4A02G110700LC	TraesCS4A02G574400LC	TRIAE_CS42_5AL_TGACv1_374581_AA1203830	TRIAE_CS42_7DS_TGACv1_622292_AA2037190
	TRIAE_CS42_6AL_TGACv1_475387_AA1536460	TRIAE_CS42_4AS_TGACv1_307713_AA1022940													TraesCS4A02G108700LC	TraesCS4A02G576100LC	TRIAE_CS42_5AL_TGACv1_374620_AA1204685	TRIAE_CS42_U_TGACv1_641029_AA2082720
	TRIAE_CS42_4AS_TGACv1_307194_AA1018270	TRIAE_CS42_5AL_TGACv1_377733_AA1249070													TraesCS4A02G111900LC	TraesCS4A02G570300LC	TRIAE_CS42_5AL_TGACv1_374620_AA1204680	TRIAE_CS42_U_TGACv1_641796_AA2104330
	TRIAE_CS42_4DL_TGACv1_342852_AA1123760	TRIAE_CS42_6DS_TGACv1_542462_AA1721100													TraesCS4A02G111000LC	TraesCS4A02G570500LC	TRIAE_CS42_5AL_TGACv1_374215_AA1194030	TRIAE_CS42_2BS_TGACv1_145876_AA0447890
	TRIAE_CS42_2AS_TGACv1_115010_AA0370470	TRIAE_CS42_7AS_TGACv1_569141_AA1808510													TraesCS4A02G110800LC	TraesCS4A02G575100LC	TRIAE_CS42_5AL_TGACv1_374215_AA1194050	TRIAE_CS42_3AL_TGACv1_194891_AA0641540
	TRIAE_CS42_6BL_TGACv1_501959_AA1621970	TRIAE_CS42_2AL_TGACv1_093231_AA0275580													TraesCS4A02G111800LC	TraesCS4A02G569300LC	TRIAE_CS42_5AL_TGACv1_374215_AA1194070	TRIAE_CS42_5AS_TGACv1_393221_AA1269970
	TRIAE_CS42_2BL_TGACv1_129322_AA0378690	TRIAE_CS42_2BS_TGACv1_146676_AA0470480													TraesCS4A02G110300LC	TraesCS4A02G574700LC	TRIAE_CS42_5AL_TGACv1_374215_AA1194040	TRIAE_CS42_5AS_TGACv1_393077_AA1268100
	TRIAE_CS42_6DL_TGACv1_529073_AA1717380	TRIAE_CS42_1BS_TGACv1_050034_AA0166270													TraesCS4A02G109900LC	TraesCS4A02G570700LC	TRIAE_CS42_5AL_TGACv1_374215_AA1194020	TRIAE_CS42_U_TGACv1_643022_AA2126350
	TRIAE_CS42_2AS_TGACv1_113688_AA0359350	TRIAE_CS42_1BS_TGACv1_049473_AA0154380													TraesCS4A02G109910LC	TraesCS4A02G569800LC	TRIAE_CS42_5AL_TGACv1_374612_AA1204330	TraesCS7A02G222000LC
	TRIAE_CS42_2DS_TGACv1_179763_AA0609050	TRIAE_CS42_6BS_TGACv1_513906_AA1651800													TraesCS4A02G107100	TraesCS4A02G574900LC	TRIAE_CS42_5AL_TGACv1_374612_AA1204340	TraesCS7A02G223300LC
	TRIAE_CS42_5AS_TGACv1_394413_AA1280220	TRIAE_CS42_1DL_TGACv1_063584_AA0228830													TraesCS4A02G108500	TraesCS4A02G568400LC	TRIAE_CS42_5AL_TGACv1_374612_AA1204360	TraesCS7A02G224600LC
	TRIAE_CS42_3DL_TGACv1_251103_AA0877420	TRIAE_CS42_2AL_TGACv1_094468_AA0298220													TraesCS4A02G108400	TraesCS4A02G575400LC	TRIAE_CS42_5AL_TGACv1_374215_AA1193990	TraesCS7A02G220500LC
	TRIAE_CS42_4AL_TGACv1_291292_AA0993490	TRIAE_CS42_1BL_TGACv1_030244_AA0083610													TraesCS4A02G107800	TraesCS4A02G575000LC	TRIAE_CS42_5AL_TGACv1_374215_AA1194010	TraesCS7A02G223600LC
	TRIAE_CS42_4AL_TGACv1_288915_AA0961290	TRIAE_CS42_1BS_TGACv1_049706_AA0160230													TraesCS4A02G107500	TraesCS4A02G573000LC	TRIAE_CS42_5AL_TGACv1_374215_AA1194000	TraesCS7A02G221900LC
	TRIAE_CS42_3DS_TGACv1_272011_AA0913060	TRIAE_CS42_5AL_TGACv1_374346_AA1197560													TraesCS4A02G108100	TraesCS4A02G574800LC	TRIAE_CS42_5AL_TGACv1_375009_AA1213810	TraesCS7A02G222800LC
	TRIAE_CS42_7BL_TGACv1_577700_AA1881410	TRIAE_CS42_3AL_TGACv1_194495_AA0634140													TraesCS4A02G106700	TraesCS4A02G577300LC	TRIAE_CS42_5AL_TGACv1_375009_AA1213820	TraesCS7A02G222300LC
	TRIAE_CS42_4AL_TGACv1_289631_AA0974420	TRIAE_CS42_2AL_TGACv1_094144_AA0293260													TraesCS4A02G107000	TraesCS4A02G577000LC	TRIAE_CS42_5AL_TGACv1_374908_AA1211690	TraesCS7A02G220000LC
	TRIAE_CS42_4DL_TGACv1_343875_AA1140860	TRIAE_CS42_1BS_TGACv1_051682_AA0180780													TraesCS4A02G107900	TraesCS4A02G578600LC	TRIAE_CS42_5AL_TGACv1_374908_AA1211700	TraesCS7A02G222400LC
	TRIAE_CS42_U_TGACv1_643897_AA2135820	TRIAE_CS42_1BS_TGACv1_050264_AA0169860													TraesCS4A02G108000	TraesCS4A02G572000LC	TRIAE_CS42_5AL_TGACv1_373971_AA1185940	TraesCS7A02G225300LC
	TRIAE_CS42_7AS_TGACv1_570311_AA1833850	TRIAE_CS42_5BL_TGACv1_406088_AA1340620													TraesCS4A02G108300	TraesCS4A02G568900LC	TRIAE_CS42_5AL_TGACv1_374662_AA1205980	TraesCS7A02G225500LC
	TRIAE_CS42_4AS_TGACv1_308138_AA1026270	TRIAE_CS42_U_TGACv1_642710_AA2121980													TraesCS4A02G108600	TraesCS4A02G572800LC	TRIAE_CS42_5AL_TGACv1_374680_AA1206310	TraesCS7A02G219500LC
	TRIAE_CS42_4AL_TGACv1_288230_AA0941500	TRIAE_CS42_1BS_TGACv1_050308_AA0170440													TraesCS4A02G108200	TraesCS4A02G569400LC	TRIAE_CS42_5AL_TGACv1_375009_AA1213860	TraesCS7A02G225000LC
	TRIAE_CS42_4AL_TGACv1_288157_AA0938830	TRIAE_CS42_1BL_TGACv1_030250_AA0083870													TraesCS4A02G106900	TraesCS4A02G571500LC	TRIAE_CS42_5AL_TGACv1_375009_AA1213850	TraesCS7A02G227000LC
	TRIAE_CS42_U_TGACv1_646359_AA2146370	TRIAE_CS42_4AS_TGACv1_308359_AA1027510													TraesCS4A02G107200	TraesCS4A02G573700LC	TRIAE_CS42_5AL_TGACv1_375009_AA1213880	TraesCS7A02G220300LC
	TRIAE_CS42_6AL_TGACv1_471224_AA1505030	TRIAE_CS42_1BS_TGACv1_051053_AA0177450													TraesCS4A02G107600	TraesCS4A02G571300LC	TRIAE_CS42_5AL_TGACv1_375009_AA1213870	TraesCS7A02G224700LC
	TRIAE_CS42_7DL_TGACv1_602934_AA1972260	TRIAE_CS42_2DS_TGACv1_177657_AA0581990													TraesCS4A02G107400	TraesCS4A02G576400LC	TRIAE_CS42_5AL_TGACv1_374261_AA1195440	TraesCS7A02G224000LC
	TRIAE_CS42_6DL_TGACv1_527365_AA1702820	TRIAE_CS42_7DS_TGACv1_621579_AA2019890													TraesCS4A02G106800	TraesCS4A02G569000LC	TRIAE_CS42_5AL_TGACv1_375345_AA1220090	TraesCS7A02G223200LC
	TRIAE_CS42_7BL_TGACv1_577991_AA1887380	TRIAE_CS42_1BS_TGACv1_049560_AA0156890													TraesCS4A02G107300	TraesCS4A02G578400LC	TRIAE_CS42_5AL_TGACv1_375893_AA1228550	TraesCS7A02G226900LC
	TRIAE_CS42_2BS_TGACv1_147552_AA0484810	TRIAE_CS42_5DL_TGACv1_436922_AA1464080													TraesCS4A02G107700	TraesCS4A02G568800LC	TRIAE_CS42_5AL_TGACv1_378265_AA1252330	TraesCS7A02G225200LC
	TRIAE_CS42_5BL_TGACv1_405456_AA1327740	TRIAE_CS42_1BS_TGACv1_050831_AA0176010													TraesCS4A02G106600	TraesCS4A02G572400LC	TRIAE_CS42_5AL_TGACv1_376009_AA1230700	TraesCS7A02G224300LC
	TRIAE_CS42_4AL_TGACv1_289396_AA0970100	TRIAE_CS42_1BS_TGACv1_049385_AA0151630													ENSRNA050017190	TraesCS4A02G571900LC	TRIAE_CS42_5AL_TGACv1_376009_AA1230670	TraesCS7A02G224800LC
	TRIAE_CS42_2DL_TGACv1_157961_AA0503830	TRIAE_CS42_5BL_TGACv1_405199_AA1322070													TRIAE_CS42_4DL_TGACv1_342515_AA1115570	TraesCS4A02G576200LC	TRIAE_CS42_5AL_TGACv1_376009_AA1230690	TraesCS7A02G225400LC
	TRIAE_CS42_5AL_TGACv1_375014_AA1213910	TRIAE_CS42_6DL_TGACv1_526383_AA1681400													TRIAE_CS42_4DL_TGACv1_342857_AA1124090	TraesCS4A02G578300LC	TRIAE_CS42_5AL_TGACv1_377297_AA1245710	TraesCS7A02G220100LC
	TRIAE_CS42_U_TGACv1_641055_AA2083680	TRIAE_CS42_1BS_TGACv1_049478_AA0154520													TRIAE_CS42_4DL_TGACv1_343508_AA1135620	TraesCS4A02G577400LC	TRIAE_CS42_5AL_TGACv1_377177_AA1244710	TraesCS7A02G223900LC
	TRIAE_CS42_U_TGACv1_641943_AA2107880	TRIAE_CS42_1BS_TGACv1_049359_AA0150570													TRIAE_CS42_4DL_TGACv1_343070_AA1128890	TraesCS4A02G572900LC	TRIAE_CS42_5AL_TGACv1_377177_AA1244720	TraesCS7A02G223700LC
	TRIAE_CS42_4AL_TGACv1_288473_AA0949620	TRIAE_CS42_1AS_TGACv1_019165_AA0061960													TRIAE_CS42_4DL_TGACv1_343070_AA1128880	TraesCS4A02G575300LC	TRIAE_CS42_5AL_TGACv1_376685_AA1239940	TraesCS7A02G226800LC
	TRIAE_CS42_2AL_TGACv1_096606_AA0320190	TRIAE_CS42_1BS_TGACv1_049542_AA0156290													TRIAE_CS42_4DL_TGACv1_343188_AA1131230	TraesCS4A02G570900LC	TRIAE_CS42_5AL_TGACv1_375684_AA1225590	TraesCS7A02G225900LC
	TRIAE_CS42_4AL_TGACv1_288915_AA0961300	TRIAE_CS42_2AL_TGACv1_094607_AA0300380													TRIAE_CS42_4DL_TGACv1_344647_AA1148680	TraesCS4A02G573200LC	TRIAE_CS42_5AL_TGACv1_378976_AA1255210	TraesCS7A02G222900LC
	TRIAE_CS42_5DL_TGACv1_434492_AA1436940	TRIAE_CS42_1BS_TGACv1_049809_AA0161900													TRIAE_CS42_4DL_TGACv1_344822_AA1150000	TraesCS4A02G571700LC	TRIAE_CS42_5AL_TGACv1_376495_AA1237660	TraesCS7A02G225700LC
	TRIAE_CS42_2DL_TGACv1_158105_AA0509380	TRIAE_CS42_1BS_TGACv1_052293_AA0181630													TRIAE_CS42_4DL_TGACv1_345917_AA1154710	TraesCS4A02G572600LC	TRIAE_CS42_5AL_TGACv1_375514_AA1223020	TraesCS7A02G223500LC
	TRIAE_CS42_4AL_TGACv1_291689_AA0996130	TRIAE_CS42_1BS_TGACv1_051010_AA0177250													TRIAE_CS42_4DL_TGACv1_343508_AA1135600	TraesCS4A02G569600LC	TRIAE_CS42_5AL_TGACv1_375514_AA1223010	TraesCS7A02G222200LC
	TRIAE_CS42_4AS_TGACv1_306936_AA1015250	TRIAE_CS42_1BS_TGACv1_050947_AA0176850													TRIAE_CS42_4DL_TGACv1_344356_AA1146450	TraesCS4A02G574200LC	TRIAE_CS42_5AL_TGACv1_377441_AA1246810	TraesCS7A02G220200LC
	TRIAE_CS42_4AL_TGACv1_291466_AA0994710	TRIAE_CS42_1BS_TGACv1_050322_AA0170610													TRIAE_CS42_4DL_TGACv1_344356_AA1146440	TraesCS4A02G576000LC	TRIAE_CS42_5AL_TGACv1_377681_AA1248720	TraesCS7A02G221500LC
	TRIAE_CS42_7DS_TGACv1_621638_AA2021830	TRIAE_CS42_3AL_TGACv1_196210_AA0658310													TRIAE_CS42_2AL_TGACv1_093580_AA0283000	TraesCS4A02G568700LC	TRIAE_CS42_5AL_TGACv1_377700_AA1248830	TraesCS7A02G221200LC
	TRIAE_CS42_4AL_TGACv1_288210_AA0940470	TRIAE_CS42_1BS_TGACv1_049757_AA0160950													TRIAE_CS42_4AS_TGACv1_306336_AA1006480	TraesCS4A02G570600LC	TRIAE_CS42_5AL_TGACv1_377700_AA1248840	TraesCS7A02G220400LC
	TRIAE_CS42_U_TGACv1_642090_AA2111140	TRIAE_CS42_1BS_TGACv1_049832_AA0162470													TRIAE_CS42_4AS_TGACv1_306317_AA1006230	TraesCS4A02G576500LC	TRIAE_CS42_5AL_TGACv1_377700_AA1248820	TraesCS7A02G222700LC
	TRIAE_CS42_U_TGACv1_640897_AA2078470	TRIAE_CS42_3DL_TGACv1_251036_AA0876410													TRIAE_CS42_4AS_TGACv1_307657_AA1022450	TraesCS4A02G573900LC	TRIAE_CS42_5BL_TGACv1_404189_AA1289230	TraesCS7A02G224500LC
	TRIAE_CS42_U_TGACv1_641201_AA2088180	TRIAE_CS42_1BS_TGACv1_050837_AA0176150													TRIAE_CS42_4AS_TGACv1_307176_AA1018020	TraesCS4A02G569500LC	TRIAE_CS42_5BL_TGACv1_405120_AA1320520	TraesCS7A02G221100LC
	TRIAE_CS42_4AL_TGACv1_288667_AA0955090	TRIAE_CS42_1BS_TGACv1_051143_AA0178080													TRIAE_CS42_4AS_TGACv1_307448_AA1020490	TraesCS4A02G578100LC	TRIAE_CS42_5BL_TGACv1_404576_AA1304780	TraesCS7A02G220900LC
	TRIAE_CS42_U_TGACv1_643146_AA2128000	TRIAE_CS42_6BS_TGACv1_513838_AA1650480													TRIAE_CS42_4AS_TGACv1_308514_AA1028350	TraesCS4A02G573100LC	TRIAE_CS42_5BL_TGACv1_404576_AA1304760	TraesCS7A02G221600LC
	TRIAE_CS42_5AL_TGACv1_376190_AA1233410	TRIAE_CS42_2BS_TGACv1_146376_AA0463740													TRIAE_CS42_4AS_TGACv1_307126_AA1017350	TraesCS4A02G576700LC	TRIAE_CS42_5BL_TGACv1_404823_AA1311860	TraesCS7A02G226500LC
	TRIAE_CS42_4AL_TGACv1_288667_AA0955100	TRIAE_CS42_4AS_TGACv1_307126_AA1017330													TRIAE_CS42_4AS_TGACv1_307126_AA1017320	TraesCS4A02G568600LC	TRIAE_CS42_5BL_TGACv1_404599_AA1305690	TraesCS7A02G219600LC
	TRIAE_CS42_U_TGACv1_641201_AA2088170	TRIAE_CS42_1BS_TGACv1_050864_AA0176270													TRIAE_CS42_4AS_TGACv1_307126_AA1017340	TraesCS4A02G575200LC	TRIAE_CS42_5BL_TGACv1_404599_AA1305700	TraesCS7A02G225600LC
	TRIAE_CS42_2DS_TGACv1_180524_AA0611030	TRIAE_CS42_1BS_TGACv1_051207_AA0178540													TRIAE_CS42_4AS_TGACv1_307126_AA1017330	TraesCS4A02G578200LC	TRIAE_CS42_5BL_TGACv1_404599_AA1305740	TraesCS7A02G221300LC
	TRIAE_CS42_4AL_TGACv1_288463_AA0949320	TRIAE_CS42_1BL_TGACv1_030430_AA0090450													TRIAE_CS42_4AS_TGACv1_308068_AA1025650	TraesCS4A02G576800LC	TRIAE_CS42_5BL_TGACv1_404431_AA1299650	TraesCS7A02G221700LC
	TRIAE_CS42_4AL_TGACv1_288958_AA0962070	TRIAE_CS42_7BL_TGACv1_578002_AA1887700													TRIAE_CS42_4AS_TGACv1_306796_AA1013520	TraesCS4A02G570100LC	TRIAE_CS42_5BL_TGACv1_404431_AA1299630	TraesCS7A02G221510LC
	TRIAE_CS42_4AL_TGACv1_288993_AA0962880	TRIAE_CS42_1BS_TGACv1_049733_AA0160590													TRIAE_CS42_U_TGACv1_640779_AA2073850	TraesCS4A02G573300LC	TRIAE_CS42_5BL_TGACv1_404613_AA1306140	TraesCS7A02G221400LC
	TRIAE_CS42_5BS_TGACv1_423257_AA1372500	TRIAE_CS42_1BS_TGACv1_050959_AA0176920													TRIAE_CS42_4BL_TGACv1_320298_AA1034310	TraesCS4A02G577700LC	TRIAE_CS42_5BL_TGACv1_404613_AA1306170	TraesCS7A02G224100LC
	TRIAE_CS42_4AL_TGACv1_289541_AA0972770	TRIAE_CS42_1BS_TGACv1_051223_AA0178630													TRIAE_CS42_4BL_TGACv1_320298_AA1034320	TraesCS4A02G569900LC	TRIAE_CS42_5BL_TGACv1_404922_AA1315130	TraesCS7A02G219300LC
	TRIAE_CS42_U_TGACv1_641522_AA2097060	TRIAE_CS42_1BS_TGACv1_049517_AA0155580													TRIAE_CS42_4AS_TGACv1_307984_AA1025020	TraesCS4A02G577200LC	TRIAE_CS42_5BL_TGACv1_404922_AA1315140	TraesCS7A02G219400LC
	TRIAE_CS42_4AL_TGACv1_289943_AA0979200	TRIAE_CS42_7AS_TGACv1_569715_AA1822430													TRIAE_CS42_4BL_TGACv1_320327_AA1035490	TraesCS4A02G571100LC	TraesCS5A02G629600LC	TraesCS7A02G219900LC
	TRIAE_CS42_4AS_TGACv1_307999_AA1025130	TRIAE_CS42_1BS_TGACv1_051112_AA0177820													TRIAE_CS42_4AS_TGACv1_308068_AA1025680	TraesCS4A02G575500LC	TraesCS5A02G632800LC	TraesCS7A02G226000LC
	TRIAE_CS42_4AL_TGACv1_289355_AA0969640	TRIAE_CS42_3AL_TGACv1_194234_AA0629300													TRIAE_CS42_4AS_TGACv1_308068_AA1025670	TraesCS4A02G570800LC	TraesCS5A02G631000LC	TraesCS7A02G226300LC
	TRIAE_CS42_4AL_TGACv1_289548_AA0972910	TRIAE_CS42_1BS_TGACv1_049950_AA0164630													TRIAE_CS42_4BL_TGACv1_321115_AA1055680	TraesCS4A02G574600LC	TraesCS5A02G633200LC	TraesCS7A02G222600LC
	TRIAE_CS42_4AL_TGACv1_289117_AA0965110	TRIAE_CS42_1BS_TGACv1_049491_AA0154730													TRIAE_CS42_4BL_TGACv1_320923_AA1051800	TraesCS4A02G572300LC	TraesCS5A02G633600LC	TraesCS7A02G220700LC
	TRIAE_CS42_4BL_TGACv1_320344_AA1036160	TRIAE_CS42_1BS_TGACv1_050832_AA0176050													TRIAE_CS42_4AS_TGACv1_307176_AA1018010	TraesCS4A02G571510LC	TraesCS5A02G634000LC	TraesCS7A02G226200LC
	TRIAE_CS42_4AL_TGACv1_289861_AA0977950	TRIAE_CS42_7BL_TGACv1_576976_AA1861760													TRIAE_CS42_4BL_TGACv1_320327_AA1035460	TraesCS4A02G573500LC	TraesCS5A02G629610LC	TraesCS7A02G221800LC
	TRIAE_CS42_4AL_TGACv1_295057_AA1001760	TRIAE_CS42_1BS_TGACv1_050100_AA0167390													TRIAE_CS42_4BL_TGACv1_322435_AA1071300	TraesCS4A02G570400LC	TraesCS5A02G634900LC	TraesCS7A02G219700LC
	TRIAE_CS42_1BL_TGACv1_035572_AA0146850	TRIAE_CS42_1BL_TGACv1_032051_AA0124720													TraesCS4A02G114000LC	TraesCS4A02G577500LC	TraesCS5A02G631400LC	TraesCS7A02G226400LC
	TRIAE_CS42_4AL_TGACv1_290148_AA0982240	TRIAE_CS42_1BL_TGACv1_032051_AA0124700													TraesCS4A02G112800LC	TraesCS4A02G578800LC	TraesCS5A02G631600LC	TraesCS7A02G222500LC
	TRIAE_CS42_4AL_TGACv1_288526_AA0951090	TRIAE_CS42_1BS_TGACv1_049629_AA0158470													TraesCS4A02G115100LC	TraesCS4A02G569700LC	TraesCS5A02G631900LC	TraesCS7A02G223000LC
	TRIAE_CS42_4AL_TGACv1_288526_AA0951110	TRIAE_CS42_1BS_TGACv1_050362_AA0171210													TraesCS4A02G114900LC	TraesCS4A02G571200LC	TraesCS5A02G630600LC	TraesCS7A02G226100LC
	TRIAE_CS42_4AL_TGACv1_288406_AA0948000	TRIAE_CS42_3AL_TGACv1_193909_AA0622380													TraesCS4A02G115200LC	TraesCS4A02G576900LC	TraesCS5A02G634700LC	TraesCS7A02G224200LC
	TRIAE_CS42_U_TGACv1_641943_AA2107840	TRIAE_CS42_5BL_TGACv1_406736_AA1349370													TraesCS4A02G114700LC	TraesCS4A02G577800LC	TraesCS5A02G633400LC	TraesCS7A02G225800LC
	TRIAE_CS42_U_TGACv1_644089_AA2137050	TRIAE_CS42_6AL_TGACv1_472040_AA1517170													TraesCS4A02G114100LC	TraesCS4A02G569100LC	TraesCS5A02G633900LC	TraesCS7A02G219800LC
															TraesCS4A02G112200LC	TraesCS4A02G576600LC	TraesCS5A02G630300LC	TraesCS7A02G224900LC
															TraesCS4A02G112700LC	TraesCS4A02G572210LC	TraesCS5A02G634600LC	TraesCS7A02G226700LC
Step3: Candidate genes for spike length. The joint genes identified in the step1 and step2 were considered as candidate genes.															TraesCS4A02G114600LC	TraesCS4A02G577900LC	TraesCS5A02G634400LC	TraesCS7A02G223400LC
GeneID-TGACv1	GeneID-IWGSC	Name	Predicted Function*	Length	Pathway	GO.Component	GO.Function	GO.Process	Blast.nr	moduleColor	GS.SL	RPKM_Chinese Spring	RPKM_Zhou 8425B		TraesCS4A02G113200LC	TraesCS4A02G578900LC	TraesCS5A02G635200LC	TraesCS7A02G221000LC
TRIAE_CS42_4AS_TGACv1_307194_AA1018270	TraesCS4A02G106500	TaAD2-like	Met	1796	ko01100//Metabolic pathways;ko00400//Phenylalanine, tyrosine and tryptophan biosynthesis;ko01110//Biosynthesis of secondary metabolites	GO:0009570//chloroplast stroma	GO:0004664//prephenate dehydratase activity;GO:0047769//arogenate dehydratase activity	GO:0009094//L-phenylalanine biosynthetic process	Triticum aestivum arogenate dehydratase 2-like	grey	0.267663	0.838462	5.81243		TraesCS4A02G113000LC	TraesCS4A02G575610LC	TraesCS5A02G634200LC	TraesCS7A02G223100LC
TRIAE_CS42_4AS_TGACv1_308614_AA1028680	TraesCS4A02G105900	Unknown	Un	822	-	GO:0009535//chloroplast thylakoid membrane;GO:0016021//integral component of membrane	-	-	-	grey	0.267032	7.06616	11.3138		TraesCS4A02G112400LC	TraesCS4A02G571000LC	TraesCS5A02G628700LC	TraesCS7A02G225100LC
TRIAE_CS42_4AS_TGACv1_308636_AA1028740	TraesCS4A02G103900	TaGSTZ5	Met	1242	ko00480//Glutathione metabolism	-	GO:0005515//protein binding	GO:0006749//glutathione metabolic process	Triticum aestivum protein IN2-1 homolog B-like	grey	-0.242407	28.6805	0.0527036		TraesCS4A02G112900LC	TraesCS4A02G574100LC	TraesCS5A02G630100LC	TraesCS7A02G222100LC
TRIAE_CS42_4AS_TGACv1_306317_AA1006230	TraesCS4A02G107400	TaGT	Met	1788	-	GO:0016020//membrane	GO:0016757//transferase activity, transferring glycosyl groups	GO:0071554;GO:0008152//metabolic process	Triticum aestivum Glycosyltransferases	darkolivegreen	0.179418	35.2426	44.274		TraesCS4A02G113900LC	TraesCS4A02G575700LC	TraesCS5A02G632000LC	TraesCS7A02G220800LC
TRIAE_CS42_4AS_TGACv1_307126_AA1017330	TraesCS4A02G108200	TaRPUS5	RNA	1674	ko00240//Pyrimidine metabolism	-	GO:0003723//RNA binding;GO:0009982//pseudouridine synthase activity	GO:0001522//pseudouridine synthesis;GO:0009451//RNA modification	Triticum aestivum RNA pseudouridine synthase 5-like	grey	-0.200433	1.15659	0.803211		TraesCS4A02G112300LC	TraesCS4A02G578700LC	TraesCS5A02G631800LC	TraesCS7A02G220600LC
TRIAE_CS42_4AS_TGACv1_307421_AA1020260	TraesCS4A02G109000	TaPI-PLC	Met	2161	ko04070//Phosphatidylinositol signaling system;ko01100//Metabolic pathways;ko00562//Inositol phosphate metabolism	GO:0043231//intracellular membrane-bounded organelle	GO:0060089;GO:0004629//phospholipase C activity	GO:0007165//signal transduction;GO:0044238//primary metabolic process	gi|475613078|gb|EMT28639.1|/0/Phosphoinositide phospholipase C 4 [Aegilops tauschii]	grey	-0.280714	1.65915	0.5185		TraesCS4A02G112500LC	TraesCS4A02G576300LC	TraesCS5A02G631200LC	TraesCS7A02G226600LC
TRIAE_CS42_4AS_TGACv1_307999_AA1025130	TraesCS4A02G109700	TaPMR5	Def	1646	-	GO:0043231//intracellular membrane-bounded organelle	-	GO:0051707//response to other organism	Triticum aestivum protein PMR5-like	grey	0.321461	0.141587	1.00975		TraesCS4A02G113100LC	TraesCS4A02G577100LC	TraesCS5A02G628600LC	TraesCS7A02G172200
TRIAE_CS42_4AS_TGACv1_306460_AA1008490	TraesCS4A02G127700	TaErgic3	Tra	2230	-	GO:0043231//intracellular membrane-bounded organelle	-	-	gi|475541944|gb|EMT09873.1|;gi|357112459|ref|XP_003558026.1|/0;0/hypothetical protein F775_29350 [Aegilops tauschii];PREDICTED: endoplasmic reticulum-Golgi intermediate compartment protein 3-like [Brachypodium distachyon]	grey	-0.233898	5.83636	0.150737		TraesCS4A02G115000LC	TraesCS4A02G572200LC	TraesCS5A02G633100LC	TraesCS7A02G171600
TRIAE_CS42_4AS_TGACv1_306460_AA1008550	TraesCS4A02G127400	TaGUK	Prk	1428	ko01100//Metabolic pathways;ko00230//Purine metabolism	GO:0043231//intracellular membrane-bounded organelle	GO:0016776//phosphotransferase activity, phosphate group as acceptor	GO:0009117//nucleotide metabolic process	Triticum aestivum Guanylate kinase family protein	yellowgreen	-0.00804022	2.09652	5.75409		TraesCS4A02G112600LC	TraesCS4A02G572700LC	TraesCS5A02G631700LC	TraesCS7A02G171500
TRIAE_CS42_U_TGACv1_641943_AA2107840	TraesCS4A02G382700	TaU-box-like1	Pro	3278	ko04075//Plant hormone signal transduction	GO:0044464	GO:0016772//transferase activity, transferring phosphorus-containing groups	-	gi|475620343|gb|EMT31075.1|/0/U-box domain-containing protein 35 [Aegilops tauschii]	grey	0.381996	0.957061	0.546909		TraesCS4A02G114500LC	TraesCS4A02G574300LC	TraesCS5A02G634100LC	TraesCS7A02G171300
TRIAE_CS42_U_TGACv1_644089_AA2137050	TraesCS4A02G382900	TaU-box-like2	Pro	3127	-	GO:0044464	GO:0016772//transferase activity, transferring phosphorus-containing groups	-	gi|475620343|gb|EMT31075.1|/0/U-box domain-containing protein 35 [Aegilops tauschii]	grey	0.397743	1.95496	0.137358		TraesCS4A02G112000LC	TraesCS4A02G572100LC	TraesCS5A02G629000LC	TraesCS7A02G171000
TRIAE_CS42_4AL_TGACv1_290105_AA0981740	TraesCS4A02G386000	Unknown	Un	657	-	-	-	-	gi|475519560|gb|EMT06375.1|/7.90815e-07/hypothetical protein F775_24983 [Aegilops tauschii]	sienna3	0.159605	5.15712	2.52975		TraesCS4A02G114300LC	TraesCS4A02G574000LC	TraesCS5A02G632500LC	TraesCS7A02G168400
TRIAE_CS42_4AL_TGACv1_288151_AA0938590	TraesCS4A02G395500	TaSINA-like 2	Pro	1173	ko04120//Ubiquitin mediated proteolysis	-	-	-	gi|222617656|gb|EEE53788.1|/3.495e-75/hypothetical protein OsJ_00192 [Oryza sativa Japonica Group]	midnightblue	0.211933	0.198681	0.0636817		TraesCS4A02G114400LC	TraesCS4A02G571800LC	TraesCS5A02G632100LC	TraesCS7A02G168100
TRIAE_CS42_4AL_TGACv1_288261_AA0942630	TraesCS4A02G392600	TaENOD93	Tra	830	-	GO:0016021//integral component of membrane	-	-	PREDICTED: Triticum aestivum early nodulin-93-like	grey	-0.229074	23.802	100.888		TraesCS4A02G115300LC	TraesCS4A02G575800LC	TraesCS5A02G635000LC	TraesCS7A02G173200
TRIAE_CS42_4AL_TGACv1_288463_AA0949300	TraesCS4A02G389600	TaRPM1	Def	3593	ko04626//Plant-pathogen interaction	-	-	-	gi|475580955|gb|EMT18729.1|/0/Disease resistance protein RPM1 [Aegilops tauschii]	grey	-0.251746	0.0698524	0.420998		TraesCS4A02G112100LC	TraesCS4A02G572500LC	TraesCS5A02G630500LC	TraesCS7A02G171100
TRIAE_CS42_4AL_TGACv1_288151_AA0938530	TraesCS4A02G395100	TaPIPT	Tra	1130	-	-	-	-	Triticum aestivum phosphatidylinositol transfer protein 3-like (LOC123088028), mRNA	grey	-0.273335	1.30091	4.9744		TraesCS4A02G113600LC	TraesCS4A02G570200LC	TraesCS5A02G633000LC	TraesCS7A02G168000
TRIAE_CS42_4AL_TGACv1_288993_AA0962880	TraesCS4A02G391100	TaWAK3	Pro	2909	-	-	GO:0004672//protein kinase activity;GO:0005509//calcium ion binding;GO:0005524//ATP binding;GO:0030247//polysaccharide binding	GO:0006468//protein phosphorylation	gi|473782086|gb|EMS46124.1|/0/Wall-associated receptor kinase 3 [Triticum urartu]	grey	0.314192	1.33113	0.982201		TraesCS4A02G114800LC	TraesCS4A02G569200LC	TraesCS5A02G633700LC	TraesCS7A02G173100
TRIAE_CS42_4AL_TGACv1_288945_AA0961860	TraesCS4A02G393600	TaGDT1	Tra	2136	-	GO:0031224//intrinsic component of membrane	-	GO:0009628//response to abiotic stimulus	gi|357147867|ref|XP_003574521.1|/4.76027e-118/PREDICTED: GDT1-like protein 5 isoform X1 [Brachypodium distachyon]	yellowgreen	-0.00532043	3.11375	8.04339		TraesCS4A02G113800LC	TraesCS4A02G571600LC	TraesCS5A02G634300LC	TraesCS7A02G173800
TRIAE_CS42_4AL_TGACv1_288463_AA0949320	TraesCS4A02G389300	TaPMM	Met	2978	ko00051//Fructose and mannose metabolism;ko01100//Metabolic pathways;ko01110//Biosynthesis of secondary metabolites;ko00520//Amino sugar and nucleotide sugar metabolism	GO:0044444	GO:0016868//intramolecular transferase activity, phosphotransferases	GO:0019852//L-ascorbic acid metabolic process;GO:0006013//mannose metabolic process;GO:0009226//nucleotide-sugar biosynthetic process;GO:0006970//response to osmotic stress	gi|122194124|sp|Q1W374.1|PMM_WHEAT/3.4606e-158/RecName: Full=Phosphomannomutase; AltName: Full=TaPMM	grey	0.311513	0.39731	0.100334		TraesCS4A02G108900	TraesCS4A02G577600LC	TraesCS5A02G629500LC	TraesCS7A02G168500
TRIAE_CS42_U_TGACv1_641122_AA2086150	TraesCS4A02G395600	TaSINA-like 1	Pro	1083	ko04120//Ubiquitin mediated proteolysis	-	-	-	Hordeum vulgare subsp. vulgare E3 ubiquitin-protein ligase SINA-like 10	grey	0.264758	0.165532	0		TraesCS4A02G109200	TraesCS4A02G570000LC	TraesCS5A02G632300LC	TraesCS7A02G167900
TRIAE_CS42_4AL_TGACv1_288230_AA0941500	TraesCS4A02G599300LC	Unknown	Un	1937	-	-	-	-	gi|474015375|gb|EMS52669.1|/3.95126e-12/hypothetical protein TRIUR3_04005 [Triticum urartu]	grey	0.277736	3.60949	2.01497		TraesCS4A02G109100	TraesCS4A02G573400LC	TraesCS5A02G633800LC	TraesCS7A02G174100
TRIAE_CS42_4AL_TGACv1_288783_AA0958150	TraesCS4A02G402000	TaHistone H3.2	Chr	665	-	GO:0000785//chromatin;GO:0005634//nucleus	GO:0003676//nucleic acid binding;GO:0046983//protein dimerization activity	GO:0009566//fertilization;GO:0034728//nucleosome organization;GO:0003006//developmental process involved in reproduction	gi|565487241|ref|XP_006301260.1|/3.13882e-94/hypothetical protein CARUB_v10021660mg, partial [Capsella rubella]	midnightblue	0.0610311	1.45574	0.673972		TraesCS4A02G108700	TraesCS4A02G578500LC	TraesCS5A02G631500LC	TraesCS7A02G170900
TRIAE_CS42_4AL_TGACv1_289132_AA0965430	TraesCS4A02G406100	TaADHL 7	Met	1448	ko00350//Tyrosine metabolism;ko00071//Fatty acid metabolism;ko01100//Metabolic pathways;ko00010//Glycolysis / Gluconeogenesis;ko01110//Biosynthesis of secondary metabolites	GO:0044444	GO:0046914//transition metal ion binding;GO:0003824//catalytic activity	GO:0044710	Triticum aestivum alcohol dehydrogenase-like 7 (LOC123088096)	midnightblue	0.0549893	0.0495224	0.0257937		TraesCS4A02G108800	TraesCS4A02G571400LC	TraesCS5A02G635100LC	TraesCS7A02G169300
TRIAE_CS42_U_TGACv1_641382_AA2093450	TraesCS4A02G407300	TaSET2	Un	1189	-	-	-	-	gi|475546046|gb|EMT10599.1|/6.67115e-105/hypothetical protein F775_26180 [Aegilops tauschii]	midnightblue	0.0852703	1.50775	2.21457		TraesCS4A02G109000	TraesCS4A02G392100	TraesCS5A02G635400LC	TraesCS7A02G173400
TRIAE_CS42_4AL_TGACv1_291365_AA0994230	TraesCS4A02G606000LC	TaHARBI1	Nse	1623	-	-	-	-	gi|475626505|gb|EMT33363.1|/0/Putative nuclease HARBI1 [Aegilops tauschii]	palevioletred3	0.0567077	6.81518	24.0251		TRIAE_CS42_4DL_TGACv1_342396_AA1112390	TraesCS4A02G395200	TraesCS5A02G629100LC	TraesCS7A02G174300
TRIAE_CS42_5DL_TGACv1_433241_AA1406670	TraesCS5A02G465500	TaH2A	Chr	749	-	GO:0005694//chromosome	GO:0005488	-	gi|473965199|gb|EMS51250.1|/8.58704e-57/Histone H2A [Triticum urartu]	midnightblue	0.0615808	0.0478695	0		TRIAE_CS42_4DL_TGACv1_342636_AA1118730	TraesCS4A02G394100	TraesCS5A02G632600LC	TraesCS7A02G172000
TRIAE_CS42_5AL_TGACv1_375514_AA1223010	TraesCS5A02G464100	TaLTP	Tra	724	-	GO:0043231//intracellular membrane-bounded organelle	GO:0005488;GO:0016787//hydrolase activity	GO:0010876//lipid localization;GO:0016485//protein processing	gi|56713107|emb|CAH04984.1|/2.12602e-60/type 1 non-specific lipid transfer protein precursor [Triticum aestivum]	midnightblue	0.0582447	0.148567	0.154762		TRIAE_CS42_4DL_TGACv1_346167_AA1155230	TraesCS4A02G393000	TraesCS5A02G629700LC	TraesCS7A02G172900
TRIAE_CS42_7DS_TGACv1_623180_AA2050440	TraesCS7A02G167600	TaSP1	Cw	1339	-	GO:0005634//nucleus	-	GO:0006351//transcription, DNA-templated;GO:0032502//developmental process	Triticum aestivum spidroin-1-like (LOC123150101), transcript variant X1	midnightblue	0.0764751	0.214215	0.334721		TRIAE_CS42_4AS_TGACv1_306371_AA1007170	TraesCS4A02G389100	TraesCS5A02G632400LC	TraesCS7A02G171200
TRIAE_CS42_7AS_TGACv1_569162_AA1808860	TraesCS7A02G172600	TaHIDH	Met	1557	ko00943//Isoflavonoid biosynthesis;ko01110//Biosynthesis of secondary metabolites;ko04075//Plant hormone signal transduction	-	GO:0016787//hydrolase activity	-	PREDICTED: Triticum aestivum 2-hydroxyisoflavanone dehydratase-like	midnightblue	0.14594	0.702347	1.0075		TRIAE_CS42_4AS_TGACv1_307027_AA1016350	TraesCS4A02G393900	TraesCS5A02G629200LC	TraesCS7A02G170300
TRIAE_CS42_7AS_TGACv1_569162_AA1808850	TraesCS7A02G172500	TaTCEA1	Def	3786	ko00943//Isoflavonoid biosynthesis;ko01110//Biosynthesis of secondary metabolites;ko04075//Plant hormone signal transduction	-	GO:0016787//hydrolase activity	-	PREDICTED: Triticum aestivum tuliposide A-converting enzyme 1, chloroplastic-like	grey	0.246944	1.56259	1.91876		TRIAE_CS42_4AS_TGACv1_307421_AA1020270	TraesCS4A02G390900	TraesCS5A02G630400LC	TraesCS7A02G172700
TRIAE_CS42_7AS_TGACv1_570393_AA1834970	TraesCS7A02G174000	Unknown	Un	2851	-	GO:0016021 integral//component of membrane	-	-	gi|326529975|dbj|BAK08267.1|/0/predicted protein [Hordeum vulgare subsp. vulgare]	grey	0.244489	0.0943202	0.334061		TRIAE_CS42_4AS_TGACv1_307421_AA1020260	TraesCS4A02G394700	TraesCS5A02G630800LC	TraesCS7A02G173000
TRIAE_CS42_7AS_TGACv1_570623_AA1838410	TraesCS7A02G173300	TaDPF6	Pro	2575	-	GO:0009536//plastid	GO:0008238//exopeptidase activity	GO:0016485//protein processing	PREDICTED: Triticum aestivum dipeptidyl peptidase family member 6-like	grey	-0.211515	4.10757	3.57538		TRIAE_CS42_4AS_TGACv1_307016_AA1016150	TraesCS4A02G394400	TraesCS5A02G635300LC	TraesCS7A02G169400
TRIAE_CS42_7AS_TGACv1_570473_AA1836250	TraesCS7A02G175600	Unknown	Un	500	-	-	-	-	gi|475625440|gb|EMT32971.1|/9.50106e-32/hypothetical protein F775_28873 [Aegilops tauschii]	grey	-0.236486	0.942155	0		TraesCS4A02G116200LC	TraesCS4A02G391200	TraesCS5A02G632700LC	TraesCS7A02G169100
TRIAE_CS42_7AS_TGACv1_570473_AA1836230	TraesCS7A02G175800	TaCURT1B	Met	929	-	GO:0043231//intracellular membrane-bounded organelle	-	-	PREDICTED: Triticum aestivum protein CURVATURE THYLAKOID 1B, chloroplastic-like	midnightblue	0.0532933	0.154378	0.502547		TraesCS4A02G115600LC	TraesCS4A02G395500	TraesCS5A02G631300LC	TraesCS7A02G170400
TRIAE_CS42_7AS_TGACv1_570083_AA1829890	TraesCS7A02G247300LC	TaPif1	Chr	2221	-	-	-	-	PREDICTED: Triticum aestivum ATP-dependent DNA helicase PIF1-like	lightyellow	-0.083909	0.314794	0.395186		TraesCS4A02G116500LC	TraesCS4A02G393200	TraesCS5A02G634800LC	TraesCS7A02G170000
TRIAE_CS42_7BS_TGACv1_592612_AA1941360	TraesCS7A02G185000	TaAID	Sig	1420	ko00750//Vitamin B6 metabolism;ko01100//Metabolic pathways;ko01110//Biosynthesis of secondary metabolites;ko00053//Ascorbate and aldarate metabolism	-	GO:0047834//D-threo-aldose 1-dehydrogenase activity	-	gi|475526794|gb|EMT07365.1|/0/Auxin-induced protein [Aegilops tauschii]	sienna3	0.0086458	0.770109	1.35457		TraesCS4A02G116600LC	TraesCS4A02G392300	TraesCS5A02G629400LC	TraesCS7A02G170200
TRIAE_CS42_7AS_TGACv1_569222_AA1810660	TraesCS7A02G250000LC	TaISY1	Met	891	-	-	GO:0048037//cofactor binding;GO:0003824//catalytic activity	GO:0044710	PREDICTED: Triticum aestivum (S)-8-oxocitronellyl enol synthase ISY1-like	grey	0.246056	0.140842	0.670694		TraesCS4A02G115900LC	TraesCS4A02G392800	TraesCS5A02G634500LC	TraesCS7A02G168700
TRIAE_CS42_7AS_TGACv1_570311_AA1833850	TraesCS7A02G193300	Unknown	Un	1077	-	-	GO:0015035//protein-disulfide reductase activity	-	gi|474023082|gb|EMS52972.1|/1.55015e-91/hypothetical protein TRIUR3_09558 [Triticum urartu]	grey	0.277166	0.532654	1.05771		TraesCS4A02G116300LC	TraesCS4A02G391300	TraesCS5A02G630200LC	TraesCS7A02G172400
TRIAE_CS42_7AS_TGACv1_569084_AA1806840	TraesCS7A02G200000	Unknown	Un	2737	ko03013//RNA transport	-	-	-	gi|473889019|gb|EMS48432.1|/0/hypothetical protein TRIUR3_02203 [Triticum urartu]	grey	-0.271679	0.635342	0.300214		TraesCS4A02G116000LC	TraesCS4A02G391400	TraesCS5A02G628900LC	TraesCS7A02G169500
TRIAE_CS42_7AS_TGACv1_569084_AA1806780	TraesCS7A02G262300LC	Unknown	Nse	3965	-	-	-	-	gi|475497891|gb|EMT04040.1|/7.57709e-146/hypothetical protein F775_01074 [Aegilops tauschii]	grey	-0.23835	0.474741	0.0235494		TraesCS4A02G115500LC	TraesCS4A02G392200	TraesCS5A02G632900LC	TraesCS7A02G171700
TRIAE_CS42_7AS_TGACv1_569249_AA1811300	TraesCS7A02G199000	TaSTOREKEEPER	Tf	1525	-	GO:0005634//nucleus	-	GO:0006355//regulation of transcription, DNA-templated	Triticum aestivum STOREKEEPER protein-like (LOC123152292)	grey	-0.248861	1.75157	1.00415		TraesCS4A02G116800LC	TraesCS4A02G395300	TraesCS5A02G630000LC	TraesCS7A02G170600
TRIAE_CS42_7DS_TGACv1_627232_AA2067100	TraesCS7A02G261700	TaRCD1-like	Sig	1824	-	-	-	-	Triticum dicoccoides inactive poly [ADP-ribose] polymerase RCD1-like (LOC119330675), mRNA	lightyellow	-0.0848939	0.599536	0.634774		TraesCS4A02G115800LC	TraesCS4A02G392600		TraesCS7A02G170100
TRIAE_CS42_7AS_TGACv1_569826_AA1824850	TraesCS7A02G204800	TaRDRC	Chr	1610	ko00240//Pyrimidine metabolism;ko01100//Metabolic pathways;ko00480//Glutathione metabolism;ko00230//Purine metabolism	-	GO:0003824//catalytic activity	GO:0044707;GO:0007049//cell cycle;GO:0008219//cell death;GO:0009132//nucleoside diphosphate metabolic process	Triticum aestivum ribonucleoside-diphosphate reductase small chain-like (LOC123149867), mRNA	midnightblue	0.0181093	1.74817	2.40103		TraesCS4A02G115700LC	TraesCS4A02G390600		TraesCS7A02G169600
TRIAE_CS42_7AS_TGACv1_570884_AA1842010	TraesCS7A02G205100	TaODORANT1	Tf	1138	-	-	GO:0003676//nucleic acid binding	-	gi|475555514|gb|EMT12444.1|/4.81059e-153/Protein ODORANT1 [Aegilops tauschii]	darkolivegreen	0.143418	10.5074	20.2992		TraesCS4A02G116400LC	TraesCS4A02G392900		TraesCS7A02G173900
TRIAE_CS42_7BS_TGACv1_592127_AA1931270	TraesCS7A02G205300	TaFAB	Met	5369	ko04070//Phosphatidylinositol signaling system;ko04145//Phagosome;ko00562//Inositol phosphate metabolism	-	-	GO:0071704//organic substance metabolic process;GO:0044763;GO:0006796//phosphate-containing compound metabolic process;GO:0044238//primary metabolic process	gi|721616483|ref|XP_010227777.1|/0/PREDICTED: putative 1-phosphatidylinositol-3-phosphate 5-kinase FAB1C [Brachypodium distachyon]	lightyellow	-0.0954684	11.7333	10.6469		TraesCS4A02G115400LC	TraesCS4A02G388900		TraesCS7A02G168200
TRIAE_CS42_7DS_TGACv1_622330_AA2037770	TraesCS7A02G201800	TaCYP71-like 1	Met	1980	ko00903//Limonene and pinene degradation;ko01100//Metabolic pathways;ko00460//Cyanoamino acid metabolism;ko00945//Stilbenoid, diarylheptanoid and gingerol biosynthesis;ko01110//Biosynthesis of secondary metabolites	GO:0043231//intracellular membrane-bounded organelle;GO:0031224//intrinsic component of membrane;GO:0042175//nuclear outer membrane-endoplasmic reticulum membrane network	GO:0046906//tetrapyrrole binding;GO:0046914//transition metal ion binding;GO:0016709//oxidoreductase activity, acting on paired donors, with incorporation or reduction of molecular oxygen, NAD(P)H as one donor, and incorporation of one atom of oxygen	GO:0019756	gi|357116456|ref|XP_003559997.1|/0/PREDICTED: 4-hydroxyphenylacetaldehyde oxime monooxygenase-like [Brachypodium distachyon]	midnightblue	0.107416	0.407435	0.405561		TraesCS4A02G110100	TraesCS4A02G394900		TraesCS7A02G168600
TRIAE_CS42_7DS_TGACv1_625521_AA2065400	TraesCS7A02G203600	TaSYD-like	Chr	5658	-	-	-	-	gi|475572166|gb|EMT16433.1|/0/Chromatin structure-remodeling complex subunit snf21 [Aegilops tauschii]	lightyellow	-0.119039	1.96444	1.50506		TraesCS4A02G109700	TraesCS4A02G388300		TraesCS7A02G173600
*Functional classification was based on BLAST sequence homologies. Abbreviations for functional classes are as follows: Cyt, cell cytokinesis and cytoskeleton; Chr, chromatin or DNA binding; RNA, RNA binding; Tf, transcription factor; Sig, signaling; Def, defense or response to stresses; Cw, cell wall; Sto, storage proteins; Met, metabolism (enzymes); Nse,nuclease-like; Tra, membrane protein or t…															TraesCS4A02G111100	TraesCS4A02G390300		TraesCS7A02G172300
															TraesCS4A02G110200	TraesCS4A02G392000		TraesCS7A02G171900
															TraesCS4A02G110500	TraesCS4A02G389000		TraesCS7A02G172600
															TraesCS4A02G110900	TraesCS4A02G391000		TraesCS7A02G173500
															TraesCS4A02G110800	TraesCS4A02G395000		TraesCS7A02G170800
															TraesCS4A02G109800	TraesCS4A02G391600		TraesCS7A02G174200
															TraesCS4A02G110700	TraesCS4A02G395600		TraesCS7A02G172500
															TraesCS4A02G111400	TraesCS4A02G392500		TraesCS7A02G174000
															TraesCS4A02G111000	TraesCS4A02G388500		TraesCS7A02G168300
															TraesCS4A02G111200	TraesCS4A02G394800		ENSRNA050009379
															TraesCS4A02G109400	TraesCS4A02G393700		ENSRNA050009380
															TraesCS4A02G109600	TraesCS4A02G388600		ENSRNA050015106
															TraesCS4A02G109300	TraesCS4A02G395400		TRIAE_CS42_7AS_TGACv1_569162_AA1808860
															TraesCS4A02G109900	TraesCS4A02G393100		TRIAE_CS42_7AS_TGACv1_569162_AA1808880
															TraesCS4A02G110400	TraesCS4A02G389500		TRIAE_CS42_7AS_TGACv1_569709_AA1822270
															TraesCS4A02G110600	TraesCS4A02G391900		TRIAE_CS42_7AS_TGACv1_569497_AA1817540
															TraesCS4A02G109500	TraesCS4A02G389400		TRIAE_CS42_7AS_TGACv1_569497_AA1817550
															TraesCS4A02G111300	TraesCS4A02G390400		TRIAE_CS42_7AS_TGACv1_569497_AA1817590
															TRIAE_CS42_U_TGACv1_641929_AA2107490	TraesCS4A02G389600		TRIAE_CS42_7AS_TGACv1_569497_AA1817600
															TRIAE_CS42_U_TGACv1_641929_AA2107480	TraesCS4A02G391700		TRIAE_CS42_7AS_TGACv1_569497_AA1817580
															TRIAE_CS42_1AL_TGACv1_000958_AA0022660	TraesCS4A02G391500		TRIAE_CS42_7AS_TGACv1_569497_AA1817530
															TRIAE_CS42_4DL_TGACv1_342578_AA1117070	TraesCS4A02G393800		TRIAE_CS42_7AS_TGACv1_569709_AA1822290
															TRIAE_CS42_4DL_TGACv1_342578_AA1117080	TraesCS4A02G393500		TRIAE_CS42_7AS_TGACv1_569709_AA1822280
															TRIAE_CS42_4DL_TGACv1_343112_AA1130060	TraesCS4A02G395100		TRIAE_CS42_7AS_TGACv1_569508_AA1817740
															TRIAE_CS42_4DL_TGACv1_343090_AA1129340	TraesCS4A02G392400		TRIAE_CS42_7AS_TGACv1_569508_AA1817730
															TRIAE_CS42_4DL_TGACv1_343090_AA1129330	TraesCS4A02G389200		TRIAE_CS42_7AS_TGACv1_569157_AA1808780
															TRIAE_CS42_4DL_TGACv1_343090_AA1129350	TraesCS4A02G390100		TRIAE_CS42_7AS_TGACv1_569157_AA1808770
															TRIAE_CS42_4DL_TGACv1_343659_AA1137820	TraesCS4A02G390200		TRIAE_CS42_7AS_TGACv1_569162_AA1808850
															TRIAE_CS42_4DL_TGACv1_343659_AA1137850	TraesCS4A02G393600		TRIAE_CS42_7AS_TGACv1_569947_AA1827410
															TRIAE_CS42_4DL_TGACv1_343112_AA1130110	TraesCS4A02G391100		TRIAE_CS42_7AS_TGACv1_569947_AA1827390
															TRIAE_CS42_4DL_TGACv1_344839_AA1150090	TraesCS4A02G393400		TRIAE_CS42_7AS_TGACv1_569947_AA1827400
															TRIAE_CS42_4DL_TGACv1_344487_AA1147540	TraesCS4A02G390700		TRIAE_CS42_7AS_TGACv1_570393_AA1834970
															TRIAE_CS42_4DL_TGACv1_344705_AA1149160	TraesCS4A02G394500		TRIAE_CS42_7AS_TGACv1_570269_AA1833140
															TRIAE_CS42_2AL_TGACv1_095590_AA0312530	TraesCS4A02G394600		TRIAE_CS42_7AS_TGACv1_570269_AA1833130
															TRIAE_CS42_4AS_TGACv1_306645_AA1011450	TraesCS4A02G390500		TRIAE_CS42_7AS_TGACv1_570236_AA1832720
															TRIAE_CS42_4AS_TGACv1_307377_AA1019960	TraesCS4A02G390000		TRIAE_CS42_7AS_TGACv1_570236_AA1832730
															TRIAE_CS42_4AS_TGACv1_308427_AA1027880	TraesCS4A02G388700		TRIAE_CS42_7AS_TGACv1_570380_AA1834770
															TRIAE_CS42_4AS_TGACv1_306645_AA1011430	TraesCS4A02G388200		TRIAE_CS42_7AS_TGACv1_570742_AA1840260
															TRIAE_CS42_4AS_TGACv1_306645_AA1011420	TraesCS4A02G389800		TRIAE_CS42_7AS_TGACv1_570742_AA1840230
															TRIAE_CS42_4AS_TGACv1_306645_AA1011410	ENSRNA050018050		TRIAE_CS42_7AS_TGACv1_571073_AA1844150
															TRIAE_CS42_4AS_TGACv1_307999_AA1025130	TRIAE_CS42_4AL_TGACv1_728615_AA2171700		TRIAE_CS42_7AS_TGACv1_570623_AA1838410
															TRIAE_CS42_4AS_TGACv1_307559_AA1021380	TRIAE_CS42_7AS_TGACv1_569192_AA1809710		TRIAE_CS42_7AS_TGACv1_570922_AA1842420
															TRIAE_CS42_4AS_TGACv1_308412_AA1027800	TRIAE_CS42_7AS_TGACv1_569192_AA1809720		TRIAE_CS42_7AS_TGACv1_570840_AA1841550
															TRIAE_CS42_4AS_TGACv1_307978_AA1024950	TRIAE_CS42_7AS_TGACv1_569192_AA1809750		TRIAE_CS42_7AS_TGACv1_570489_AA1836470
															TRIAE_CS42_4AS_TGACv1_307978_AA1024960	TRIAE_CS42_7AS_TGACv1_569192_AA1809810		TRIAE_CS42_7AS_TGACv1_570489_AA1836480
															TRIAE_CS42_4AS_TGACv1_306401_AA1007610	TRIAE_CS42_7AS_TGACv1_569192_AA1809760		TRIAE_CS42_7AS_TGACv1_570932_AA1842610
															TRIAE_CS42_4AS_TGACv1_308477_AA1028110	TRIAE_CS42_7AS_TGACv1_570531_AA1837210		TRIAE_CS42_7AS_TGACv1_570932_AA1842580
															TRIAE_CS42_4AS_TGACv1_308477_AA1028140	TRIAE_CS42_7AS_TGACv1_570531_AA1837170		TRIAE_CS42_7AS_TGACv1_570932_AA1842570
															TRIAE_CS42_4AS_TGACv1_307377_AA1019970	TRIAE_CS42_7AS_TGACv1_570373_AA1834720		TRIAE_CS42_7AS_TGACv1_570495_AA1836630
															TRIAE_CS42_4AS_TGACv1_307377_AA1019980	TRIAE_CS42_7AS_TGACv1_570039_AA1829240		TRIAE_CS42_7AS_TGACv1_570495_AA1836610
															TRIAE_CS42_4BL_TGACv1_321001_AA1053360	TRIAE_CS42_7AS_TGACv1_570306_AA1833680		TRIAE_CS42_7AS_TGACv1_570495_AA1836620
															TRIAE_CS42_4AS_TGACv1_308883_AA1029850	TRIAE_CS42_7AS_TGACv1_570306_AA1833670		TRIAE_CS42_7AS_TGACv1_570269_AA1833150
															TRIAE_CS42_4BL_TGACv1_320917_AA1051660	TRIAE_CS42_7AS_TGACv1_571321_AA1846800		TRIAE_CS42_7AS_TGACv1_570575_AA1837870
															TRIAE_CS42_4AS_TGACv1_307328_AA1019520	TRIAE_CS42_7AS_TGACv1_570171_AA1831590		TRIAE_CS42_7AS_TGACv1_570380_AA1834840
															TRIAE_CS42_4BL_TGACv1_320480_AA1040870	TRIAE_CS42_7AS_TGACv1_571313_AA1846700		TRIAE_CS42_7AS_TGACv1_570380_AA1834850
															TRIAE_CS42_4BL_TGACv1_321796_AA1065560	TRIAE_CS42_3B_TGACv1_226277_AA0815590		TRIAE_CS42_7AS_TGACv1_571394_AA1847270
															TRIAE_CS42_4BL_TGACv1_321673_AA1063930	TRIAE_CS42_4AL_TGACv1_288218_AA0940690		TRIAE_CS42_7AS_TGACv1_570380_AA1834830
															TRIAE_CS42_4BL_TGACv1_321545_AA1062130	TRIAE_CS42_4AL_TGACv1_288218_AA0940700		TRIAE_CS42_7AS_TGACv1_570380_AA1834810
															TRIAE_CS42_4BL_TGACv1_321970_AA1067350	TRIAE_CS42_4AL_TGACv1_288261_AA0942710		TRIAE_CS42_7AS_TGACv1_570380_AA1834790
															TRIAE_CS42_4BL_TGACv1_321796_AA1065580	TRIAE_CS42_4AL_TGACv1_288261_AA0942700		TRIAE_CS42_7AS_TGACv1_570380_AA1834800
															TraesCS4A02G118000LC	TRIAE_CS42_4AL_TGACv1_288261_AA0942650		TRIAE_CS42_7AS_TGACv1_570380_AA1834780
															TraesCS4A02G117300LC	TRIAE_CS42_4AL_TGACv1_288261_AA0942680		TRIAE_CS42_7BS_TGACv1_591897_AA1924940
															TraesCS4A02G117800LC	TRIAE_CS42_4AL_TGACv1_288261_AA0942660		TRIAE_CS42_7BS_TGACv1_591935_AA1926000
															TraesCS4A02G118100LC	TRIAE_CS42_4AL_TGACv1_288261_AA0942670		TRIAE_CS42_7BS_TGACv1_591938_AA1926070
															TraesCS4A02G117900LC	TRIAE_CS42_4AL_TGACv1_288350_AA0945860		TRIAE_CS42_7BS_TGACv1_591938_AA1926090
															TraesCS4A02G118300LC	TRIAE_CS42_4AL_TGACv1_288261_AA0942590		TRIAE_CS42_7BS_TGACv1_591944_AA1926290
															TraesCS4A02G117700LC	TRIAE_CS42_4AL_TGACv1_288151_AA0938590		TRIAE_CS42_7BS_TGACv1_592009_AA1928030
															TraesCS4A02G117600LC	TRIAE_CS42_4AL_TGACv1_288151_AA0938570		TRIAE_CS42_7BS_TGACv1_592087_AA1930170
															TraesCS4A02G117100LC	TRIAE_CS42_4AL_TGACv1_288261_AA0942630		TRIAE_CS42_3B_TGACv1_222481_AA0765560
															TraesCS4A02G117200LC	TRIAE_CS42_4AL_TGACv1_288590_AA0953150		TRIAE_CS42_7BS_TGACv1_592509_AA1939490
															TraesCS4A02G117000LC	TRIAE_CS42_4AL_TGACv1_288590_AA0953160		TRIAE_CS42_7BS_TGACv1_592586_AA1940830
															TraesCS4A02G118200LC	TRIAE_CS42_4AL_TGACv1_288590_AA0953180		TRIAE_CS42_7BS_TGACv1_592471_AA1938700
															TraesCS4A02G117500LC	TRIAE_CS42_4AL_TGACv1_288463_AA0949310		TRIAE_CS42_7BS_TGACv1_592977_AA1946960
															TraesCS4A02G117400LC	TRIAE_CS42_4AL_TGACv1_288463_AA0949300		TRIAE_CS42_6DS_TGACv1_542798_AA1730620
															TraesCS4A02G114500	TRIAE_CS42_4AL_TGACv1_288463_AA0949260		TRIAE_CS42_7BS_TGACv1_593493_AA1952010
															TraesCS4A02G116100	TRIAE_CS42_4AL_TGACv1_288151_AA0938530		TRIAE_CS42_7BS_TGACv1_593612_AA1953060
															TraesCS4A02G114100	TRIAE_CS42_4AL_TGACv1_288151_AA0938520		TRIAE_CS42_7BS_TGACv1_593745_AA1954120
															TraesCS4A02G114700	TRIAE_CS42_4AL_TGACv1_288726_AA0956580		TRIAE_CS42_7BS_TGACv1_593326_AA1950490
															TraesCS4A02G116200	TRIAE_CS42_4AL_TGACv1_288726_AA0956550		TRIAE_CS42_7BS_TGACv1_594368_AA1957250
															TraesCS4A02G113300	TRIAE_CS42_4AL_TGACv1_288993_AA0962860		TRIAE_CS42_7BS_TGACv1_593937_AA1955150
															TraesCS4A02G114800	TRIAE_CS42_4AL_TGACv1_288993_AA0962840		TRIAE_CS42_7BS_TGACv1_592500_AA1939280
															TraesCS4A02G113900	TRIAE_CS42_4AL_TGACv1_288993_AA0962850		TRIAE_CS42_7BS_TGACv1_593441_AA1951670
															TraesCS4A02G111500	TRIAE_CS42_4AL_TGACv1_289144_AA0965960		TRIAE_CS42_7BS_TGACv1_593413_AA1951190
															TraesCS4A02G112800	TRIAE_CS42_4AL_TGACv1_288241_AA0941930		TRIAE_CS42_7BS_TGACv1_594257_AA1956920
															TraesCS4A02G112700	TRIAE_CS42_4AL_TGACv1_288945_AA0961830		TRIAE_CS42_7BS_TGACv1_593590_AA1952780
															TraesCS4A02G115600	TRIAE_CS42_4AL_TGACv1_288945_AA0961820		TRIAE_CS42_4AL_TGACv1_289326_AA0969130
															TraesCS4A02G112200	TRIAE_CS42_2BL_TGACv1_129445_AA0383980		TRIAE_CS42_7DS_TGACv1_621645_AA2022040
															TraesCS4A02G111800	TRIAE_CS42_4AL_TGACv1_288993_AA0962870		TRIAE_CS42_7DS_TGACv1_621546_AA2018970
															TraesCS4A02G116700	TRIAE_CS42_4AL_TGACv1_288993_AA0962880		TRIAE_CS42_7DS_TGACv1_622233_AA2035940
															TraesCS4A02G111600	TRIAE_CS42_4AL_TGACv1_288945_AA0961860		TRIAE_CS42_7DS_TGACv1_622110_AA2032930
															TraesCS4A02G114000	TRIAE_CS42_4AL_TGACv1_289980_AA0979830		TRIAE_CS42_7DS_TGACv1_621473_AA2016720
															TraesCS4A02G115800	TRIAE_CS42_4AL_TGACv1_289417_AA0970700		TRIAE_CS42_7DS_TGACv1_621473_AA2016740
															TraesCS4A02G113100	TRIAE_CS42_4AL_TGACv1_289144_AA0965920		TRIAE_CS42_7DS_TGACv1_621473_AA2016730
															TraesCS4A02G116400	TRIAE_CS42_4AL_TGACv1_290125_AA0981970		TRIAE_CS42_7DS_TGACv1_621587_AA2020200
															TraesCS4A02G111700	TRIAE_CS42_4AL_TGACv1_289839_AA0977570		TRIAE_CS42_7DS_TGACv1_622651_AA2043260
															TraesCS4A02G114400	TRIAE_CS42_4AL_TGACv1_289740_AA0976190		TRIAE_CS42_7DS_TGACv1_622651_AA2043270
															TraesCS4A02G115100	TRIAE_CS42_4AL_TGACv1_289850_AA0977830		TRIAE_CS42_7DS_TGACv1_622875_AA2046590
															TraesCS4A02G116000	TRIAE_CS42_4AL_TGACv1_289144_AA0965950		TRIAE_CS42_7DS_TGACv1_622875_AA2046620
															TraesCS4A02G116500	TRIAE_CS42_4AL_TGACv1_289144_AA0965940		TRIAE_CS42_7DS_TGACv1_622852_AA2046330
															TraesCS4A02G114900	TRIAE_CS42_4AL_TGACv1_289144_AA0965930		TRIAE_CS42_7DS_TGACv1_623115_AA2049740
															TraesCS4A02G114600	TRIAE_CS42_4AL_TGACv1_290086_AA0981500		TRIAE_CS42_7DS_TGACv1_623699_AA2055460
															TraesCS4A02G112400	TRIAE_CS42_4AL_TGACv1_289185_AA0966840		TRIAE_CS42_7DS_TGACv1_621980_AA2030600
															TraesCS4A02G115700	TRIAE_CS42_4AL_TGACv1_289185_AA0966830		TRIAE_CS42_7DS_TGACv1_623394_AA2052730
															TraesCS4A02G115000	TRIAE_CS42_4AL_TGACv1_291509_AA0994950		TRIAE_CS42_U_TGACv1_640917_AA2079010
															TraesCS4A02G113700	TRIAE_CS42_4AL_TGACv1_289850_AA0977820		TRIAE_CS42_7DS_TGACv1_623934_AA2057600
															TraesCS4A02G113000	TRIAE_CS42_4AL_TGACv1_288463_AA0949320		TRIAE_CS42_7DS_TGACv1_622921_AA2047310
															TraesCS4A02G115200	TRIAE_CS42_4AL_TGACv1_288463_AA0949330		TRIAE_CS42_7DS_TGACv1_624440_AA2061310
															TraesCS4A02G116800	TRIAE_CS42_2BL_TGACv1_129995_AA0401230		TRIAE_CS42_7DS_TGACv1_622914_AA2047150
															TraesCS4A02G113400	TRIAE_CS42_4AL_TGACv1_290963_AA0990930		TRIAE_CS42_U_TGACv1_641673_AA2101070
															TraesCS4A02G114300	TRIAE_CS42_2AS_TGACv1_112209_AA0333400		TRIAE_CS42_U_TGACv1_641673_AA2101040
															TraesCS4A02G112000	TRIAE_CS42_4AL_TGACv1_291448_AA0994630		TRIAE_CS42_U_TGACv1_641673_AA2101020
															TraesCS4A02G113800	TRIAE_CS42_4AL_TGACv1_291448_AA0994640		TRIAE_CS42_7DS_TGACv1_623490_AA2053790
															TraesCS4A02G113500	TRIAE_CS42_7DS_TGACv1_622006_AA2031030		TRIAE_CS42_U_TGACv1_641085_AA2084650
															TraesCS4A02G116300	TRIAE_CS42_7DS_TGACv1_622006_AA2031020		TRIAE_CS42_7DS_TGACv1_624388_AA2060930
															TraesCS4A02G112900	TRIAE_CS42_7DS_TGACv1_622614_AA2042620		TRIAE_CS42_7DS_TGACv1_624388_AA2060920
															TraesCS4A02G112300	TRIAE_CS42_7DS_TGACv1_622614_AA2042630		TRIAE_CS42_7DS_TGACv1_624585_AA2062040
															TraesCS4A02G114200	TRIAE_CS42_7DS_TGACv1_622614_AA2042640		TRIAE_CS42_U_TGACv1_641492_AA2096400
															TraesCS4A02G111900	TRIAE_CS42_7DS_TGACv1_622963_AA2047880		TRIAE_CS42_U_TGACv1_641492_AA2096350
															TraesCS4A02G116600	TRIAE_CS42_7DS_TGACv1_622963_AA2047890		TRIAE_CS42_5BL_TGACv1_404180_AA1288510
															TraesCS4A02G112500	TRIAE_CS42_7DS_TGACv1_622261_AA2036660		TRIAE_CS42_5BL_TGACv1_404180_AA1288550
															TraesCS4A02G113600	TRIAE_CS42_4AL_TGACv1_291921_AA0997080		TRIAE_CS42_5BL_TGACv1_404180_AA1288530
															TraesCS4A02G113200	TRIAE_CS42_4AL_TGACv1_291921_AA0997070		TRIAE_CS42_5BL_TGACv1_404180_AA1288540
															TraesCS4A02G115400	TRIAE_CS42_7DS_TGACv1_623008_AA2048490		TRIAE_CS42_5BL_TGACv1_404180_AA1288570
															TraesCS4A02G115300	TRIAE_CS42_7DS_TGACv1_623122_AA2049790		TRIAE_CS42_7AS_TGACv1_571414_AA1847510
															TraesCS4A02G112600	TRIAE_CS42_7DS_TGACv1_625286_AA2064790		TraesCS7A02G228200LC
															ENSRNA050008176	TRIAE_CS42_7DS_TGACv1_623910_AA2057340		TraesCS7A02G230800LC
															ENSRNA050008178	TRIAE_CS42_7DS_TGACv1_622533_AA2041360		TraesCS7A02G227700LC
															ENSRNA050017639	TRIAE_CS42_7DS_TGACv1_622446_AA2039790		TraesCS7A02G233100LC
															TRIAE_CS42_U_TGACv1_646267_AA2146250	TRIAE_CS42_7DS_TGACv1_624041_AA2058460		TraesCS7A02G231400LC
															TRIAE_CS42_U_TGACv1_646267_AA2146240	TRIAE_CS42_U_TGACv1_641122_AA2086150		TraesCS7A02G231300LC
															TRIAE_CS42_U_TGACv1_643054_AA2126680	TRIAE_CS42_7DS_TGACv1_624527_AA2061830		TraesCS7A02G228000LC
															TRIAE_CS42_1BS_TGACv1_049666_AA0159180	TRIAE_CS42_U_TGACv1_641435_AA2095010		TraesCS7A02G230500LC
															TRIAE_CS42_1BS_TGACv1_051318_AA0179150	TRIAE_CS42_U_TGACv1_641043_AA2083140		TraesCS7A02G232100LC
															TRIAE_CS42_1DL_TGACv1_061198_AA0188540	TRIAE_CS42_7DS_TGACv1_623535_AA2054280		TraesCS7A02G228400LC
															TRIAE_CS42_4DL_TGACv1_342856_AA1124070	TRIAE_CS42_2BS_TGACv1_146494_AA0466490		TraesCS7A02G227900LC
															TRIAE_CS42_4DL_TGACv1_342856_AA1124080	TRIAE_CS42_7AS_TGACv1_571463_AA1847880		TraesCS7A02G232200LC
															TRIAE_CS42_4DL_TGACv1_343033_AA1127940	TRIAE_CS42_7AS_TGACv1_569301_AA1812990		TraesCS7A02G231000LC
															TRIAE_CS42_4DL_TGACv1_343033_AA1127920	TRIAE_CS42_7AS_TGACv1_569301_AA1813010		TraesCS7A02G228500LC
															TRIAE_CS42_4DL_TGACv1_343033_AA1127960	TraesCS4A02G580100LC		TraesCS7A02G230200LC
															TRIAE_CS42_4DL_TGACv1_343033_AA1127930	TraesCS4A02G584100LC		TraesCS7A02G227200LC
															TRIAE_CS42_4DL_TGACv1_343052_AA1128600	TraesCS4A02G583200LC		TraesCS7A02G228800LC
															TRIAE_CS42_4DL_TGACv1_343852_AA1140450	TraesCS4A02G579000LC		TraesCS7A02G233000LC
															TRIAE_CS42_4DL_TGACv1_343852_AA1140460	TraesCS4A02G584400LC		TraesCS7A02G227800LC
															TRIAE_CS42_4DL_TGACv1_342633_AA1118650	TraesCS4A02G581800LC		TraesCS7A02G229800LC
															TRIAE_CS42_4DL_TGACv1_343510_AA1135640	TraesCS4A02G582500LC		TraesCS7A02G229400LC
															TRIAE_CS42_4DL_TGACv1_343510_AA1135650	TraesCS4A02G583210LC		TraesCS7A02G229900LC
															TRIAE_CS42_4DL_TGACv1_343777_AA1139610	TraesCS4A02G585000LC		TraesCS7A02G230300LC
															TRIAE_CS42_4DL_TGACv1_343558_AA1136510	TraesCS4A02G584800LC		TraesCS7A02G232300LC
															TRIAE_CS42_4DL_TGACv1_343777_AA1139590	TraesCS4A02G580500LC		TraesCS7A02G229500LC
															TRIAE_CS42_4DL_TGACv1_343777_AA1139600	TraesCS4A02G586400LC		TraesCS7A02G227500LC
															TRIAE_CS42_4DL_TGACv1_343801_AA1139880	TraesCS4A02G579800LC		TraesCS7A02G231900LC
															TRIAE_CS42_4DL_TGACv1_343801_AA1139870	TraesCS4A02G586700LC		TraesCS7A02G230600LC
															TRIAE_CS42_4DL_TGACv1_343801_AA1139890	TraesCS4A02G583700LC		TraesCS7A02G232700LC
															TRIAE_CS42_4DL_TGACv1_344240_AA1145330	TraesCS4A02G581000LC		TraesCS7A02G232000LC
															TRIAE_CS42_4DL_TGACv1_344570_AA1148040	TraesCS4A02G581700LC		TraesCS7A02G231700LC
															TRIAE_CS42_4DL_TGACv1_345465_AA1153310	TraesCS4A02G585400LC		TraesCS7A02G230100LC
															TRIAE_CS42_4DL_TGACv1_344742_AA1149420	TraesCS4A02G587600LC		TraesCS7A02G232500LC
															TRIAE_CS42_4DL_TGACv1_346131_AA1155210	TraesCS4A02G581500LC		TraesCS7A02G232400LC
															TRIAE_CS42_4DL_TGACv1_345130_AA1151860	TraesCS4A02G583600LC		TraesCS7A02G232800LC
															TRIAE_CS42_4DL_TGACv1_345130_AA1151850	TraesCS4A02G585800LC		TraesCS7A02G231800LC
															TRIAE_CS42_4DL_TGACv1_345465_AA1153290	TraesCS4A02G581900LC		TraesCS7A02G229300LC
															TRIAE_CS42_4DL_TGACv1_344457_AA1147340	TraesCS4A02G587100LC		TraesCS7A02G232900LC
															TRIAE_CS42_4DL_TGACv1_345227_AA1152260	TraesCS4A02G586000LC		TraesCS7A02G231200LC
															TRIAE_CS42_2AL_TGACv1_093856_AA0288200	TraesCS4A02G580000LC		TraesCS7A02G231100LC
															TRIAE_CS42_4AL_TGACv1_292342_AA0998560	TraesCS4A02G584500LC		TraesCS7A02G232600LC
															TRIAE_CS42_4AL_TGACv1_292342_AA0998560	TraesCS4A02G583300LC		TraesCS7A02G232410LC
															TRIAE_CS42_4AS_TGACv1_307112_AA1017100	TraesCS4A02G581100LC		TraesCS7A02G228100LC
															TRIAE_CS42_4AS_TGACv1_307112_AA1017110	TraesCS4A02G586500LC		TraesCS7A02G229100LC
															TRIAE_CS42_4AS_TGACv1_306721_AA1012510	TraesCS4A02G582700LC		TraesCS7A02G230400LC
															TRIAE_CS42_4AS_TGACv1_306823_AA1013810	TraesCS4A02G579700LC		TraesCS7A02G228300LC
															TRIAE_CS42_4AS_TGACv1_306823_AA1013830	TraesCS4A02G587700LC		TraesCS7A02G231500LC
															TRIAE_CS42_4AS_TGACv1_306823_AA1013850	TraesCS4A02G583000LC		TraesCS7A02G229700LC
															TRIAE_CS42_4AS_TGACv1_306823_AA1013840	TraesCS4A02G585500LC		TraesCS7A02G227100LC
															TRIAE_CS42_4AS_TGACv1_306823_AA1013820	TraesCS4A02G584300LC		TraesCS7A02G233200LC
															TRIAE_CS42_4AS_TGACv1_306673_AA1011890	TraesCS4A02G586200LC		TraesCS7A02G227600LC
															TRIAE_CS42_4AS_TGACv1_306673_AA1011900	TraesCS4A02G579600LC		TraesCS7A02G230000LC
															TRIAE_CS42_4AS_TGACv1_307112_AA1017120	TraesCS4A02G580600LC		TraesCS7A02G228700LC
															TRIAE_CS42_4AS_TGACv1_306424_AA1007960	TraesCS4A02G585610LC		TraesCS7A02G229600LC
															TRIAE_CS42_4AS_TGACv1_306424_AA1007950	TraesCS4A02G582300LC		TraesCS7A02G230700LC
															TRIAE_CS42_4AS_TGACv1_307246_AA1018750	TraesCS4A02G582600LC		TraesCS7A02G231510LC
															TRIAE_CS42_4AS_TGACv1_307260_AA1018970	TraesCS4A02G586300LC		TraesCS7A02G229000LC
															TRIAE_CS42_4AS_TGACv1_307756_AA1023210	TraesCS4A02G584600LC		TraesCS7A02G231600LC
															TRIAE_CS42_4AS_TGACv1_307756_AA1023220	TraesCS4A02G583500LC		TraesCS7A02G227400LC
															TRIAE_CS42_4AS_TGACv1_307756_AA1023230	TraesCS4A02G580800LC		TraesCS7A02G229200LC
															TRIAE_CS42_4AS_TGACv1_307756_AA1023240	TraesCS4A02G581300LC		TraesCS7A02G227300LC
															TRIAE_CS42_4AS_TGACv1_307131_AA1017430	TraesCS4A02G582200LC		TraesCS7A02G228900LC
															TRIAE_CS42_4AS_TGACv1_307488_AA1020690	TraesCS4A02G585200LC		TraesCS7A02G228600LC
															TRIAE_CS42_4AS_TGACv1_307767_AA1023380	TraesCS4A02G585900LC		TraesCS7A02G229910LC
															TRIAE_CS42_4AS_TGACv1_307767_AA1023390	TraesCS4A02G586600LC		TraesCS7A02G230900LC
															TRIAE_CS42_4AS_TGACv1_307767_AA1023400	TraesCS4A02G584000LC		TraesCS7A02G178400
															TRIAE_CS42_4AS_TGACv1_308420_AA1027840	TraesCS4A02G583100LC		TraesCS7A02G174800
															TRIAE_CS42_4AS_TGACv1_306721_AA1012560	TraesCS4A02G583900LC		TraesCS7A02G175400
															TRIAE_CS42_4AS_TGACv1_306721_AA1012550	TraesCS4A02G587300LC		TraesCS7A02G176100
															TRIAE_CS42_4BL_TGACv1_320253_AA1032530	TraesCS4A02G582400LC		TraesCS7A02G177300
															TRIAE_CS42_4AS_TGACv1_308113_AA1025980	TraesCS4A02G579100LC		TraesCS7A02G176600
															TRIAE_CS42_4AS_TGACv1_308113_AA1025990	TraesCS4A02G585600LC		TraesCS7A02G175300
															TRIAE_CS42_4AS_TGACv1_307229_AA1018580	TraesCS4A02G581400LC		TraesCS7A02G178700
															TRIAE_CS42_4AS_TGACv1_308795_AA1029550	TraesCS4A02G580300LC		TraesCS7A02G174400
															TRIAE_CS42_4AS_TGACv1_307966_AA1024760	TraesCS4A02G579900LC		TraesCS7A02G175900
															TRIAE_CS42_4AS_TGACv1_307966_AA1024770	TraesCS4A02G586900LC		TraesCS7A02G176700
															TRIAE_CS42_4AS_TGACv1_309173_AA1030490	TraesCS4A02G582900LC		TraesCS7A02G176000
															TRIAE_CS42_4BL_TGACv1_320618_AA1044770	TraesCS4A02G587000LC		TraesCS7A02G177000
															TRIAE_CS42_4BL_TGACv1_320618_AA1044760	TraesCS4A02G579400LC		TraesCS7A02G174700
															TRIAE_CS42_4AS_TGACv1_308773_AA1029420	TraesCS4A02G582100LC		TraesCS7A02G177400
															TRIAE_CS42_4AS_TGACv1_308147_AA1026360	TraesCS4A02G586100LC		TraesCS7A02G174900
															TRIAE_CS42_4AS_TGACv1_308147_AA1026350	TraesCS4A02G579300LC		TraesCS7A02G175800
															TRIAE_CS42_4BL_TGACv1_321183_AA1056820	TraesCS4A02G580200LC		TraesCS7A02G176800
															TRIAE_CS42_4AS_TGACv1_308016_AA1025220	TraesCS4A02G585300LC		TraesCS7A02G176900
															TRIAE_CS42_4AS_TGACv1_308016_AA1025240	TraesCS4A02G582800LC		TraesCS7A02G176400
															TRIAE_CS42_4AS_TGACv1_308016_AA1025250	TraesCS4A02G585100LC		TraesCS7A02G175600
															TRIAE_CS42_4BL_TGACv1_320618_AA1044800	TraesCS4A02G586800LC		TraesCS7A02G178600
															TRIAE_CS42_4BL_TGACv1_320897_AA1051170	TraesCS4A02G580400LC		TraesCS7A02G175500
															TRIAE_CS42_4BL_TGACv1_321683_AA1064060	TraesCS4A02G584700LC		TraesCS7A02G174500
															TRIAE_CS42_4AS_TGACv1_308120_AA1026130	TraesCS4A02G581600LC		TraesCS7A02G178300
															TRIAE_CS42_4BL_TGACv1_321669_AA1063880	TraesCS4A02G587400LC		TraesCS7A02G177600
															TRIAE_CS42_4BL_TGACv1_321416_AA1060070	TraesCS4A02G580700LC		TraesCS7A02G175100
															TRIAE_CS42_4BL_TGACv1_321416_AA1060080	TraesCS4A02G583400LC		TraesCS7A02G178200
															TRIAE_CS42_4BL_TGACv1_321965_AA1067260	TraesCS4A02G580900LC		TraesCS7A02G177700
															TRIAE_CS42_4BL_TGACv1_322731_AA1072860	TraesCS4A02G584200LC		TraesCS7A02G176200
															TRIAE_CS42_4BL_TGACv1_321731_AA1064760	TraesCS4A02G581200LC		TraesCS7A02G177500
															TRIAE_CS42_4BL_TGACv1_321731_AA1064780	TraesCS4A02G579500LC		TraesCS7A02G176300
															TRIAE_CS42_4BL_TGACv1_321515_AA1061720	TraesCS4A02G583800LC		TraesCS7A02G175000
															TRIAE_CS42_4BL_TGACv1_320432_AA1038940	TraesCS4A02G585700LC		TraesCS7A02G177200
															TRIAE_CS42_4BL_TGACv1_320432_AA1038930	TraesCS4A02G587500LC		TraesCS7A02G178000
															TRIAE_CS42_4BL_TGACv1_321581_AA1062480	TraesCS4A02G587200LC		TraesCS7A02G176500
															TRIAE_CS42_4AS_TGACv1_307246_AA1018740	TraesCS4A02G579200LC		TraesCS7A02G178100
															TRIAE_CS42_4BL_TGACv1_320575_AA1043590	TraesCS4A02G580210LC		TraesCS7A02G178500
															TRIAE_CS42_4BL_TGACv1_320575_AA1043630	TraesCS4A02G584900LC		TraesCS7A02G175200
															TRIAE_CS42_4BL_TGACv1_320575_AA1043640	TraesCS4A02G582000LC		TraesCS7A02G177100
															TRIAE_CS42_4BL_TGACv1_320575_AA1043580	TraesCS4A02G403700		TraesCS7A02G177800
															TRIAE_CS42_4BL_TGACv1_320753_AA1047920	TraesCS4A02G404700		TraesCS7A02G177900
															TRIAE_CS42_4BL_TGACv1_320753_AA1047910	TraesCS4A02G404500		ENSRNA050013748
															TRIAE_CS42_4AS_TGACv1_308773_AA1029400	TraesCS4A02G406000		TRIAE_CS42_U_TGACv1_656673_AA2151280
															TRIAE_CS42_4AS_TGACv1_308773_AA1029410	TraesCS4A02G406100		TRIAE_CS42_U_TGACv1_656673_AA2151280
															TRIAE_CS42_4BS_TGACv1_328381_AA1087170	TraesCS4A02G403500		TRIAE_CS42_7AS_TGACv1_569034_AA1805320
															TRIAE_CS42_4BL_TGACv1_321844_AA1066150	TraesCS4A02G402500		TRIAE_CS42_7AS_TGACv1_569034_AA1805330
															TraesCS4A02G119700LC	TraesCS4A02G405000		TRIAE_CS42_7AS_TGACv1_569034_AA1805340
															TraesCS4A02G122000LC	TraesCS4A02G406300		TRIAE_CS42_7AS_TGACv1_569580_AA1819540
															TraesCS4A02G120800LC	TraesCS4A02G402900		TRIAE_CS42_7AS_TGACv1_569711_AA1822320
															TraesCS4A02G121600LC	TraesCS4A02G401800		TRIAE_CS42_7AS_TGACv1_569711_AA1822340
															TraesCS4A02G120400LC	TraesCS4A02G407200		TRIAE_CS42_7AS_TGACv1_569711_AA1822330
															TraesCS4A02G121310LC	TraesCS4A02G406400		TRIAE_CS42_7AS_TGACv1_569711_AA1822350
															TraesCS4A02G119000LC	TraesCS4A02G407900		TRIAE_CS42_7AS_TGACv1_569599_AA1820010
															TraesCS4A02G119500LC	TraesCS4A02G403300		TRIAE_CS42_7AS_TGACv1_569470_AA1816840
															TraesCS4A02G121000LC	TraesCS4A02G402600		TRIAE_CS42_7AS_TGACv1_569470_AA1816830
															TraesCS4A02G118500LC	TraesCS4A02G405700		TRIAE_CS42_7AS_TGACv1_570152_AA1831290
															TraesCS4A02G118400LC	TraesCS4A02G406200		TRIAE_CS42_7AS_TGACv1_570881_AA1841930
															TraesCS4A02G121100LC	TraesCS4A02G407100		TRIAE_CS42_7AS_TGACv1_570881_AA1841920
															TraesCS4A02G118700LC	TraesCS4A02G402200		TRIAE_CS42_7AS_TGACv1_570473_AA1836240
															TraesCS4A02G121610LC	TraesCS4A02G405300		TRIAE_CS42_7AS_TGACv1_570473_AA1836250
															TraesCS4A02G121300LC	TraesCS4A02G405200		TRIAE_CS42_7AS_TGACv1_570473_AA1836280
															TraesCS4A02G120200LC	TraesCS4A02G404300		TRIAE_CS42_7AS_TGACv1_570778_AA1840800
															TraesCS4A02G120700LC	TraesCS4A02G406500		TRIAE_CS42_7AS_TGACv1_570778_AA1840790
															TraesCS4A02G119800LC	TraesCS4A02G402000		TRIAE_CS42_7AS_TGACv1_569565_AA1819250
															TraesCS4A02G118600LC	TraesCS4A02G402100		TRIAE_CS42_7AS_TGACv1_570935_AA1842660
															TraesCS4A02G119900LC	TraesCS4A02G404400		TRIAE_CS42_7AS_TGACv1_570473_AA1836230
															TraesCS4A02G118800LC	TraesCS4A02G402700		TRIAE_CS42_7AS_TGACv1_570717_AA1839730
															TraesCS4A02G119200LC	TraesCS4A02G405900		TRIAE_CS42_7AS_TGACv1_571446_AA1847770
															TraesCS4A02G119400LC	TraesCS4A02G403200		TRIAE_CS42_7AS_TGACv1_571446_AA1847780
															TraesCS4A02G120600LC	TraesCS4A02G404100		TRIAE_CS42_7AS_TGACv1_571347_AA1847010
															TraesCS4A02G121900LC	TraesCS4A02G405400		TRIAE_CS42_7AS_TGACv1_569363_AA1814270
															TraesCS4A02G120000LC	TraesCS4A02G408000		TRIAE_CS42_7AS_TGACv1_569363_AA1814260
															TraesCS4A02G121500LC	TraesCS4A02G405100		TRIAE_CS42_7AS_TGACv1_571046_AA1843860
															TraesCS4A02G121800LC	TraesCS4A02G403900		TRIAE_CS42_7AS_TGACv1_570852_AA1841660
															TraesCS4A02G119300LC	TraesCS4A02G404900		TRIAE_CS42_7AS_TGACv1_570852_AA1841670
															TraesCS4A02G122100LC	TraesCS4A02G403400		TRIAE_CS42_7AS_TGACv1_571397_AA1847350
															TraesCS4A02G118910LC	TraesCS4A02G405500		TRIAE_CS42_7AS_TGACv1_571397_AA1847340
															TraesCS4A02G119600LC	TraesCS4A02G407500		TRIAE_CS42_7AS_TGACv1_571046_AA1843870
															TraesCS4A02G118900LC	TraesCS4A02G403600		TRIAE_CS42_7AS_TGACv1_571347_AA1847000
															TraesCS4A02G122300LC	TraesCS4A02G404200		TRIAE_CS42_7BS_TGACv1_591794_AA1921450
															TraesCS4A02G122200LC	TraesCS4A02G406800		TRIAE_CS42_7BS_TGACv1_591794_AA1921380
															TraesCS4A02G120500LC	TraesCS4A02G405600		TRIAE_CS42_7BS_TGACv1_591794_AA1921350
															TraesCS4A02G121400LC	TraesCS4A02G404000		TRIAE_CS42_7BS_TGACv1_592050_AA1929210
															TraesCS4A02G120900LC	TraesCS4A02G402400		TRIAE_CS42_7BS_TGACv1_592120_AA1931080
															TraesCS4A02G119100LC	TraesCS4A02G406900		TRIAE_CS42_7BS_TGACv1_592106_AA1930640
															TraesCS4A02G121700LC	TraesCS4A02G402300		TRIAE_CS42_7BS_TGACv1_592408_AA1937510
															TraesCS4A02G120300LC	TraesCS4A02G403000		TRIAE_CS42_7BS_TGACv1_592567_AA1940480
															TraesCS4A02G121200LC	TraesCS4A02G403800		TRIAE_CS42_7BS_TGACv1_592420_AA1937780
															TraesCS4A02G122400LC	TraesCS4A02G404800		TRIAE_CS42_7BS_TGACv1_592303_AA1935340
															TraesCS4A02G120100LC	TraesCS4A02G407000		TRIAE_CS42_7BS_TGACv1_592582_AA1940730
															TraesCS4A02G122500LC	TraesCS4A02G407400		TRIAE_CS42_7BS_TGACv1_592978_AA1946990
															TraesCS4A02G118400	TraesCS4A02G406600		TRIAE_CS42_7BS_TGACv1_593342_AA1950610
															TraesCS4A02G118000	TraesCS4A02G402800		TRIAE_CS42_7BS_TGACv1_593440_AA1951640
															TraesCS4A02G117500	TraesCS4A02G404600		TRIAE_CS42_7BS_TGACv1_594008_AA1955490
															TraesCS4A02G117100	TraesCS4A02G407600		TRIAE_CS42_7BS_TGACv1_593553_AA1952480
															TraesCS4A02G118100	TraesCS4A02G405800		TRIAE_CS42_7BS_TGACv1_594783_AA1958390
															TraesCS4A02G117800	TraesCS4A02G407800		TRIAE_CS42_7BS_TGACv1_595270_AA1958860
															TraesCS4A02G117900	TraesCS4A02G407300		TRIAE_CS42_7DS_TGACv1_621762_AA2025470
															TraesCS4A02G118200	TraesCS4A02G407700		TRIAE_CS42_7DS_TGACv1_621382_AA2013530
															TraesCS4A02G118300	TraesCS4A02G406700		TRIAE_CS42_7DS_TGACv1_621382_AA2013540
															TraesCS4A02G118600	TraesCS4A02G403100		TRIAE_CS42_7DS_TGACv1_621860_AA2027900
															TraesCS4A02G117200	ENSRNA050008187		TRIAE_CS42_7DS_TGACv1_621542_AA2018910
															TraesCS4A02G117700	ENSRNA050008260		TRIAE_CS42_7DS_TGACv1_621669_AA2022710
															TraesCS4A02G117400	ENSRNA050008262		TRIAE_CS42_7DS_TGACv1_621669_AA2022720
															TraesCS4A02G117600	TRIAE_CS42_U_TGACv1_643740_AA2134570		TRIAE_CS42_7DS_TGACv1_623547_AA2054360
															TraesCS4A02G116900	TRIAE_CS42_U_TGACv1_643740_AA2134580		TRIAE_CS42_7DS_TGACv1_621708_AA2023910
															TraesCS4A02G118500	TRIAE_CS42_U_TGACv1_643740_AA2134590		TRIAE_CS42_7DS_TGACv1_621708_AA2023900
															TraesCS4A02G117300	TRIAE_CS42_U_TGACv1_642658_AA2121100		TRIAE_CS42_7DS_TGACv1_623676_AA2055200
															TraesCS4A02G117000	TRIAE_CS42_7AS_TGACv1_569850_AA1825320		TRIAE_CS42_7DS_TGACv1_623409_AA2052850
															ENSRNA050018860	TRIAE_CS42_7AS_TGACv1_569429_AA1815680		TRIAE_CS42_7DS_TGACv1_622932_AA2047470
															TRIAE_CS42_U_TGACv1_644339_AA2138960	TRIAE_CS42_7AS_TGACv1_569850_AA1825290		TRIAE_CS42_7DS_TGACv1_625005_AA2064200
															TRIAE_CS42_4DL_TGACv1_342802_AA1122490	TRIAE_CS42_7AS_TGACv1_569850_AA1825310		TRIAE_CS42_7DS_TGACv1_625005_AA2064210
															TRIAE_CS42_4DL_TGACv1_343398_AA1133960	TRIAE_CS42_5DS_TGACv1_456487_AA1471880		TRIAE_CS42_7DS_TGACv1_624547_AA2061930
															TRIAE_CS42_4DL_TGACv1_343116_AA1130120	TRIAE_CS42_1BL_TGACv1_033858_AA0142370		TRIAE_CS42_7DS_TGACv1_624547_AA2061940
															TRIAE_CS42_4DL_TGACv1_343116_AA1130140	TRIAE_CS42_7BS_TGACv1_592382_AA1937090		TRIAE_CS42_7DS_TGACv1_624547_AA2061940
															TRIAE_CS42_4DL_TGACv1_343116_AA1130130	TRIAE_CS42_3B_TGACv1_222934_AA0773470		TRIAE_CS42_7DS_TGACv1_623221_AA2050850
															TRIAE_CS42_4DL_TGACv1_343905_AA1141300	TRIAE_CS42_4DL_TGACv1_343079_AA1129130		TRIAE_CS42_U_TGACv1_641465_AA2095940
															TRIAE_CS42_4DL_TGACv1_344108_AA1143780	TRIAE_CS42_4DL_TGACv1_343229_AA1131810		TRIAE_CS42_U_TGACv1_641465_AA2095920
															TRIAE_CS42_4DL_TGACv1_344109_AA1143810	TRIAE_CS42_4DL_TGACv1_343470_AA1134950		TRIAE_CS42_U_TGACv1_641465_AA2095910
															TRIAE_CS42_4DL_TGACv1_343552_AA1136440	TRIAE_CS42_4AL_TGACv1_288216_AA0940650		TRIAE_CS42_6AS_TGACv1_488327_AA1575080
															TRIAE_CS42_4DL_TGACv1_345086_AA1151560	TRIAE_CS42_4AL_TGACv1_288353_AA0946090		TRIAE_CS42_U_TGACv1_643360_AA2131150
															TRIAE_CS42_4AS_TGACv1_306532_AA1009770	TRIAE_CS42_4AL_TGACv1_288353_AA0946070		TRIAE_CS42_7AS_TGACv1_571417_AA1847550
															TRIAE_CS42_4AS_TGACv1_307370_AA1019910	TRIAE_CS42_4AL_TGACv1_288353_AA0946100		TraesCS7A02G233500LC
															TRIAE_CS42_4AS_TGACv1_306744_AA1012700	TRIAE_CS42_4AL_TGACv1_288353_AA0946060		TraesCS7A02G233600LC
															TRIAE_CS42_4AS_TGACv1_306778_AA1013240	TRIAE_CS42_4AL_TGACv1_288230_AA0941530		TraesCS7A02G235100LC
															TRIAE_CS42_4AS_TGACv1_307215_AA1018520	TRIAE_CS42_4DL_TGACv1_344082_AA1143430		TraesCS7A02G235900LC
															TRIAE_CS42_4AS_TGACv1_307215_AA1018510	TRIAE_CS42_4DL_TGACv1_343229_AA1131850		TraesCS7A02G234300LC
															TRIAE_CS42_4AS_TGACv1_307293_AA1019270	TRIAE_CS42_4DL_TGACv1_344745_AA1149480		TraesCS7A02G235600LC
															TRIAE_CS42_4AS_TGACv1_307293_AA1019260	TRIAE_CS42_4AL_TGACv1_288758_AA0957350		TraesCS7A02G234000LC
															TRIAE_CS42_4AS_TGACv1_308033_AA1025380	TRIAE_CS42_4AL_TGACv1_288758_AA0957380		TraesCS7A02G233700LC
															TRIAE_CS42_4AS_TGACv1_308166_AA1026470	TRIAE_CS42_4AL_TGACv1_288758_AA0957370		TraesCS7A02G233900LC
															TRIAE_CS42_4AS_TGACv1_307293_AA1019250	TRIAE_CS42_4AL_TGACv1_288758_AA0957360		TraesCS7A02G233310LC
															TRIAE_CS42_4AS_TGACv1_306598_AA1010890	TRIAE_CS42_4AL_TGACv1_288758_AA0957340		TraesCS7A02G235800LC
															TRIAE_CS42_4BL_TGACv1_320688_AA1046250	TRIAE_CS42_4AL_TGACv1_288717_AA0956330		TraesCS7A02G233800LC
															TRIAE_CS42_4AS_TGACv1_313239_AA1031910	TRIAE_CS42_4AL_TGACv1_288717_AA0956320		TraesCS7A02G234500LC
															TRIAE_CS42_U_TGACv1_641173_AA2087330	TRIAE_CS42_4AL_TGACv1_288230_AA0941500		TraesCS7A02G234400LC
															TRIAE_CS42_U_TGACv1_641173_AA2087340	TRIAE_CS42_4AL_TGACv1_288479_AA0949790		TraesCS7A02G234800LC
															TRIAE_CS42_4AS_TGACv1_306386_AA1007480	TRIAE_CS42_4AL_TGACv1_288479_AA0949810		TraesCS7A02G235500LC
															TRIAE_CS42_4BL_TGACv1_321654_AA1063680	TRIAE_CS42_4DL_TGACv1_343876_AA1140880		TraesCS7A02G235200LC
															TRIAE_CS42_4BL_TGACv1_322584_AA1072160	TRIAE_CS42_4DL_TGACv1_343876_AA1140870		TraesCS7A02G235000LC
															TRIAE_CS42_4AS_TGACv1_308488_AA1028260	TRIAE_CS42_4DL_TGACv1_343876_AA1140910		TraesCS7A02G235700LC
															TRIAE_CS42_4AS_TGACv1_308503_AA1028290	TRIAE_CS42_4DL_TGACv1_343876_AA1140900		TraesCS7A02G235400LC
															TRIAE_CS42_4AS_TGACv1_307370_AA1019890	TRIAE_CS42_4AL_TGACv1_288885_AA0960510		TraesCS7A02G236200LC
															TRIAE_CS42_4BL_TGACv1_322352_AA1070810	TRIAE_CS42_4AL_TGACv1_288798_AA0958400		TraesCS7A02G233400LC
															TRIAE_CS42_4BL_TGACv1_320749_AA1047770	TRIAE_CS42_4DL_TGACv1_344814_AA1149970		TraesCS7A02G234900LC
															TRIAE_CS42_4BL_TGACv1_320752_AA1047880	TRIAE_CS42_4AL_TGACv1_288216_AA0940640		TraesCS7A02G233300LC
															TRIAE_CS42_4BL_TGACv1_322384_AA1070990	TRIAE_CS42_4AL_TGACv1_288783_AA0958150		TraesCS7A02G234600LC
															TRIAE_CS42_4BL_TGACv1_321758_AA1065080	TRIAE_CS42_4AL_TGACv1_288783_AA0958120		TraesCS7A02G235300LC
															TraesCS4A02G124000LC	TRIAE_CS42_4DL_TGACv1_344864_AA1150210		TraesCS7A02G233910LC
															TraesCS4A02G124100LC	TRIAE_CS42_4AL_TGACv1_288843_AA0959430		TraesCS7A02G234100LC
															TraesCS4A02G123700LC	TRIAE_CS42_4AL_TGACv1_288843_AA0959410		TraesCS7A02G236000LC
															TraesCS4A02G123600LC	TRIAE_CS42_4AL_TGACv1_288843_AA0959420		TraesCS7A02G234700LC
															TraesCS4A02G123000LC	TRIAE_CS42_4AL_TGACv1_288865_AA0960060		TraesCS7A02G236100LC
															TraesCS4A02G122900LC	TRIAE_CS42_4AL_TGACv1_289132_AA0965450		TraesCS7A02G234200LC
															TraesCS4A02G123400LC	TRIAE_CS42_4DL_TGACv1_344776_AA1149770		TraesCS7A02G179200
															TraesCS4A02G122800LC	TRIAE_CS42_4AL_TGACv1_288798_AA0958380		TraesCS7A02G180500
															TraesCS4A02G122700LC	TRIAE_CS42_4AL_TGACv1_288353_AA0946120		TraesCS7A02G183100
															TraesCS4A02G123800LC	TRIAE_CS42_4AL_TGACv1_288230_AA0941480		TraesCS7A02G182400
															TraesCS4A02G123200LC	TRIAE_CS42_4AL_TGACv1_289418_AA0970720		TraesCS7A02G182600
															TraesCS4A02G123100LC	TRIAE_CS42_4AL_TGACv1_289418_AA0970710		TraesCS7A02G180100
															TraesCS4A02G122600LC	TRIAE_CS42_4AL_TGACv1_288843_AA0959440		TraesCS7A02G182100
															TraesCS4A02G123500LC	TRIAE_CS42_4AL_TGACv1_288843_AA0959480		TraesCS7A02G179700
															TraesCS4A02G124300LC	TRIAE_CS42_4AL_TGACv1_288843_AA0959470		TraesCS7A02G180200
															TraesCS4A02G123300LC	TRIAE_CS42_4AL_TGACv1_289466_AA0971640		TraesCS7A02G180000
															TraesCS4A02G124200LC	TRIAE_CS42_4AL_TGACv1_289466_AA0971650		TraesCS7A02G181000
															TraesCS4A02G123900LC	TRIAE_CS42_4AL_TGACv1_290541_AA0986500		TraesCS7A02G180600
															TraesCS4A02G118900	TRIAE_CS42_4AL_TGACv1_290812_AA0989580		TraesCS7A02G183400
															TraesCS4A02G120800	TRIAE_CS42_4DL_TGACv1_345275_AA1152550		TraesCS7A02G179600
															TraesCS4A02G120300	TRIAE_CS42_4AL_TGACv1_290844_AA0989980		TraesCS7A02G179900
															TraesCS4A02G120700	TRIAE_CS42_4AL_TGACv1_290844_AA0989970		TraesCS7A02G178800
															TraesCS4A02G120100	TRIAE_CS42_4AL_TGACv1_290844_AA0989960		TraesCS7A02G182900
															TraesCS4A02G120900	TRIAE_CS42_4AL_TGACv1_289937_AA0979120		TraesCS7A02G183300
															TraesCS4A02G119000	TRIAE_CS42_4AL_TGACv1_289936_AA0979080		TraesCS7A02G181900
															TraesCS4A02G122100	TRIAE_CS42_4AL_TGACv1_290812_AA0989590		TraesCS7A02G182700
															TraesCS4A02G121000	TRIAE_CS42_4AL_TGACv1_290812_AA0989600		TraesCS7A02G182000
															TraesCS4A02G121100	TRIAE_CS42_4AL_TGACv1_291146_AA0992480		TraesCS7A02G179300
															TraesCS4A02G119900	TRIAE_CS42_4AL_TGACv1_289132_AA0965420		TraesCS7A02G181300
															TraesCS4A02G122300	TRIAE_CS42_4AL_TGACv1_289132_AA0965430		TraesCS7A02G180700
															TraesCS4A02G121400	TRIAE_CS42_4AL_TGACv1_289132_AA0965440		TraesCS7A02G180300
															TraesCS4A02G119300	TRIAE_CS42_4AL_TGACv1_290726_AA0988660		TraesCS7A02G181400
															TraesCS4A02G120400	TRIAE_CS42_4AL_TGACv1_292371_AA0998660		TraesCS7A02G181600
															TraesCS4A02G119800	TRIAE_CS42_7DS_TGACv1_622068_AA2032080		TraesCS7A02G182500
															TraesCS4A02G121600	TRIAE_CS42_4AL_TGACv1_289936_AA0979070		TraesCS7A02G181800
															TraesCS4A02G120600	TRIAE_CS42_4AL_TGACv1_289936_AA0979040		TraesCS7A02G183200
															TraesCS4A02G118700	TRIAE_CS42_4AL_TGACv1_289936_AA0979050		TraesCS7A02G180900
															TraesCS4A02G121900	TRIAE_CS42_7DS_TGACv1_622400_AA2038890		TraesCS7A02G181500
															TraesCS4A02G119400	TRIAE_CS42_7DS_TGACv1_622400_AA2038880		TraesCS7A02G182300
															TraesCS4A02G121300	TRIAE_CS42_4AL_TGACv1_292651_AA0999390		TraesCS7A02G179500
															TraesCS4A02G119100	TRIAE_CS42_7DS_TGACv1_622068_AA2032200		TraesCS7A02G179100
															TraesCS4A02G119200	TRIAE_CS42_7DS_TGACv1_622068_AA2032150		TraesCS7A02G182200
															TraesCS4A02G121200	TRIAE_CS42_7DS_TGACv1_622068_AA2032180		TraesCS7A02G181200
															TraesCS4A02G120500	TRIAE_CS42_7DS_TGACv1_623430_AA2053100		TraesCS7A02G182800
															TraesCS4A02G119700	TRIAE_CS42_7DS_TGACv1_623430_AA2053050		TraesCS7A02G179000
															TraesCS4A02G121500	TRIAE_CS42_U_TGACv1_641530_AA2097270		TraesCS7A02G179800
															TraesCS4A02G120200	TRIAE_CS42_4BL_TGACv1_320826_AA1049550		TraesCS7A02G179400
															TraesCS4A02G118800	TRIAE_CS42_4BL_TGACv1_320826_AA1049570		TraesCS7A02G183000
															TraesCS4A02G122200	TRIAE_CS42_4BL_TGACv1_320826_AA1049560		TraesCS7A02G180800
															TraesCS4A02G122400	TRIAE_CS42_U_TGACv1_641697_AA2101740		TraesCS7A02G181100
															TraesCS4A02G120000	TRIAE_CS42_4BL_TGACv1_320751_AA1047840		TraesCS7A02G178900
															TraesCS4A02G121700	TRIAE_CS42_4BL_TGACv1_320474_AA1040730		TraesCS7A02G180400
															TraesCS4A02G121800	TRIAE_CS42_4BL_TGACv1_322043_AA1068010		ENSRNA050009382
															TRIAE_CS42_U_TGACv1_700821_AA2163680	TRIAE_CS42_U_TGACv1_641806_AA2104650		ENSRNA050009384
															TRIAE_CS42_3B_TGACv1_241139_AA0833510	TRIAE_CS42_4BL_TGACv1_320764_AA1048170		ENSRNA050009476
															TRIAE_CS42_6AL_TGACv1_476054_AA1536800	TRIAE_CS42_4BL_TGACv1_320764_AA1048150		ENSRNA050009479
															TRIAE_CS42_1AS_TGACv1_019081_AA0060170	TRIAE_CS42_4BL_TGACv1_321703_AA1064320		ENSRNA050013746
															TRIAE_CS42_4DL_TGACv1_342413_AA1113080	TRIAE_CS42_4BL_TGACv1_321703_AA1064330		TRIAE_CS42_U_TGACv1_642897_AA2124580
															TRIAE_CS42_4DL_TGACv1_342482_AA1114840	TRIAE_CS42_U_TGACv1_641382_AA2093450		TRIAE_CS42_U_TGACv1_642897_AA2124570
															TRIAE_CS42_4DL_TGACv1_342482_AA1114820	TRIAE_CS42_U_TGACv1_640928_AA2079470		TRIAE_CS42_7AS_TGACv1_569045_AA1805670
															TRIAE_CS42_4DL_TGACv1_342413_AA1113010	TRIAE_CS42_4BL_TGACv1_321370_AA1059690		TRIAE_CS42_7AS_TGACv1_569045_AA1805610
															TRIAE_CS42_4DL_TGACv1_342413_AA1113000	TRIAE_CS42_6BL_TGACv1_499411_AA1581890		TRIAE_CS42_7AS_TGACv1_569045_AA1805630
															TRIAE_CS42_4DL_TGACv1_342413_AA1113020	TRIAE_CS42_U_TGACv1_647263_AA2147520		TRIAE_CS42_7AS_TGACv1_569045_AA1805620
															TRIAE_CS42_4DL_TGACv1_342540_AA1116100	TRIAE_CS42_U_TGACv1_647263_AA2147530		TRIAE_CS42_7AS_TGACv1_569045_AA1805650
															TRIAE_CS42_4DL_TGACv1_342540_AA1116090	TraesCS4A02G600900LC		TRIAE_CS42_7AS_TGACv1_569468_AA1816690
															TRIAE_CS42_4DL_TGACv1_342540_AA1116110	TraesCS4A02G602900LC		TRIAE_CS42_7AS_TGACv1_569159_AA1808820
															TRIAE_CS42_4DL_TGACv1_342482_AA1114830	TraesCS4A02G601400LC		TRIAE_CS42_7AS_TGACv1_569159_AA1808800
															TRIAE_CS42_4DL_TGACv1_342672_AA1119530	TraesCS4A02G603300LC		TRIAE_CS42_7AS_TGACv1_569815_AA1824570
															TRIAE_CS42_4DL_TGACv1_342998_AA1127290	TraesCS4A02G601800LC		TRIAE_CS42_7AS_TGACv1_569815_AA1824580
															TRIAE_CS42_7AL_TGACv1_556289_AA1760130	TraesCS4A02G598100LC		TRIAE_CS42_7AS_TGACv1_569468_AA1816710
															TRIAE_CS42_4DL_TGACv1_343130_AA1130300	TraesCS4A02G599800LC		TRIAE_CS42_7AS_TGACv1_569935_AA1827180
															TRIAE_CS42_4DL_TGACv1_343812_AA1139990	TraesCS4A02G602300LC		TRIAE_CS42_U_TGACv1_646374_AA2146390
															TRIAE_CS42_4DL_TGACv1_344230_AA1145240	TraesCS4A02G601100LC		TRIAE_CS42_U_TGACv1_646374_AA2146400
															TRIAE_CS42_4DL_TGACv1_343529_AA1136050	TraesCS4A02G599200LC		TRIAE_CS42_7AS_TGACv1_569977_AA1828010
															TRIAE_CS42_4DL_TGACv1_344230_AA1145230	TraesCS4A02G599700LC		TRIAE_CS42_7AS_TGACv1_570276_AA1833240
															TRIAE_CS42_4DL_TGACv1_345316_AA1152680	TraesCS4A02G597700LC		TRIAE_CS42_7AS_TGACv1_570276_AA1833230
															TRIAE_CS42_4DL_TGACv1_343119_AA1130190	TraesCS4A02G601000LC		TRIAE_CS42_7AS_TGACv1_569208_AA1810370
															TRIAE_CS42_4DL_TGACv1_344373_AA1146590	TraesCS4A02G603700LC		TRIAE_CS42_7AS_TGACv1_570029_AA1829070
															TRIAE_CS42_4DL_TGACv1_343812_AA1139980	TraesCS4A02G597300LC		TRIAE_CS42_7AS_TGACv1_570309_AA1833720
															TRIAE_CS42_4DL_TGACv1_343846_AA1140340	TraesCS4A02G597400LC		TRIAE_CS42_7AS_TGACv1_570814_AA1841260
															TRIAE_CS42_4DL_TGACv1_346183_AA1155260	TraesCS4A02G597200LC		TRIAE_CS42_7AS_TGACv1_570667_AA1839210
															TRIAE_CS42_2AL_TGACv1_108750_AA0328520	TraesCS4A02G598400LC		TRIAE_CS42_7AS_TGACv1_570016_AA1828750
															TRIAE_CS42_4AS_TGACv1_306836_AA1013970	TraesCS4A02G598200LC		TRIAE_CS42_7AS_TGACv1_570016_AA1828730
															TRIAE_CS42_4AS_TGACv1_306278_AA1005620	TraesCS4A02G596900LC		TRIAE_CS42_7AS_TGACv1_570016_AA1828760
															TRIAE_CS42_4AS_TGACv1_306406_AA1007710	TraesCS4A02G602700LC		TRIAE_CS42_7AS_TGACv1_571100_AA1844490
															TRIAE_CS42_4AS_TGACv1_306406_AA1007690	TraesCS4A02G602800LC		TRIAE_CS42_7AS_TGACv1_571100_AA1844520
															TRIAE_CS42_4AS_TGACv1_306406_AA1007700	TraesCS4A02G597900LC		TRIAE_CS42_7AS_TGACv1_570016_AA1828800
															TRIAE_CS42_4AS_TGACv1_306671_AA1011880	TraesCS4A02G600800LC		TRIAE_CS42_7AS_TGACv1_571326_AA1846880
															TRIAE_CS42_4AS_TGACv1_307478_AA1020600	TraesCS4A02G603100LC		TRIAE_CS42_7AS_TGACv1_571326_AA1846900
															TRIAE_CS42_4AS_TGACv1_307478_AA1020590	TraesCS4A02G601700LC		TRIAE_CS42_7AS_TGACv1_571326_AA1846870
															TRIAE_CS42_4AS_TGACv1_306353_AA1006830	TraesCS4A02G599100LC		TRIAE_CS42_7AS_TGACv1_569977_AA1828020
															TRIAE_CS42_4AS_TGACv1_307165_AA1017850	TraesCS4A02G599400LC		TRIAE_CS42_7AS_TGACv1_571217_AA1846010
															TRIAE_CS42_4AS_TGACv1_307165_AA1017860	TraesCS4A02G600000LC		TRIAE_CS42_7AS_TGACv1_571217_AA1846000
															TRIAE_CS42_4AS_TGACv1_307019_AA1016180	TraesCS4A02G602000LC		TRIAE_CS42_7AS_TGACv1_571644_AA1849060
															TRIAE_CS42_4AS_TGACv1_307021_AA1016220	TraesCS4A02G602500LC		TRIAE_CS42_7AS_TGACv1_571644_AA1849050
															TRIAE_CS42_4AS_TGACv1_307021_AA1016240	TraesCS4A02G600100LC		TRIAE_CS42_7AS_TGACv1_571144_AA1845030
															TRIAE_CS42_4AS_TGACv1_307021_AA1016210	TraesCS4A02G600500LC		TRIAE_CS42_7AS_TGACv1_571900_AA1850620
															TRIAE_CS42_4AS_TGACv1_307019_AA1016160	TraesCS4A02G600700LC		TRIAE_CS42_3AS_TGACv1_211060_AA0684330
															TRIAE_CS42_4AS_TGACv1_306836_AA1013960	TraesCS4A02G599000LC		TRIAE_CS42_7AS_TGACv1_571644_AA1849070
															TRIAE_CS42_4AS_TGACv1_306257_AA1005220	TraesCS4A02G601900LC		TRIAE_CS42_3B_TGACv1_220654_AA0714120
															TRIAE_CS42_4AS_TGACv1_306257_AA1005210	TraesCS4A02G597000LC		TRIAE_CS42_7BS_TGACv1_591806_AA1921830
															TRIAE_CS42_4AS_TGACv1_306257_AA1005205	TraesCS4A02G603500LC		TRIAE_CS42_7BS_TGACv1_591887_AA1924480
															TRIAE_CS42_4AS_TGACv1_307478_AA1020610	TraesCS4A02G599500LC		TRIAE_CS42_6AL_TGACv1_484018_AA1537890
															TRIAE_CS42_4AS_TGACv1_307934_AA1024560	TraesCS4A02G598700LC		TRIAE_CS42_7BS_TGACv1_592034_AA1928920
															TRIAE_CS42_4AS_TGACv1_307249_AA1018820	TraesCS4A02G602100LC		TRIAE_CS42_7BS_TGACv1_592637_AA1941990
															TRIAE_CS42_4AS_TGACv1_308158_AA1026430	TraesCS4A02G597100LC		TRIAE_CS42_7BS_TGACv1_592637_AA1941980
															TRIAE_CS42_4AS_TGACv1_308158_AA1026440	TraesCS4A02G602200LC		TRIAE_CS42_7BS_TGACv1_592637_AA1941970
															TRIAE_CS42_4AS_TGACv1_307739_AA1023120	TraesCS4A02G599600LC		TRIAE_CS42_1AS_TGACv1_019196_AA0062810
															TRIAE_CS42_4AS_TGACv1_307249_AA1018800	TraesCS4A02G598900LC		TRIAE_CS42_7BS_TGACv1_592980_AA1947030
															TRIAE_CS42_4AS_TGACv1_306257_AA1005180	TraesCS4A02G603600LC		TRIAE_CS42_7BS_TGACv1_593392_AA1951010
															TRIAE_CS42_4AS_TGACv1_306257_AA1005190	TraesCS4A02G598800LC		TRIAE_CS42_7BS_TGACv1_594170_AA1956450
															TRIAE_CS42_4AS_TGACv1_307572_AA1021530	TraesCS4A02G597800LC		TRIAE_CS42_7BS_TGACv1_593821_AA1954600
															TRIAE_CS42_4BL_TGACv1_320968_AA1052790	TraesCS4A02G601300LC		TRIAE_CS42_7BS_TGACv1_593031_AA1947510
															TRIAE_CS42_4BL_TGACv1_320740_AA1047610	TraesCS4A02G603800LC		TRIAE_CS42_4AL_TGACv1_288380_AA0946910
															TRIAE_CS42_4AS_TGACv1_316930_AA1032130	TraesCS4A02G598300LC		TRIAE_CS42_7DS_TGACv1_621393_AA2013970
															TRIAE_CS42_4BL_TGACv1_321702_AA1064270	TraesCS4A02G602400LC		TRIAE_CS42_7DS_TGACv1_622111_AA2032940
															TRIAE_CS42_4BL_TGACv1_321702_AA1064280	TraesCS4A02G603400LC		TRIAE_CS42_7DS_TGACv1_621881_AA2028500
															TRIAE_CS42_4BL_TGACv1_320795_AA1048910	TraesCS4A02G600200LC		TRIAE_CS42_7DS_TGACv1_622968_AA2047930
															TRIAE_CS42_4BL_TGACv1_320907_AA1051380	TraesCS4A02G597600LC		TRIAE_CS42_7DS_TGACv1_621830_AA2027150
															TRIAE_CS42_4BL_TGACv1_320907_AA1051390	TraesCS4A02G603000LC		TRIAE_CS42_7DS_TGACv1_621393_AA2014000
															TRIAE_CS42_4AS_TGACv1_308096_AA1025750	TraesCS4A02G597500LC		TRIAE_CS42_7DS_TGACv1_623013_AA2048520
															TRIAE_CS42_4BL_TGACv1_321438_AA1060420	TraesCS4A02G603200LC		TRIAE_CS42_7DS_TGACv1_623973_AA2058030
															TRIAE_CS42_4BL_TGACv1_321438_AA1060400	TraesCS4A02G600400LC		TRIAE_CS42_7DS_TGACv1_623017_AA2048540
															TRIAE_CS42_4BL_TGACv1_321702_AA1064290	TraesCS4A02G598500LC		TRIAE_CS42_7DS_TGACv1_622683_AA2043900
															TRIAE_CS42_4BL_TGACv1_321624_AA1063310	TraesCS4A02G598000LC		TRIAE_CS42_7DS_TGACv1_622683_AA2043910
															TRIAE_CS42_4BL_TGACv1_320837_AA1049910	TraesCS4A02G600300LC		TRIAE_CS42_7DS_TGACv1_623263_AA2051430
															TRIAE_CS42_4BL_TGACv1_320837_AA1049920	TraesCS4A02G599300LC		TRIAE_CS42_7DS_TGACv1_623838_AA2056670
															TRIAE_CS42_4AS_TGACv1_309389_AA1030820	TraesCS4A02G600600LC		TRIAE_CS42_7DS_TGACv1_623329_AA2052150
															TRIAE_CS42_4BL_TGACv1_322564_AA1072080	TraesCS4A02G602600LC		TRIAE_CS42_7DS_TGACv1_628405_AA2067310
															TRIAE_CS42_U_TGACv1_641652_AA2100500	TraesCS4A02G598600LC		TRIAE_CS42_7DS_TGACv1_621497_AA2017390
															TRIAE_CS42_4BL_TGACv1_321088_AA1055070	TraesCS4A02G597110LC		TRIAE_CS42_7DS_TGACv1_622683_AA2043920
															TRIAE_CS42_4BL_TGACv1_321737_AA1064840	TraesCS4A02G601600LC		TRIAE_CS42_U_TGACv1_640949_AA2080360
															TRIAE_CS42_2DL_TGACv1_159117_AA0532820	TraesCS4A02G601500LC		TRIAE_CS42_U_TGACv1_640949_AA2080330
															TraesCS4A02G126600LC	TraesCS4A02G601200LC		TRIAE_CS42_2AL_TGACv1_097449_AA0324240
															TraesCS4A02G125600LC	TraesCS4A02G599900LC		TRIAE_CS42_2BS_TGACv1_146718_AA0471450
															TraesCS4A02G128800LC	TraesCS4A02G414200		TraesCS7A02G240200LC
															TraesCS4A02G126700LC	TraesCS4A02G411800		TraesCS7A02G240500LC
															TraesCS4A02G128700LC	TraesCS4A02G413800		TraesCS7A02G238400LC
															TraesCS4A02G128400LC	TraesCS4A02G415100		TraesCS7A02G240000LC
															TraesCS4A02G125400LC	TraesCS4A02G413100		TraesCS7A02G241200LC
															TraesCS4A02G125800LC	TraesCS4A02G412000		TraesCS7A02G236600LC
															TraesCS4A02G126400LC	TraesCS4A02G412900		TraesCS7A02G241000LC
															TraesCS4A02G128000LC	TraesCS4A02G411700		TraesCS7A02G238200LC
															TraesCS4A02G125500LC	TraesCS4A02G413000		TraesCS7A02G240600LC
															TraesCS4A02G128500LC	TraesCS4A02G411500		TraesCS7A02G238300LC
															TraesCS4A02G126900LC	TraesCS4A02G411400		TraesCS7A02G238900LC
															TraesCS4A02G126800LC	TraesCS4A02G413200		TraesCS7A02G240400LC
															TraesCS4A02G127000LC	TraesCS4A02G409300		TraesCS7A02G237900LC
															TraesCS4A02G125200LC	TraesCS4A02G412300		TraesCS7A02G237600LC
															TraesCS4A02G128200LC	TraesCS4A02G409200		TraesCS7A02G237700LC
															TraesCS4A02G124700LC	TraesCS4A02G414100		TraesCS7A02G237100LC
															TraesCS4A02G127100LC	TraesCS4A02G415700		TraesCS7A02G239100LC
															TraesCS4A02G125300LC	TraesCS4A02G409700		TraesCS7A02G239900LC
															TraesCS4A02G125700LC	TraesCS4A02G410400		TraesCS7A02G240800LC
															TraesCS4A02G126000LC	TraesCS4A02G411900		TraesCS7A02G236500LC
															TraesCS4A02G127500LC	TraesCS4A02G408700		TraesCS7A02G237800LC
															TraesCS4A02G125900LC	TraesCS4A02G411300		TraesCS7A02G240700LC
															TraesCS4A02G127200LC	TraesCS4A02G409400		TraesCS7A02G239800LC
															TraesCS4A02G124800LC	TraesCS4A02G409100		TraesCS7A02G238800LC
															TraesCS4A02G127700LC	TraesCS4A02G410600		TraesCS7A02G239200LC
															TraesCS4A02G127600LC	TraesCS4A02G412500		TraesCS7A02G236400LC
															TraesCS4A02G127900LC	TraesCS4A02G410800		TraesCS7A02G238000LC
															TraesCS4A02G124400LC	TraesCS4A02G408100		TraesCS7A02G239400LC
															TraesCS4A02G127300LC	TraesCS4A02G408300		TraesCS7A02G239700LC
															TraesCS4A02G128100LC	TraesCS4A02G410700		TraesCS7A02G240100LC
															TraesCS4A02G126100LC	TraesCS4A02G413400		TraesCS7A02G236300LC
															TraesCS4A02G128900LC	TraesCS4A02G414800		TraesCS7A02G239610LC
															TraesCS4A02G125100LC	TraesCS4A02G411100		TraesCS7A02G241100LC
															TraesCS4A02G128600LC	TraesCS4A02G413900		TraesCS7A02G237000LC
															TraesCS4A02G126300LC	TraesCS4A02G411600		TraesCS7A02G238700LC
															TraesCS4A02G125000LC	TraesCS4A02G408500		TraesCS7A02G238500LC
															TraesCS4A02G126500LC	TraesCS4A02G409800		TraesCS7A02G239300LC
															TraesCS4A02G124900LC	TraesCS4A02G409000		TraesCS7A02G239600LC
															TraesCS4A02G126200LC	TraesCS4A02G410900		TraesCS7A02G240300LC
															TraesCS4A02G128300LC	TraesCS4A02G408400		TraesCS7A02G238100LC
															TraesCS4A02G124500LC	TraesCS4A02G415500		TraesCS7A02G238600LC
															TraesCS4A02G128410LC	TraesCS4A02G415000		TraesCS7A02G236700LC
															TraesCS4A02G124600LC	TraesCS4A02G414000		TraesCS7A02G239000LC
															TraesCS4A02G126110LC	TraesCS4A02G410500		TraesCS7A02G237500LC
															TraesCS4A02G126120LC	TraesCS4A02G412200		TraesCS7A02G237300LC
															TraesCS4A02G127800LC	TraesCS4A02G412600		TraesCS7A02G240900LC
															TraesCS4A02G127400LC	TraesCS4A02G414900		TraesCS7A02G236900LC
															TraesCS4A02G123400	TraesCS4A02G413300		TraesCS7A02G237200LC
															TraesCS4A02G122500	TraesCS4A02G408900		TraesCS7A02G239500LC
															TraesCS4A02G122800	TraesCS4A02G409600		TraesCS7A02G237400LC
															TraesCS4A02G122900	TraesCS4A02G409900		TraesCS7A02G236800LC
															TraesCS4A02G123700	TraesCS4A02G415300		TraesCS7A02G185200
															TraesCS4A02G123800	TraesCS4A02G415900		TraesCS7A02G186300
															TraesCS4A02G123200	TraesCS4A02G409500		TraesCS7A02G184200
															TraesCS4A02G123500	TraesCS4A02G413500		TraesCS7A02G186900
															TraesCS4A02G123300	TraesCS4A02G414300		TraesCS7A02G184600
															TraesCS4A02G122600	TraesCS4A02G415400		TraesCS7A02G185000
															TraesCS4A02G123100	TraesCS4A02G410100		TraesCS7A02G184300
															TraesCS4A02G123600	TraesCS4A02G410200		TraesCS7A02G183500
															TraesCS4A02G123000	TraesCS4A02G412800		TraesCS7A02G187500
															TraesCS4A02G122700	TraesCS4A02G412100		TraesCS7A02G186200
															TRIAE_CS42_3B_TGACv1_224398_AA0796350	TraesCS4A02G415200		TraesCS7A02G185700
															TRIAE_CS42_4DL_TGACv1_342560_AA1116670	TraesCS4A02G414500		TraesCS7A02G187300
															TRIAE_CS42_4DL_TGACv1_342560_AA1116690	TraesCS4A02G414700		TraesCS7A02G184000
															TRIAE_CS42_4DL_TGACv1_343155_AA1130720	TraesCS4A02G411000		TraesCS7A02G184800
															TRIAE_CS42_4DL_TGACv1_343255_AA1132260	TraesCS4A02G415800		TraesCS7A02G186500
															TRIAE_CS42_4DL_TGACv1_344060_AA1143090	TraesCS4A02G408800		TraesCS7A02G185800
															TRIAE_CS42_4DL_TGACv1_343725_AA1138660	TraesCS4A02G410300		TraesCS7A02G187200
															TRIAE_CS42_4DL_TGACv1_344164_AA1144500	TraesCS4A02G413600		TraesCS7A02G183600
															TRIAE_CS42_4DL_TGACv1_344098_AA1143640	TraesCS4A02G414600		TraesCS7A02G187400
															TRIAE_CS42_4DL_TGACv1_344098_AA1143630	TraesCS4A02G415600		TraesCS7A02G187000
															TRIAE_CS42_4DS_TGACv1_362020_AA1175750	TraesCS4A02G408600		TraesCS7A02G185400
															TRIAE_CS42_4AS_TGACv1_306311_AA1006160	TraesCS4A02G414400		TraesCS7A02G187700
															TRIAE_CS42_4AS_TGACv1_307876_AA1024240	TraesCS4A02G408200		TraesCS7A02G187100
															TRIAE_CS42_4AS_TGACv1_307935_AA1024580	TraesCS4A02G413700		TraesCS7A02G184700
															TRIAE_CS42_4BL_TGACv1_320259_AA1032760	TraesCS4A02G411200		TraesCS7A02G184100
															TRIAE_CS42_4AS_TGACv1_308046_AA1025440	ENSRNA050008185		TraesCS7A02G185900
															TRIAE_CS42_4AS_TGACv1_308046_AA1025430	ENSRNA050019817		TraesCS7A02G185500
															TRIAE_CS42_4AS_TGACv1_309239_AA1030640	TRIAE_CS42_U_TGACv1_652710_AA2150050		TraesCS7A02G185600
															TRIAE_CS42_4AS_TGACv1_308966_AA1030060	TRIAE_CS42_5BS_TGACv1_429561_AA1393550		TraesCS7A02G186600
															TRIAE_CS42_4AS_TGACv1_306607_AA1010970	TRIAE_CS42_7AS_TGACv1_569121_AA1807760		TraesCS7A02G184900
															TRIAE_CS42_4BL_TGACv1_320857_AA1050400	TRIAE_CS42_5DL_TGACv1_433509_AA1415140		TraesCS7A02G185300
															TRIAE_CS42_4BL_TGACv1_320982_AA1052950	TRIAE_CS42_1BL_TGACv1_035850_AA0147120		TraesCS7A02G184400
															TRIAE_CS42_4BL_TGACv1_321446_AA1060590	TRIAE_CS42_4DL_TGACv1_342382_AA1112070		TraesCS7A02G186400
															TRIAE_CS42_4BL_TGACv1_320520_AA1042120	TRIAE_CS42_4DL_TGACv1_342786_AA1122050		TraesCS7A02G186000
															TRIAE_CS42_4AS_TGACv1_309009_AA1030130	TRIAE_CS42_4DL_TGACv1_342727_AA1120420		TraesCS7A02G187800
															TRIAE_CS42_4BL_TGACv1_321113_AA1055660	TRIAE_CS42_4DL_TGACv1_342962_AA1126200		TraesCS7A02G183900
															TRIAE_CS42_4BL_TGACv1_320934_AA1052000	TRIAE_CS42_4DL_TGACv1_342962_AA1126210		TraesCS7A02G185100
															TRIAE_CS42_4AS_TGACv1_307862_AA1024110	TRIAE_CS42_4DL_TGACv1_342786_AA1122060		TraesCS7A02G183800
															TRIAE_CS42_4AS_TGACv1_310596_AA1031550	TRIAE_CS42_4DL_TGACv1_343516_AA1135760		TraesCS7A02G186800
															TRIAE_CS42_4BL_TGACv1_321473_AA1061080	TRIAE_CS42_4DL_TGACv1_343524_AA1135900		TraesCS7A02G187600
															TRIAE_CS42_4BL_TGACv1_322200_AA1069580	TRIAE_CS42_4DL_TGACv1_343636_AA1137570		TraesCS7A02G184500
															TRIAE_CS42_4BL_TGACv1_320411_AA1038270	TRIAE_CS42_4DL_TGACv1_343853_AA1140470		TraesCS7A02G183700
															TraesCS4A02G129100LC	TRIAE_CS42_4DL_TGACv1_343128_AA1130280		ENSRNA050009386
															TraesCS4A02G129400LC	TRIAE_CS42_4DL_TGACv1_343948_AA1141920		ENSRNA050013743
															TraesCS4A02G130200LC	TRIAE_CS42_4AL_TGACv1_288483_AA0949940		ENSRNA050013744
															TraesCS4A02G132100LC	TRIAE_CS42_4AL_TGACv1_288483_AA0949980		ENSRNA050013745
															TraesCS4A02G132400LC	TRIAE_CS42_4AL_TGACv1_288483_AA0949950		ENSRNA050013747
															TraesCS4A02G132200LC	TRIAE_CS42_4AL_TGACv1_288551_AA0951960		TRIAE_CS42_U_TGACv1_696903_AA2162710
															TraesCS4A02G131600LC	TRIAE_CS42_4DL_TGACv1_343948_AA1141910		TRIAE_CS42_U_TGACv1_696903_AA2162710
															TraesCS4A02G132800LC	TRIAE_CS42_4DL_TGACv1_343817_AA1140070		TRIAE_CS42_U_TGACv1_643169_AA2128380
															TraesCS4A02G131800LC	TRIAE_CS42_4DL_TGACv1_343817_AA1140060		TRIAE_CS42_U_TGACv1_687272_AA2159870
															TraesCS4A02G129000LC	TRIAE_CS42_4DL_TGACv1_343111_AA1130030		TRIAE_CS42_5BL_TGACv1_407983_AA1360800
															TraesCS4A02G133100LC	TRIAE_CS42_4DL_TGACv1_343111_AA1129970		TRIAE_CS42_7AS_TGACv1_569178_AA1809240
															TraesCS4A02G129900LC	TRIAE_CS42_4DL_TGACv1_343636_AA1137550		TRIAE_CS42_7AS_TGACv1_569628_AA1820590
															TraesCS4A02G132600LC	TRIAE_CS42_4DL_TGACv1_343636_AA1137540		TRIAE_CS42_7AS_TGACv1_569628_AA1820600
															TraesCS4A02G131900LC	TRIAE_CS42_4AL_TGACv1_288542_AA0951740		TRIAE_CS42_7AS_TGACv1_570083_AA1829860
															TraesCS4A02G129200LC	TRIAE_CS42_4AL_TGACv1_288542_AA0951720		TRIAE_CS42_7AS_TGACv1_569848_AA1825220
															TraesCS4A02G131400LC	TRIAE_CS42_4AL_TGACv1_288542_AA0951710		TRIAE_CS42_7AS_TGACv1_569848_AA1825250
															TraesCS4A02G131100LC	TRIAE_CS42_4AL_TGACv1_288542_AA0951670		TRIAE_CS42_7AS_TGACv1_570229_AA1832600
															TraesCS4A02G132500LC	TRIAE_CS42_4AL_TGACv1_288698_AA0955830		TRIAE_CS42_7AS_TGACv1_570083_AA1829900
															TraesCS4A02G130400LC	TRIAE_CS42_4DL_TGACv1_344211_AA1144990		TRIAE_CS42_7AS_TGACv1_570083_AA1829910
															TraesCS4A02G132000LC	TRIAE_CS42_4AL_TGACv1_288483_AA0949990		TRIAE_CS42_7AS_TGACv1_570083_AA1829880
															TraesCS4A02G131200LC	TRIAE_CS42_4DL_TGACv1_343944_AA1141810		TRIAE_CS42_7AS_TGACv1_570083_AA1829890
															TraesCS4A02G130300LC	TRIAE_CS42_4DL_TGACv1_343524_AA1135910		TRIAE_CS42_7AS_TGACv1_570630_AA1838540
															TraesCS4A02G129800LC	TRIAE_CS42_4AL_TGACv1_289198_AA0967180		TRIAE_CS42_7AS_TGACv1_570630_AA1838550
															TraesCS4A02G132300LC	TRIAE_CS42_4AL_TGACv1_289198_AA0967140		TRIAE_CS42_7AS_TGACv1_569563_AA1819230
															TraesCS4A02G130100LC	TRIAE_CS42_4AL_TGACv1_289198_AA0967190		TRIAE_CS42_7AS_TGACv1_569563_AA1819240
															TraesCS4A02G129300LC	TRIAE_CS42_4DL_TGACv1_344767_AA1149680		TRIAE_CS42_7AS_TGACv1_569478_AA1817060
															TraesCS4A02G130600LC	TRIAE_CS42_4AL_TGACv1_289683_AA0975120		TRIAE_CS42_7AS_TGACv1_570200_AA1832090
															TraesCS4A02G131300LC	TRIAE_CS42_4AL_TGACv1_289683_AA0975130		TRIAE_CS42_7AS_TGACv1_569178_AA1809310
															TraesCS4A02G131000LC	TRIAE_CS42_4AL_TGACv1_289683_AA0975170		TRIAE_CS42_7AS_TGACv1_569178_AA1809280
															TraesCS4A02G131700LC	TRIAE_CS42_4AL_TGACv1_289754_AA0976390		TRIAE_CS42_7AS_TGACv1_569178_AA1809270
															TraesCS4A02G133200LC	TRIAE_CS42_4AL_TGACv1_289754_AA0976400		TRIAE_CS42_7AS_TGACv1_569178_AA1809300
															TraesCS4A02G130500LC	TRIAE_CS42_4AL_TGACv1_289754_AA0976410		TRIAE_CS42_7AS_TGACv1_569178_AA1809320
															TraesCS4A02G132900LC	TRIAE_CS42_4AL_TGACv1_289649_AA0974640		TRIAE_CS42_7AS_TGACv1_573923_AA1852900
															TraesCS4A02G133000LC	TRIAE_CS42_4AL_TGACv1_289698_AA0975560		TRIAE_CS42_7AS_TGACv1_570893_AA1842130
															TraesCS4A02G130900LC	TRIAE_CS42_4AL_TGACv1_289614_AA0974110		TRIAE_CS42_7AS_TGACv1_571550_AA1848580
															TraesCS4A02G130800LC	TRIAE_CS42_4AL_TGACv1_289614_AA0974130		TRIAE_CS42_7AS_TGACv1_571676_AA1849280
															TraesCS4A02G129700LC	TRIAE_CS42_4AL_TGACv1_289614_AA0974120		TRIAE_CS42_7AS_TGACv1_571842_AA1850240
															TraesCS4A02G133400LC	TRIAE_CS42_4AL_TGACv1_290485_AA0985860		TRIAE_CS42_7AS_TGACv1_571996_AA1851030
															TraesCS4A02G129600LC	TRIAE_CS42_4AL_TGACv1_288848_AA0959640		TRIAE_CS42_5DL_TGACv1_433476_AA1414110
															TraesCS4A02G133300LC	TRIAE_CS42_4AL_TGACv1_289423_AA0970820		TRIAE_CS42_7AS_TGACv1_569730_AA1822890
															TraesCS4A02G132700LC	TRIAE_CS42_4DL_TGACv1_344794_AA1149860		TRIAE_CS42_7AS_TGACv1_569730_AA1822920
															TraesCS4A02G129500LC	TRIAE_CS42_4AL_TGACv1_290540_AA0986460		TRIAE_CS42_7AS_TGACv1_569730_AA1822910
															TraesCS4A02G130000LC	TRIAE_CS42_4AL_TGACv1_290540_AA0986470		TRIAE_CS42_7BS_TGACv1_591779_AA1920650
															TraesCS4A02G131500LC	TRIAE_CS42_4AL_TGACv1_290540_AA0986450		TRIAE_CS42_7BS_TGACv1_591779_AA1920700
															TraesCS4A02G130700LC	TRIAE_CS42_4AL_TGACv1_289528_AA0972590		TRIAE_CS42_7BS_TGACv1_592169_AA1932320
															TraesCS4A02G123900	TRIAE_CS42_4AL_TGACv1_289528_AA0972570		TRIAE_CS42_7BS_TGACv1_592169_AA1932350
															TraesCS4A02G124500	TRIAE_CS42_4AL_TGACv1_289528_AA0972560		TRIAE_CS42_7BS_TGACv1_592198_AA1933030
															TraesCS4A02G124000	TRIAE_CS42_4AL_TGACv1_289528_AA0972600		TRIAE_CS42_7BS_TGACv1_592612_AA1941370
															TraesCS4A02G125100	TRIAE_CS42_4AL_TGACv1_289528_AA0972580		TRIAE_CS42_7BS_TGACv1_592612_AA1941360
															TraesCS4A02G124700	TRIAE_CS42_4AL_TGACv1_289614_AA0974140		TRIAE_CS42_7BS_TGACv1_592856_AA1945260
															TraesCS4A02G124100	TRIAE_CS42_4AL_TGACv1_290485_AA0985900		TRIAE_CS42_7BS_TGACv1_592615_AA1941470
															TraesCS4A02G124600	TRIAE_CS42_4AL_TGACv1_289861_AA0977940		TRIAE_CS42_7BS_TGACv1_593660_AA1953620
															TraesCS4A02G125300	TRIAE_CS42_4AL_TGACv1_289423_AA0970840		TRIAE_CS42_7BS_TGACv1_592615_AA1941460
															TraesCS4A02G124900	TRIAE_CS42_4AL_TGACv1_291346_AA0994050		TRIAE_CS42_7BS_TGACv1_592880_AA1945610
															TraesCS4A02G124200	TRIAE_CS42_4AL_TGACv1_290746_AA0988900		TRIAE_CS42_7BS_TGACv1_592659_AA1942580
															TraesCS4A02G125000	TRIAE_CS42_4AL_TGACv1_290746_AA0988890		TRIAE_CS42_7BS_TGACv1_592990_AA1947070
															TraesCS4A02G125200	TRIAE_CS42_4AL_TGACv1_290746_AA0988870		TRIAE_CS42_7BS_TGACv1_592990_AA1947080
															TraesCS4A02G124800	TRIAE_CS42_4AL_TGACv1_289754_AA0976380		TRIAE_CS42_7BS_TGACv1_592169_AA1932380
															TraesCS4A02G124400	TRIAE_CS42_4AL_TGACv1_289754_AA0976360		TRIAE_CS42_7BS_TGACv1_593031_AA1947510
															TraesCS4A02G124300	TRIAE_CS42_4AL_TGACv1_291365_AA0994210		TRIAE_CS42_7DS_TGACv1_621652_AA2022250
															TRIAE_CS42_U_TGACv1_642077_AA2110890	TRIAE_CS42_4AL_TGACv1_291365_AA0994230		TRIAE_CS42_7DS_TGACv1_622139_AA2033500
															TRIAE_CS42_U_TGACv1_642077_AA2110880	TRIAE_CS42_4AL_TGACv1_289676_AA0974980		TRIAE_CS42_7DS_TGACv1_621689_AA2023240
															TRIAE_CS42_U_TGACv1_642077_AA2110870	TRIAE_CS42_4AL_TGACv1_289676_AA0975000		TRIAE_CS42_7DS_TGACv1_621689_AA2023230
															TRIAE_CS42_3AS_TGACv1_211268_AA0687670	TRIAE_CS42_4AL_TGACv1_289198_AA0967130		TRIAE_CS42_7DS_TGACv1_621881_AA2028500
															TRIAE_CS42_1AL_TGACv1_001310_AA0028460	TRIAE_CS42_4AL_TGACv1_289528_AA0972610		TRIAE_CS42_7DS_TGACv1_621532_AA2018550
															TRIAE_CS42_4DL_TGACv1_342632_AA1118630	TRIAE_CS42_4AL_TGACv1_289861_AA0977960		TRIAE_CS42_7DS_TGACv1_621652_AA2022240
															TRIAE_CS42_4DL_TGACv1_342604_AA1117750	TRIAE_CS42_4AL_TGACv1_291542_AA0995200		TRIAE_CS42_7DS_TGACv1_623680_AA2055260
															TRIAE_CS42_4DL_TGACv1_342428_AA1113340	TRIAE_CS42_4AL_TGACv1_289698_AA0975550		TRIAE_CS42_7DS_TGACv1_622955_AA2047800
															TRIAE_CS42_4DL_TGACv1_342428_AA1113330	TRIAE_CS42_4AL_TGACv1_291213_AA0992970		TRIAE_CS42_7DS_TGACv1_624334_AA2060590
															TRIAE_CS42_4DL_TGACv1_343107_AA1129880	TRIAE_CS42_4AL_TGACv1_291213_AA0992990		TRIAE_CS42_7DS_TGACv1_624115_AA2059040
															TRIAE_CS42_4DL_TGACv1_343107_AA1129890	TRIAE_CS42_4AL_TGACv1_291213_AA0992980		TRIAE_CS42_7DS_TGACv1_622139_AA2033530
															TRIAE_CS42_4DL_TGACv1_342889_AA1124740	TRIAE_CS42_4AL_TGACv1_291811_AA0996680		TRIAE_CS42_7DS_TGACv1_622139_AA2033550
															TRIAE_CS42_4DL_TGACv1_343107_AA1129900	TRIAE_CS42_4AL_TGACv1_292536_AA0999160		TRIAE_CS42_7DS_TGACv1_622139_AA2033540
															TRIAE_CS42_4DL_TGACv1_342956_AA1126070	TRIAE_CS42_5AL_TGACv1_374996_AA1213640		TRIAE_CS42_4BS_TGACv1_328005_AA1080900
															TRIAE_CS42_4DL_TGACv1_343549_AA1136400	TRIAE_CS42_4BL_TGACv1_320378_AA1037220		TRIAE_CS42_6AS_TGACv1_486252_AA1558820
															TRIAE_CS42_4DL_TGACv1_345303_AA1152650	TRIAE_CS42_4BL_TGACv1_320303_AA1034470		TRIAE_CS42_6AS_TGACv1_486833_AA1565650
															TRIAE_CS42_4DL_TGACv1_345303_AA1152630	TRIAE_CS42_4BL_TGACv1_320303_AA1034480		TraesCS7A02G246800LC
															TRIAE_CS42_4AS_TGACv1_306296_AA1005970	TRIAE_CS42_4BL_TGACv1_320729_AA1047300		TraesCS7A02G244100LC
															TRIAE_CS42_4AS_TGACv1_306788_AA1013370	TRIAE_CS42_4BL_TGACv1_320659_AA1045830		TraesCS7A02G244000LC
															TRIAE_CS42_4AS_TGACv1_306656_AA1011600	TRIAE_CS42_4BL_TGACv1_321332_AA1059140		TraesCS7A02G242700LC
															TRIAE_CS42_4AS_TGACv1_307283_AA1019110	TRIAE_CS42_4BL_TGACv1_321484_AA1061220		TraesCS7A02G245100LC
															TRIAE_CS42_4BL_TGACv1_320562_AA1043400	TRIAE_CS42_U_TGACv1_641728_AA2102660		TraesCS7A02G247400LC
															TRIAE_CS42_4AS_TGACv1_306597_AA1010860	TRIAE_CS42_4BL_TGACv1_321685_AA1064100		TraesCS7A02G247800LC
															TRIAE_CS42_4AS_TGACv1_306602_AA1010940	TRIAE_CS42_4BL_TGACv1_321685_AA1064130		TraesCS7A02G246400LC
															TRIAE_CS42_3AL_TGACv1_193807_AA0620020	TRIAE_CS42_U_TGACv1_641839_AA2105410		TraesCS7A02G244200LC
															TRIAE_CS42_4BL_TGACv1_321284_AA1058330	TRIAE_CS42_4BL_TGACv1_321036_AA1054140		TraesCS7A02G244400LC
															TRIAE_CS42_4BL_TGACv1_321822_AA1065840	TRIAE_CS42_4BL_TGACv1_321953_AA1067140		TraesCS7A02G247200LC
															TRIAE_CS42_4AS_TGACv1_307651_AA1022340	TRIAE_CS42_4BL_TGACv1_321953_AA1067130		TraesCS7A02G244710LC
															TRIAE_CS42_4AS_TGACv1_307651_AA1022320	TRIAE_CS42_4BL_TGACv1_321094_AA1055230		TraesCS7A02G241500LC
															TRIAE_CS42_4BL_TGACv1_320850_AA1050220	TRIAE_CS42_4BL_TGACv1_321204_AA1057110		TraesCS7A02G242100LC
															TRIAE_CS42_4BL_TGACv1_320850_AA1050250	TRIAE_CS42_4BL_TGACv1_321520_AA1061800		TraesCS7A02G241600LC
															TRIAE_CS42_4BL_TGACv1_320850_AA1050230	TRIAE_CS42_4BL_TGACv1_320680_AA1046080		TraesCS7A02G244800LC
															TRIAE_CS42_4AS_TGACv1_306720_AA1012470	TRIAE_CS42_4BL_TGACv1_322286_AA1070340		TraesCS7A02G243800LC
															TRIAE_CS42_4BL_TGACv1_322180_AA1069310	TRIAE_CS42_4BL_TGACv1_320779_AA1048510		TraesCS7A02G243200LC
															TRIAE_CS42_4BL_TGACv1_321883_AA1066600	TRIAE_CS42_4BL_TGACv1_322142_AA1068900		TraesCS7A02G244500LC
															TRIAE_CS42_4BS_TGACv1_328523_AA1089390	TRIAE_CS42_5BL_TGACv1_405318_AA1324820		TraesCS7A02G247300LC
															TraesCS4A02G135100LC	TraesCS4A02G607300LC		TraesCS7A02G243300LC
															TraesCS4A02G134600LC	TraesCS4A02G604500LC		TraesCS7A02G242800LC
															TraesCS4A02G134000LC	TraesCS4A02G605600LC		TraesCS7A02G242500LC
															TraesCS4A02G134800LC	TraesCS4A02G604900LC		TraesCS7A02G246900LC
															TraesCS4A02G134500LC	TraesCS4A02G608400LC		TraesCS7A02G241300LC
															TraesCS4A02G135600LC	TraesCS4A02G605000LC		TraesCS7A02G241800LC
															TraesCS4A02G135400LC	TraesCS4A02G604400LC		TraesCS7A02G242300LC
															TraesCS4A02G134100LC	TraesCS4A02G607600LC		TraesCS7A02G241700LC
															TraesCS4A02G133900LC	TraesCS4A02G607100LC		TraesCS7A02G244300LC
															TraesCS4A02G133600LC	TraesCS4A02G606200LC		TraesCS7A02G243000LC
															TraesCS4A02G135200LC	TraesCS4A02G604100LC		TraesCS7A02G247000LC
															TraesCS4A02G135800LC	TraesCS4A02G606100LC		TraesCS7A02G245900LC
															TraesCS4A02G134300LC	TraesCS4A02G604800LC		TraesCS7A02G243900LC
															TraesCS4A02G135500LC	TraesCS4A02G604300LC		TraesCS7A02G246500LC
															TraesCS4A02G135900LC	TraesCS4A02G605800LC		TraesCS7A02G242600LC
															TraesCS4A02G135300LC	TraesCS4A02G607410LC		TraesCS7A02G241400LC
															TraesCS4A02G133500LC	TraesCS4A02G606900LC		TraesCS7A02G244700LC
															TraesCS4A02G136200LC	TraesCS4A02G607000LC		TraesCS7A02G246100LC
															TraesCS4A02G136100LC	TraesCS4A02G606300LC		TraesCS7A02G243400LC
															TraesCS4A02G134900LC	TraesCS4A02G605010LC		TraesCS7A02G246200LC
															TraesCS4A02G134200LC	TraesCS4A02G604700LC		TraesCS7A02G241900LC
															TraesCS4A02G135000LC	TraesCS4A02G608100LC		TraesCS7A02G245700LC
															TraesCS4A02G136000LC	TraesCS4A02G606800LC		TraesCS7A02G242200LC
															TraesCS4A02G133400LC	TraesCS4A02G607500LC		TraesCS7A02G245500LC
															TraesCS4A02G134700LC	TraesCS4A02G607400LC		TraesCS7A02G245600LC
															TraesCS4A02G134400LC	TraesCS4A02G606600LC		TraesCS7A02G243700LC
															TraesCS4A02G135700LC	TraesCS4A02G604200LC		TraesCS7A02G242000LC
															TraesCS4A02G133800LC	TraesCS4A02G605200LC		TraesCS7A02G245400LC
															TraesCS4A02G133700LC	TraesCS4A02G606700LC		TraesCS7A02G247500LC
															TraesCS4A02G127700	TraesCS4A02G604000LC		TraesCS7A02G243600LC
															TraesCS4A02G127100	TraesCS4A02G608300LC		TraesCS7A02G247600LC
															TraesCS4A02G127400	TraesCS4A02G606400LC		TraesCS7A02G245300LC
															TraesCS4A02G126100	TraesCS4A02G604600LC		TraesCS7A02G245000LC
															TraesCS4A02G126200	TraesCS4A02G606000LC		TraesCS7A02G246410LC
															TraesCS4A02G127300	TraesCS4A02G605300LC		TraesCS7A02G246000LC
															TraesCS4A02G126300	TraesCS4A02G608200LC		TraesCS7A02G242900LC
															TraesCS4A02G125500	TraesCS4A02G605500LC		TraesCS7A02G244600LC
															TraesCS4A02G127600	TraesCS4A02G607700LC		TraesCS7A02G246600LC
															TraesCS4A02G126400	TraesCS4A02G603900LC		TraesCS7A02G245800LC
															TraesCS4A02G127500	TraesCS4A02G606500LC		TraesCS7A02G242400LC
															TraesCS4A02G126500	TraesCS4A02G605400LC		TraesCS7A02G245200LC
															TraesCS4A02G126700	TraesCS4A02G605700LC		TraesCS7A02G247700LC
															TraesCS4A02G127200	TraesCS4A02G608000LC		TraesCS7A02G246300LC
															TraesCS4A02G126800	TraesCS4A02G607800LC		TraesCS7A02G246700LC
															TraesCS4A02G126900	TraesCS4A02G605100LC		TraesCS7A02G243500LC
															TraesCS4A02G126600	TraesCS4A02G607200LC		TraesCS7A02G247100LC
															TraesCS4A02G125600	TraesCS4A02G607900LC		TraesCS7A02G244900LC
															TraesCS4A02G125400	TraesCS4A02G605900LC		TraesCS7A02G188000
															TraesCS4A02G127000	TraesCS4A02G606710LC		TraesCS7A02G188100
															TRIAE_CS42_U_TGACv1_642771_AA2123070	TraesCS4A02G417600		TraesCS7A02G188800
															TRIAE_CS42_U_TGACv1_642968_AA2125470	TraesCS4A02G417700		TraesCS7A02G189900
															TRIAE_CS42_4DL_TGACv1_342497_AA1115220	TraesCS4A02G417100		TraesCS7A02G187900
															TRIAE_CS42_4DL_TGACv1_342497_AA1115230	TraesCS4A02G416500		TraesCS7A02G189200
															TRIAE_CS42_4DL_TGACv1_342774_AA1121690	TraesCS4A02G416700		TraesCS7A02G188700
															TRIAE_CS42_4DL_TGACv1_342593_AA1117390	TraesCS4A02G417115		TraesCS7A02G188400
															TRIAE_CS42_4DL_TGACv1_343153_AA1130690	TraesCS4A02G416000		TraesCS7A02G188500
															TRIAE_CS42_4DL_TGACv1_343299_AA1132900	TraesCS4A02G416100		TraesCS7A02G189700
															TRIAE_CS42_4DL_TGACv1_343394_AA1133930	TraesCS4A02G416800		TraesCS7A02G190200
															TRIAE_CS42_4DL_TGACv1_344112_AA1143880	TraesCS4A02G417900		TraesCS7A02G189600
															TRIAE_CS42_4DL_TGACv1_344268_AA1145680	TraesCS4A02G417500		TraesCS7A02G190300
															TRIAE_CS42_4DL_TGACv1_346600_AA1155890	TraesCS4A02G416600		TraesCS7A02G189500
															TRIAE_CS42_4DL_TGACv1_344876_AA1150270	TraesCS4A02G416200		TraesCS7A02G188200
															TRIAE_CS42_4DL_TGACv1_343981_AA1142160	TraesCS4A02G418100		TraesCS7A02G188600
															TRIAE_CS42_4DL_TGACv1_343981_AA1142170	TraesCS4A02G417300		TraesCS7A02G189300
															TRIAE_CS42_4AS_TGACv1_306460_AA1008560	TraesCS4A02G417000		TraesCS7A02G189400
															TRIAE_CS42_4AS_TGACv1_306509_AA1009420	TraesCS4A02G416400		TraesCS7A02G188900
															TRIAE_CS42_4AS_TGACv1_306509_AA1009410	TraesCS4A02G418000		TraesCS7A02G189800
															TRIAE_CS42_4AS_TGACv1_306597_AA1010850	TraesCS4A02G417800		TraesCS7A02G188300
															TRIAE_CS42_4AS_TGACv1_306531_AA1009710	TraesCS4A02G416300		TraesCS7A02G190100
															TRIAE_CS42_4AS_TGACv1_306509_AA1009380	TraesCS4A02G416900		TraesCS7A02G190000
															TRIAE_CS42_4AS_TGACv1_306460_AA1008500	TraesCS4A02G417400		TraesCS7A02G189100
															TRIAE_CS42_4AS_TGACv1_306460_AA1008490	TRIAE_CS42_U_TGACv1_644421_AA2139420		TraesCS7A02G189000
															TRIAE_CS42_4AS_TGACv1_306460_AA1008540	TRIAE_CS42_U_TGACv1_644421_AA2139420		ENSRNA050017163
															TRIAE_CS42_4AS_TGACv1_306460_AA1008550	TRIAE_CS42_U_TGACv1_642582_AA2119950		ENSRNA050017164
															TRIAE_CS42_4AS_TGACv1_306531_AA1009750	TRIAE_CS42_U_TGACv1_642582_AA2119970		ENSRNA050017165
															TRIAE_CS42_4AS_TGACv1_307419_AA1020240	TRIAE_CS42_U_TGACv1_642582_AA2119970		ENSRNA050017166
															TRIAE_CS42_4AS_TGACv1_309072_AA1030290	TRIAE_CS42_U_TGACv1_642709_AA2121940		ENSRNA050017167
															TRIAE_CS42_4AS_TGACv1_309072_AA1030280	TRIAE_CS42_U_TGACv1_684896_AA2159320		TRIAE_CS42_7AS_TGACv1_569190_AA1809630
															TRIAE_CS42_4AS_TGACv1_307197_AA1018310	TRIAE_CS42_U_TGACv1_684896_AA2159320		TRIAE_CS42_7AS_TGACv1_569190_AA1809640
															TRIAE_CS42_4AS_TGACv1_307521_AA1021070	TRIAE_CS42_U_TGACv1_641994_AA2108990		TRIAE_CS42_7AS_TGACv1_569222_AA1810630
															TRIAE_CS42_4AS_TGACv1_308525_AA1028410	TRIAE_CS42_7AS_TGACv1_569557_AA1819140		TRIAE_CS42_7AS_TGACv1_569190_AA1809650
															TRIAE_CS42_4BL_TGACv1_320443_AA1039410	TRIAE_CS42_7AS_TGACv1_571730_AA1849540		TRIAE_CS42_7AS_TGACv1_569596_AA1819960
															TRIAE_CS42_4BL_TGACv1_320443_AA1039420	TRIAE_CS42_7BL_TGACv1_585673_AA1919570		TRIAE_CS42_7AS_TGACv1_569007_AA1804500
															TRIAE_CS42_4BL_TGACv1_320703_AA1046680	TRIAE_CS42_4DL_TGACv1_342800_AA1122450		TRIAE_CS42_7AS_TGACv1_569222_AA1810650
															TRIAE_CS42_4BL_TGACv1_321295_AA1058570	TRIAE_CS42_1BL_TGACv1_030553_AA0093870		TRIAE_CS42_7AS_TGACv1_569222_AA1810660
															TRIAE_CS42_4AS_TGACv1_319072_AA1032190	TRIAE_CS42_4AL_TGACv1_288522_AA0950830		TRIAE_CS42_7AS_TGACv1_569222_AA1810640
															TRIAE_CS42_4BL_TGACv1_320939_AA1052110	TRIAE_CS42_4AL_TGACv1_288522_AA0950840		TRIAE_CS42_U_TGACv1_644603_AA2140590
															TRIAE_CS42_4AS_TGACv1_309545_AA1031050	TRIAE_CS42_4AL_TGACv1_288522_AA0950850		TRIAE_CS42_7AS_TGACv1_570762_AA1840600
															TRIAE_CS42_4BL_TGACv1_321197_AA1057050	TRIAE_CS42_4AL_TGACv1_288569_AA0952320		TRIAE_CS42_7AS_TGACv1_570762_AA1840640
															TRIAE_CS42_4BL_TGACv1_321622_AA1063300	TRIAE_CS42_4DL_TGACv1_345201_AA1152140		TRIAE_CS42_7AS_TGACv1_570762_AA1840590
															TRIAE_CS42_4BL_TGACv1_321622_AA1063290	TRIAE_CS42_4AL_TGACv1_288770_AA0957650		TRIAE_CS42_7AS_TGACv1_570506_AA1836790
															TRIAE_CS42_4AS_TGACv1_308668_AA1028970	TRIAE_CS42_4AL_TGACv1_288770_AA0957660		TRIAE_CS42_7AS_TGACv1_571337_AA1846950
															TRIAE_CS42_4BL_TGACv1_321197_AA1057060	TRIAE_CS42_4AL_TGACv1_288770_AA0957670		TRIAE_CS42_7AS_TGACv1_571337_AA1846940
															TRIAE_CS42_4AS_TGACv1_306509_AA1009430	TRIAE_CS42_4AL_TGACv1_288522_AA0950880		TRIAE_CS42_7AS_TGACv1_571537_AA1848420
															TRIAE_CS42_4BL_TGACv1_321302_AA1058630	TRIAE_CS42_4AL_TGACv1_290760_AA0989060		TRIAE_CS42_7AS_TGACv1_571537_AA1848430
															TRIAE_CS42_4BL_TGACv1_320285_AA1034000	TRIAE_CS42_4AL_TGACv1_290489_AA0985980		TRIAE_CS42_7AS_TGACv1_569915_AA1826890
															TRIAE_CS42_4BL_TGACv1_321831_AA1066030	TRIAE_CS42_4AL_TGACv1_290795_AA0989390		TRIAE_CS42_7AS_TGACv1_571537_AA1848440
															TraesCS4A02G136910LC	TRIAE_CS42_4AL_TGACv1_290760_AA0989080		TRIAE_CS42_6AL_TGACv1_470970_AA1499730
															TraesCS4A02G139400LC	TRIAE_CS42_4AL_TGACv1_290795_AA0989400		TRIAE_CS42_3B_TGACv1_220736_AA0717650
															TraesCS4A02G140000LC	TRIAE_CS42_4AL_TGACv1_291993_AA0997320		TRIAE_CS42_7BS_TGACv1_592156_AA1932020
															TraesCS4A02G139200LC	TRIAE_CS42_7DS_TGACv1_622306_AA2037390		TRIAE_CS42_7BS_TGACv1_592171_AA1932410
															TraesCS4A02G139000LC	TRIAE_CS42_4BL_TGACv1_320302_AA1034400		TRIAE_CS42_7BS_TGACv1_592512_AA1939590
															TraesCS4A02G141200LC	TRIAE_CS42_4BL_TGACv1_320302_AA1034430		TRIAE_CS42_7BS_TGACv1_592860_AA1945380
															TraesCS4A02G138900LC	TRIAE_CS42_6BS_TGACv1_513735_AA1648190		TRIAE_CS42_7BS_TGACv1_592769_AA1944140
															TraesCS4A02G138100LC	TraesCS4A02G609800LC		TRIAE_CS42_7BS_TGACv1_592769_AA1944150
															TraesCS4A02G138200LC	TraesCS4A02G609400LC		TRIAE_CS42_7BS_TGACv1_593057_AA1947770
															TraesCS4A02G137800LC	TraesCS4A02G610000LC		TRIAE_CS42_7BS_TGACv1_592571_AA1940540
															TraesCS4A02G138400LC	TraesCS4A02G611600LC		TRIAE_CS42_7BS_TGACv1_592921_AA1946300
															TraesCS4A02G140800LC	TraesCS4A02G609100LC		TRIAE_CS42_7BS_TGACv1_593680_AA1953730
															TraesCS4A02G141300LC	TraesCS4A02G611500LC		TRIAE_CS42_7BS_TGACv1_593680_AA1953740
															TraesCS4A02G136700LC	TraesCS4A02G608700LC		TRIAE_CS42_7BS_TGACv1_593764_AA1954280
															TraesCS4A02G137000LC	TraesCS4A02G610100LC		TRIAE_CS42_7DS_TGACv1_622329_AA2037760
															TraesCS4A02G141000LC	TraesCS4A02G610300LC		TRIAE_CS42_7DS_TGACv1_622038_AA2031420
															TraesCS4A02G140500LC	TraesCS4A02G612300LC		TRIAE_CS42_7DS_TGACv1_622038_AA2031410
															TraesCS4A02G140100LC	TraesCS4A02G609900LC		TRIAE_CS42_7DS_TGACv1_623487_AA2053740
															TraesCS4A02G138700LC	TraesCS4A02G610200LC		TRIAE_CS42_7DS_TGACv1_623487_AA2053750
															TraesCS4A02G138800LC	TraesCS4A02G610800LC		TRIAE_CS42_7DS_TGACv1_623146_AA2050070
															TraesCS4A02G137200LC	TraesCS4A02G608800LC		TRIAE_CS42_7DS_TGACv1_623456_AA2053470
															TraesCS4A02G137500LC	TraesCS4A02G611100LC		TRIAE_CS42_7DS_TGACv1_623876_AA2057080
															TraesCS4A02G141100LC	TraesCS4A02G608600LC		TRIAE_CS42_7DS_TGACv1_624452_AA2061490
															TraesCS4A02G140600LC	TraesCS4A02G611000LC		TRIAE_CS42_7DS_TGACv1_625534_AA2065440
															TraesCS4A02G138600LC	TraesCS4A02G612400LC		TRIAE_CS42_U_TGACv1_641082_AA2084530
															TraesCS4A02G138000LC	TraesCS4A02G612000LC		TRIAE_CS42_7DS_TGACv1_622690_AA2043990
															TraesCS4A02G139900LC	TraesCS4A02G610410LC		TRIAE_CS42_7DS_TGACv1_622550_AA2041620
															TraesCS4A02G139100LC	TraesCS4A02G611800LC		TRIAE_CS42_7DS_TGACv1_622550_AA2041650
															TraesCS4A02G137900LC	TraesCS4A02G612900LC		TRIAE_CS42_7DS_TGACv1_622550_AA2041640
															TraesCS4A02G137300LC	TraesCS4A02G612200LC		TRIAE_CS42_7DS_TGACv1_624145_AA2059200
															TraesCS4A02G139700LC	TraesCS4A02G611400LC		TRIAE_CS42_7DS_TGACv1_624145_AA2059210
															TraesCS4A02G139800LC	TraesCS4A02G610900LC		TRIAE_CS42_7DS_TGACv1_623300_AA2051750
															TraesCS4A02G136500LC	TraesCS4A02G611900LC		TRIAE_CS42_7DS_TGACv1_623300_AA2051740
															TraesCS4A02G136710LC	TraesCS4A02G610600LC		TRIAE_CS42_5AL_TGACv1_376720_AA1240330
															TraesCS4A02G139600LC	TraesCS4A02G609500LC		TRIAE_CS42_7AS_TGACv1_569915_AA1826900
															TraesCS4A02G137600LC	TraesCS4A02G611200LC		TraesCS7A02G250100LC
															TraesCS4A02G137100LC	TraesCS4A02G608900LC		TraesCS7A02G248200LC
															TraesCS4A02G136300LC	TraesCS4A02G609200LC		TraesCS7A02G247900LC
															TraesCS4A02G138300LC	TraesCS4A02G609000LC		TraesCS7A02G250200LC
															TraesCS4A02G140400LC	TraesCS4A02G610400LC		TraesCS7A02G249500LC
															TraesCS4A02G137400LC	TraesCS4A02G609600LC		TraesCS7A02G250800LC
															TraesCS4A02G137700LC	TraesCS4A02G612100LC		TraesCS7A02G249900LC
															TraesCS4A02G137120LC	TraesCS4A02G610700LC		TraesCS7A02G249700LC
															TraesCS4A02G140700LC	TraesCS4A02G610500LC		TraesCS7A02G248100LC
															TraesCS4A02G136800LC	TraesCS4A02G612500LC		TraesCS7A02G248600LC
															TraesCS4A02G137110LC	TraesCS4A02G609700LC		TraesCS7A02G249100LC
															TraesCS4A02G139300LC	TraesCS4A02G611700LC		TraesCS7A02G249000LC
															TraesCS4A02G136400LC	TraesCS4A02G611300LC		TraesCS7A02G248500LC
															TraesCS4A02G136900LC	TraesCS4A02G612800LC		TraesCS7A02G251000LC
															TraesCS4A02G140300LC	TraesCS4A02G612600LC		TraesCS7A02G250600LC
															TraesCS4A02G136600LC	TraesCS4A02G609300LC		TraesCS7A02G250700LC
															TraesCS4A02G140900LC	TraesCS4A02G608500LC		TraesCS7A02G250000LC
															TraesCS4A02G139500LC	TraesCS4A02G612700LC		TraesCS7A02G249800LC
															TraesCS4A02G140200LC			TraesCS7A02G250400LC
															TraesCS4A02G138500LC			TraesCS7A02G248400LC
																		TraesCS7A02G248000LC
																		TraesCS7A02G248700LC
																		TraesCS7A02G248900LC
																		TraesCS7A02G249400LC
																		TraesCS7A02G250500LC
																		TraesCS7A02G249300LC
																		TraesCS7A02G249200LC
																		TraesCS7A02G250900LC
																		TraesCS7A02G248300LC
																		TraesCS7A02G251100LC
																		TraesCS7A02G249600LC
																		TraesCS7A02G248800LC
																		TraesCS7A02G250300LC
																		TraesCS7A02G251200LC
																		TraesCS7A02G191100
																		TraesCS7A02G192900
																		TraesCS7A02G190500
																		TraesCS7A02G193700
																		TraesCS7A02G192000
																		TraesCS7A02G193400
																		TraesCS7A02G191000
																		TraesCS7A02G192800
																		TraesCS7A02G193100
																		TraesCS7A02G192100
																		TraesCS7A02G192600
																		TraesCS7A02G194100
																		TraesCS7A02G191400
																		TraesCS7A02G194200
																		TraesCS7A02G191700
																		TraesCS7A02G190700
																		TraesCS7A02G192400
																		TraesCS7A02G194300
																		TraesCS7A02G193200
																		TraesCS7A02G193600
																		TraesCS7A02G193800
																		TraesCS7A02G193500
																		TraesCS7A02G194500
																		TraesCS7A02G190800
																		TraesCS7A02G191200
																		TraesCS7A02G193900
																		TraesCS7A02G192300
																		TraesCS7A02G191600
																		TraesCS7A02G194400
																		TraesCS7A02G190600
																		TraesCS7A02G193000
																		TraesCS7A02G190900
																		TraesCS7A02G192700
																		TraesCS7A02G192200
																		TraesCS7A02G191500
																		TraesCS7A02G191900
																		TraesCS7A02G193300
																		TraesCS7A02G190400
																		TraesCS7A02G191800
																		TraesCS7A02G191300
																		TraesCS7A02G194000
																		TraesCS7A02G192500
																		ENSRNA050013749
																		ENSRNA050013750
																		ENSRNA050013751
																		TRIAE_CS42_U_TGACv1_642271_AA2114570
																		TRIAE_CS42_U_TGACv1_642271_AA2114590
																		TRIAE_CS42_U_TGACv1_642624_AA2120480
																		TRIAE_CS42_U_TGACv1_677220_AA2157190
																		TRIAE_CS42_7AS_TGACv1_569095_AA1807060
																		TRIAE_CS42_7AS_TGACv1_569110_AA1807380
																		TRIAE_CS42_7AS_TGACv1_569110_AA1807390
																		TRIAE_CS42_7AS_TGACv1_569449_AA1816210
																		TRIAE_CS42_U_TGACv1_642304_AA2115400
																		TRIAE_CS42_U_TGACv1_642624_AA2120490
																		TRIAE_CS42_7AS_TGACv1_569055_AA1805870
																		TRIAE_CS42_7AS_TGACv1_569165_AA1808950
																		TRIAE_CS42_7AS_TGACv1_570311_AA1833870
																		TRIAE_CS42_7AS_TGACv1_569409_AA1815100
																		TRIAE_CS42_7AS_TGACv1_570230_AA1832650
																		TRIAE_CS42_7AS_TGACv1_570230_AA1832640
																		TRIAE_CS42_7AS_TGACv1_569761_AA1823570
																		TRIAE_CS42_7AS_TGACv1_569761_AA1823560
																		TRIAE_CS42_5BS_TGACv1_423410_AA1376210
																		TRIAE_CS42_7AS_TGACv1_570879_AA1841910
																		TRIAE_CS42_7AS_TGACv1_569246_AA1811280
																		TRIAE_CS42_7AS_TGACv1_569246_AA1811270
																		TRIAE_CS42_7AS_TGACv1_569095_AA1807050
																		TRIAE_CS42_7AS_TGACv1_569888_AA1826340
																		TRIAE_CS42_7AS_TGACv1_569590_AA1819870
																		TRIAE_CS42_7AS_TGACv1_570948_AA1842860
																		TRIAE_CS42_7AS_TGACv1_571665_AA1849250
																		TRIAE_CS42_7AS_TGACv1_570847_AA1841630
																		TRIAE_CS42_7AS_TGACv1_570897_AA1842170
																		TRIAE_CS42_7AS_TGACv1_570897_AA1842180
																		TRIAE_CS42_7AS_TGACv1_571897_AA1850590
																		TRIAE_CS42_7AS_TGACv1_571555_AA1848620
																		TRIAE_CS42_7AS_TGACv1_570311_AA1833850
																		TRIAE_CS42_7AS_TGACv1_570311_AA1833840
																		TRIAE_CS42_7AS_TGACv1_570311_AA1833860
																		TRIAE_CS42_1DL_TGACv1_061203_AA0188630
																		TRIAE_CS42_7BS_TGACv1_591848_AA1923570
																		TRIAE_CS42_7BS_TGACv1_591848_AA1923520
																		TRIAE_CS42_1AS_TGACv1_019059_AA0059280
																		TRIAE_CS42_7BS_TGACv1_592328_AA1935700
																		TRIAE_CS42_7BS_TGACv1_591997_AA1927740
																		TRIAE_CS42_7BS_TGACv1_592259_AA1934430
																		TRIAE_CS42_7BS_TGACv1_592259_AA1934400
																		TRIAE_CS42_7BS_TGACv1_592316_AA1935610
																		TRIAE_CS42_7BS_TGACv1_592316_AA1935600
																		TRIAE_CS42_7BS_TGACv1_592834_AA1944960
																		TRIAE_CS42_7BS_TGACv1_592008_AA1928000
																		TRIAE_CS42_7BS_TGACv1_592834_AA1944970
																		TRIAE_CS42_7BS_TGACv1_593770_AA1954360
																		TRIAE_CS42_7BS_TGACv1_593423_AA1951410
																		TRIAE_CS42_7BS_TGACv1_594536_AA1957810
																		TRIAE_CS42_7BS_TGACv1_592920_AA1946280
																		TRIAE_CS42_7BS_TGACv1_593423_AA1951450
																		TRIAE_CS42_1BL_TGACv1_030679_AA0097770
																		TRIAE_CS42_7DS_TGACv1_621452_AA2016070
																		TRIAE_CS42_7DS_TGACv1_621457_AA2016340
																		TRIAE_CS42_7DS_TGACv1_622152_AA2033970
																		TRIAE_CS42_7DS_TGACv1_621428_AA2015220
																		TRIAE_CS42_7DS_TGACv1_621522_AA2018260
																		TRIAE_CS42_7DS_TGACv1_621522_AA2018250
																		TRIAE_CS42_7DS_TGACv1_622152_AA2034010
																		TRIAE_CS42_7DS_TGACv1_622152_AA2034000
																		TRIAE_CS42_7DS_TGACv1_623194_AA2050540
																		TRIAE_CS42_7DS_TGACv1_622876_AA2046660
																		TRIAE_CS42_7DS_TGACv1_622843_AA2046220
																		TRIAE_CS42_7DS_TGACv1_623067_AA2049300
																		TRIAE_CS42_7DS_TGACv1_624237_AA2059980
																		TRIAE_CS42_7DS_TGACv1_624918_AA2063940
																		TRIAE_CS42_7DS_TGACv1_623167_AA2050370
																		TRIAE_CS42_7DS_TGACv1_621567_AA2019480
																		TRIAE_CS42_7DS_TGACv1_621567_AA2019460
																		TRIAE_CS42_7DS_TGACv1_622843_AA2046190
																		TRIAE_CS42_7DS_TGACv1_624414_AA2061080
																		TRIAE_CS42_2BS_TGACv1_146271_AA0461050
																		TRIAE_CS42_7AS_TGACv1_569917_AA1826910
																		TraesCS7A02G253500LC
																		TraesCS7A02G256200LC
																		TraesCS7A02G253100LC
																		TraesCS7A02G253700LC
																		TraesCS7A02G256100LC
																		TraesCS7A02G251500LC
																		TraesCS7A02G253800LC
																		TraesCS7A02G253300LC
																		TraesCS7A02G251300LC
																		TraesCS7A02G254200LC
																		TraesCS7A02G252000LC
																		TraesCS7A02G255500LC
																		TraesCS7A02G254300LC
																		TraesCS7A02G253000LC
																		TraesCS7A02G253900LC
																		TraesCS7A02G252400LC
																		TraesCS7A02G255100LC
																		TraesCS7A02G255700LC
																		TraesCS7A02G255400LC
																		TraesCS7A02G251900LC
																		TraesCS7A02G255000LC
																		TraesCS7A02G251600LC
																		TraesCS7A02G254400LC
																		TraesCS7A02G252900LC
																		TraesCS7A02G254000LC
																		TraesCS7A02G254100LC
																		TraesCS7A02G251400LC
																		TraesCS7A02G254600LC
																		TraesCS7A02G253400LC
																		TraesCS7A02G252500LC
																		TraesCS7A02G254800LC
																		TraesCS7A02G254700LC
																		TraesCS7A02G251800LC
																		TraesCS7A02G252800LC
																		TraesCS7A02G252100LC
																		TraesCS7A02G252300LC
																		TraesCS7A02G254900LC
																		TraesCS7A02G252600LC
																		TraesCS7A02G255200LC
																		TraesCS7A02G252200LC
																		TraesCS7A02G255800LC
																		TraesCS7A02G253600LC
																		TraesCS7A02G252700LC
																		TraesCS7A02G256000LC
																		TraesCS7A02G254500LC
																		TraesCS7A02G255300LC
																		TraesCS7A02G255600LC
																		TraesCS7A02G255900LC
																		TraesCS7A02G253200LC
																		TraesCS7A02G251700LC
																		TraesCS7A02G195600
																		TraesCS7A02G196900
																		TraesCS7A02G195300
																		TraesCS7A02G196300
																		TraesCS7A02G197500
																		TraesCS7A02G196200
																		TraesCS7A02G196800
																		TraesCS7A02G194700
																		TraesCS7A02G194600
																		TraesCS7A02G197300
																		TraesCS7A02G196000
																		TraesCS7A02G194800
																		TraesCS7A02G195100
																		TraesCS7A02G197700
																		TraesCS7A02G197200
																		TraesCS7A02G195800
																		TraesCS7A02G197000
																		TraesCS7A02G195900
																		TraesCS7A02G197100
																		TraesCS7A02G195500
																		TraesCS7A02G197600
																		TraesCS7A02G194900
																		TraesCS7A02G196500
																		TraesCS7A02G196400
																		TraesCS7A02G195700
																		TraesCS7A02G195400
																		TraesCS7A02G196600
																		TraesCS7A02G195200
																		TraesCS7A02G196100
																		TraesCS7A02G197400
																		TraesCS7A02G196700
																		TraesCS7A02G195000
																		TRIAE_CS42_7AS_TGACv1_569463_AA1816610
																		TRIAE_CS42_7AS_TGACv1_569203_AA1810170
																		TRIAE_CS42_7AS_TGACv1_569203_AA1810190
																		TRIAE_CS42_7AS_TGACv1_569374_AA1814550
																		TRIAE_CS42_7AS_TGACv1_569374_AA1814570
																		TRIAE_CS42_7AS_TGACv1_570403_AA1835160
																		TRIAE_CS42_7AS_TGACv1_569607_AA1820220
																		TRIAE_CS42_7AS_TGACv1_570892_AA1842120
																		TRIAE_CS42_7AS_TGACv1_570892_AA1842100
																		TRIAE_CS42_7AS_TGACv1_570892_AA1842090
																		TRIAE_CS42_7AS_TGACv1_570554_AA1837580
																		TRIAE_CS42_7AS_TGACv1_570554_AA1837590
																		TRIAE_CS42_7AS_TGACv1_570554_AA1837570
																		TRIAE_CS42_7AS_TGACv1_569750_AA1823420
																		TRIAE_CS42_7AS_TGACv1_569750_AA1823410
																		TRIAE_CS42_7AS_TGACv1_570696_AA1839420
																		TRIAE_CS42_7AS_TGACv1_570696_AA1839410
																		TRIAE_CS42_7AS_TGACv1_571253_AA1846270
																		TRIAE_CS42_7AS_TGACv1_570609_AA1838180
																		TRIAE_CS42_7AS_TGACv1_572705_AA1852410
																		TRIAE_CS42_7AS_TGACv1_569333_AA1813650
																		TRIAE_CS42_7AS_TGACv1_569694_AA1821960
																		TRIAE_CS42_7AS_TGACv1_570386_AA1834920
																		TRIAE_CS42_7AS_TGACv1_571396_AA1847310
																		TRIAE_CS42_7AS_TGACv1_571396_AA1847290
																		TRIAE_CS42_7AS_TGACv1_571396_AA1847320
																		TRIAE_CS42_3B_TGACv1_226019_AA0813430
																		TRIAE_CS42_7BS_TGACv1_592165_AA1932290
																		TRIAE_CS42_7BS_TGACv1_592139_AA1931500
																		TRIAE_CS42_7BS_TGACv1_592116_AA1931010
																		TRIAE_CS42_7BS_TGACv1_592139_AA1931530
																		TRIAE_CS42_7BS_TGACv1_592584_AA1940800
																		TRIAE_CS42_7BS_TGACv1_591820_AA1922610
																		TRIAE_CS42_7BS_TGACv1_592682_AA1942990
																		TRIAE_CS42_7BS_TGACv1_592682_AA1943010
																		TRIAE_CS42_7BS_TGACv1_593927_AA1955100
																		TRIAE_CS42_7BS_TGACv1_593365_AA1950830
																		TRIAE_CS42_7BS_TGACv1_593318_AA1950400
																		TRIAE_CS42_7BS_TGACv1_592682_AA1942980
																		TRIAE_CS42_2AS_TGACv1_113822_AA0361120
																		TRIAE_CS42_4DL_TGACv1_343601_AA1137240
																		TRIAE_CS42_7DS_TGACv1_622367_AA2038500
																		TRIAE_CS42_7DS_TGACv1_621955_AA2030270
																		TRIAE_CS42_7DS_TGACv1_621402_AA2014260
																		TRIAE_CS42_7DS_TGACv1_623237_AA2050920
																		TRIAE_CS42_7DS_TGACv1_623237_AA2050950
																		TRIAE_CS42_7DS_TGACv1_623807_AA2056460
																		TRIAE_CS42_7DS_TGACv1_622185_AA2034820
																		TRIAE_CS42_7DS_TGACv1_622940_AA2047560
																		TRIAE_CS42_7DS_TGACv1_622024_AA2031270
																		TRIAE_CS42_7DS_TGACv1_626490_AA2066730
																		TRIAE_CS42_7DS_TGACv1_621682_AA2023070
																		TRIAE_CS42_7DS_TGACv1_621682_AA2023080
																		TRIAE_CS42_4BL_TGACv1_321566_AA1062330
																		TRIAE_CS42_3AL_TGACv1_194024_AA0624850
																		TRIAE_CS42_7DS_TGACv1_629863_AA2067570
																		TRIAE_CS42_7AS_TGACv1_569280_AA1812300
																		TRIAE_CS42_7DS_TGACv1_621682_AA2023060
																		TraesCS7A02G258400LC
																		TraesCS7A02G257200LC
																		TraesCS7A02G257100LC
																		TraesCS7A02G258700LC
																		TraesCS7A02G256400LC
																		TraesCS7A02G258900LC
																		TraesCS7A02G258300LC
																		TraesCS7A02G258100LC
																		TraesCS7A02G257600LC
																		TraesCS7A02G258800LC
																		TraesCS7A02G256500LC
																		TraesCS7A02G257000LC
																		TraesCS7A02G258200LC
																		TraesCS7A02G256700LC
																		TraesCS7A02G256900LC
																		TraesCS7A02G257700LC
																		TraesCS7A02G256300LC
																		TraesCS7A02G257800LC
																		TraesCS7A02G256600LC
																		TraesCS7A02G259000LC
																		TraesCS7A02G257300LC
																		TraesCS7A02G258600LC
																		TraesCS7A02G257400LC
																		TraesCS7A02G258500LC
																		TraesCS7A02G258000LC
																		TraesCS7A02G256800LC
																		TraesCS7A02G257500LC
																		TraesCS7A02G257900LC
																		TraesCS7A02G200800
																		TraesCS7A02G199800
																		TraesCS7A02G201200
																		TraesCS7A02G197900
																		TraesCS7A02G198700
																		TraesCS7A02G200000
																		TraesCS7A02G200500
																		TraesCS7A02G199100
																		TraesCS7A02G198600
																		TraesCS7A02G198900
																		TraesCS7A02G199000
																		TraesCS7A02G200100
																		TraesCS7A02G198000
																		TraesCS7A02G198400
																		TraesCS7A02G200200
																		TraesCS7A02G199500
																		TraesCS7A02G201100
																		TraesCS7A02G199700
																		TraesCS7A02G200700
																		TraesCS7A02G198300
																		TraesCS7A02G198500
																		TraesCS7A02G200300
																		TraesCS7A02G200900
																		TraesCS7A02G199900
																		TraesCS7A02G198800
																		TraesCS7A02G198100
																		TraesCS7A02G197800
																		TraesCS7A02G200400
																		TraesCS7A02G199400
																		TraesCS7A02G199200
																		TraesCS7A02G199600
																		TraesCS7A02G198200
																		TraesCS7A02G200600
																		TraesCS7A02G201000
																		TraesCS7A02G201300
																		TraesCS7A02G199300
																		TRIAE_CS42_U_TGACv1_642423_AA2117360
																		TRIAE_CS42_7AS_TGACv1_569084_AA1806840
																		TRIAE_CS42_7AS_TGACv1_569084_AA1806810
																		TRIAE_CS42_7AS_TGACv1_569084_AA1806790
																		TRIAE_CS42_7AS_TGACv1_569084_AA1806780
																		TRIAE_CS42_7AS_TGACv1_569084_AA1806850
																		TRIAE_CS42_7AS_TGACv1_569084_AA1806860
																		TRIAE_CS42_U_TGACv1_642653_AA2121090
																		TRIAE_CS42_7AS_TGACv1_569041_AA1805500
																		TRIAE_CS42_7AS_TGACv1_569041_AA1805490
																		TRIAE_CS42_7AS_TGACv1_569463_AA1816580
																		TRIAE_CS42_7AS_TGACv1_569265_AA1812030
																		TRIAE_CS42_7AS_TGACv1_569463_AA1816590
																		TRIAE_CS42_7AS_TGACv1_569863_AA1825750
																		TRIAE_CS42_7AS_TGACv1_569863_AA1825770
																		TRIAE_CS42_7AS_TGACv1_569863_AA1825760
																		TRIAE_CS42_7AS_TGACv1_569895_AA1826540
																		TRIAE_CS42_7AS_TGACv1_569895_AA1826550
																		TRIAE_CS42_7AS_TGACv1_569804_AA1824390
																		TRIAE_CS42_7AS_TGACv1_569644_AA1821040
																		TRIAE_CS42_7AS_TGACv1_570478_AA1836340
																		TRIAE_CS42_7AS_TGACv1_569249_AA1811310
																		TRIAE_CS42_7AS_TGACv1_569249_AA1811300
																		TRIAE_CS42_7AS_TGACv1_569249_AA1811340
																		TRIAE_CS42_7AS_TGACv1_569566_AA1819270
																		TRIAE_CS42_7AS_TGACv1_569566_AA1819260
																		TRIAE_CS42_7AS_TGACv1_571466_AA1847910
																		TRIAE_CS42_7AS_TGACv1_569084_AA1806770
																		TRIAE_CS42_7AS_TGACv1_571836_AA1850200
																		TRIAE_CS42_7AS_TGACv1_572804_AA1852500
																		TRIAE_CS42_7AS_TGACv1_570518_AA1837020
																		TRIAE_CS42_6AL_TGACv1_472583_AA1523830
																		TRIAE_CS42_7BS_TGACv1_592129_AA1931300
																		TRIAE_CS42_7BS_TGACv1_592113_AA1930940
																		TRIAE_CS42_7BS_TGACv1_592113_AA1930910
																		TRIAE_CS42_7BS_TGACv1_592113_AA1930930
																		TRIAE_CS42_7BS_TGACv1_592222_AA1933600
																		TRIAE_CS42_7BS_TGACv1_592113_AA1930850
																		TRIAE_CS42_7BS_TGACv1_592113_AA1930840
																		TRIAE_CS42_7BS_TGACv1_591998_AA1927770
																		TRIAE_CS42_7BS_TGACv1_591998_AA1927760
																		TRIAE_CS42_7BS_TGACv1_592649_AA1942290
																		TRIAE_CS42_7BS_TGACv1_592288_AA1935050
																		TRIAE_CS42_1AS_TGACv1_019485_AA0067240
																		TRIAE_CS42_7BS_TGACv1_594341_AA1957170
																		TRIAE_CS42_7BS_TGACv1_592665_AA1942770
																		TRIAE_CS42_1AS_TGACv1_020054_AA0074340
																		TRIAE_CS42_7BS_TGACv1_594065_AA1955910
																		TRIAE_CS42_7DS_TGACv1_621467_AA2016590
																		TRIAE_CS42_7DS_TGACv1_621467_AA2016600
																		TRIAE_CS42_7DS_TGACv1_622653_AA2043320
																		TRIAE_CS42_7DS_TGACv1_622653_AA2043310
																		TRIAE_CS42_7DS_TGACv1_623177_AA2050420
																		TRIAE_CS42_7DS_TGACv1_622918_AA2047250
																		TRIAE_CS42_7DS_TGACv1_622918_AA2047270
																		TRIAE_CS42_7DS_TGACv1_622918_AA2047260
																		TRIAE_CS42_7DS_TGACv1_622646_AA2043160
																		TRIAE_CS42_7DS_TGACv1_622764_AA2045010
																		TRIAE_CS42_7DS_TGACv1_622210_AA2035360
																		TRIAE_CS42_7DS_TGACv1_623771_AA2056080
																		TRIAE_CS42_7DS_TGACv1_627232_AA2067100
																		TRIAE_CS42_7DS_TGACv1_621858_AA2027780
																		TRIAE_CS42_7DS_TGACv1_621858_AA2027760
																		TRIAE_CS42_7DS_TGACv1_621858_AA2027810
																		TRIAE_CS42_7AS_TGACv1_571466_AA1847900
																		TRIAE_CS42_7AS_TGACv1_571466_AA1847890
																		TraesCS7A02G259200LC
																		TraesCS7A02G263000LC
																		TraesCS7A02G259800LC
																		TraesCS7A02G259300LC
																		TraesCS7A02G259900LC
																		TraesCS7A02G260400LC
																		TraesCS7A02G262700LC
																		TraesCS7A02G261500LC
																		TraesCS7A02G261900LC
																		TraesCS7A02G259100LC
																		TraesCS7A02G259700LC
																		TraesCS7A02G262900LC
																		TraesCS7A02G260200LC
																		TraesCS7A02G260800LC
																		TraesCS7A02G260000LC
																		TraesCS7A02G260900LC
																		TraesCS7A02G261000LC
																		TraesCS7A02G261700LC
																		TraesCS7A02G259600LC
																		TraesCS7A02G262300LC
																		TraesCS7A02G260300LC
																		TraesCS7A02G260500LC
																		TraesCS7A02G262800LC
																		TraesCS7A02G260600LC
																		TraesCS7A02G261600LC
																		TraesCS7A02G263100LC
																		TraesCS7A02G262500LC
																		TraesCS7A02G261400LC
																		TraesCS7A02G261300LC
																		TraesCS7A02G259400LC
																		TraesCS7A02G260100LC
																		TraesCS7A02G261800LC
																		TraesCS7A02G261100LC
																		TraesCS7A02G262200LC
																		TraesCS7A02G259500LC
																		TraesCS7A02G262000LC
																		TraesCS7A02G262400LC
																		TraesCS7A02G260700LC
																		TraesCS7A02G262600LC
																		TraesCS7A02G261200LC
																		TraesCS7A02G262100LC
																		TraesCS7A02G203600
																		TraesCS7A02G203400
																		TraesCS7A02G202200
																		TraesCS7A02G203200
																		TraesCS7A02G202600
																		TraesCS7A02G202500
																		TraesCS7A02G201600
																		TraesCS7A02G203800
																		TraesCS7A02G201900
																		TraesCS7A02G204100
																		TraesCS7A02G205200
																		TraesCS7A02G202900
																		TraesCS7A02G203300
																		TraesCS7A02G204700
																		TraesCS7A02G204300
																		TraesCS7A02G202400
																		TraesCS7A02G205300
																		TraesCS7A02G205100
																		TraesCS7A02G202000
																		TraesCS7A02G204000
																		TraesCS7A02G203500
																		TraesCS7A02G204800
																		TraesCS7A02G204400
																		TraesCS7A02G204900
																		TraesCS7A02G202800
																		TraesCS7A02G202700
																		TraesCS7A02G203100
																		TraesCS7A02G205000
																		TraesCS7A02G201400
																		TraesCS7A02G203700
																		TraesCS7A02G201800
																		TraesCS7A02G203900
																		TraesCS7A02G201500
																		TraesCS7A02G204200
																		TraesCS7A02G203000
																		TraesCS7A02G204600
																		TraesCS7A02G202100
																		TraesCS7A02G201700
																		TraesCS7A02G204500
																		TraesCS7A02G202300
																		TRIAE_CS42_7AS_TGACv1_569265_AA1812010
																		TRIAE_CS42_7AS_TGACv1_569265_AA1812000
																		TRIAE_CS42_7AS_TGACv1_569265_AA1811990
																		TRIAE_CS42_7AS_TGACv1_569265_AA1811980
																		TRIAE_CS42_7AS_TGACv1_569265_AA1811960
																		TRIAE_CS42_7AS_TGACv1_569531_AA1818340
																		TRIAE_CS42_7AS_TGACv1_569531_AA1818360
																		TRIAE_CS42_7AS_TGACv1_569531_AA1818350
																		TRIAE_CS42_7AS_TGACv1_569365_AA1814380
																		TRIAE_CS42_7AS_TGACv1_569826_AA1824850
																		TRIAE_CS42_7AS_TGACv1_570182_AA1831770
																		TRIAE_CS42_7AS_TGACv1_570618_AA1838300
																		TRIAE_CS42_7AS_TGACv1_570884_AA1841990
																		TRIAE_CS42_7AS_TGACv1_570884_AA1841980
																		TRIAE_CS42_7AS_TGACv1_570060_AA1829650
																		TRIAE_CS42_7AS_TGACv1_570666_AA1839200
																		TRIAE_CS42_7AS_TGACv1_570255_AA1832960
																		TRIAE_CS42_7AS_TGACv1_570327_AA1833970
																		TRIAE_CS42_7AS_TGACv1_570327_AA1833960
																		TRIAE_CS42_7AS_TGACv1_571788_AA1849830
																		TRIAE_CS42_7AS_TGACv1_569365_AA1814390
																		TRIAE_CS42_7AS_TGACv1_572132_AA1851480
																		TRIAE_CS42_7AS_TGACv1_569331_AA1813590
																		TRIAE_CS42_7AS_TGACv1_569331_AA1813610
																		TRIAE_CS42_7AS_TGACv1_569331_AA1813600
																		TRIAE_CS42_7AS_TGACv1_571534_AA1848390
																		TRIAE_CS42_7AS_TGACv1_570884_AA1842010
																		TRIAE_CS42_7AS_TGACv1_571534_AA1848380
																		TRIAE_CS42_7BL_TGACv1_577036_AA1863530
																		TRIAE_CS42_7AS_TGACv1_571185_AA1845540
																		TRIAE_CS42_7AS_TGACv1_571185_AA1845550
																		TRIAE_CS42_7AS_TGACv1_571221_AA1846050
																		TRIAE_CS42_6BS_TGACv1_516453_AA1675290
																		TRIAE_CS42_7AS_TGACv1_572102_AA1851420
																		TRIAE_CS42_7BS_TGACv1_591906_AA1925280
																		TRIAE_CS42_7BS_TGACv1_592132_AA1931340
																		TRIAE_CS42_7BS_TGACv1_592127_AA1931270
																		TRIAE_CS42_7BS_TGACv1_592936_AA1946510
																		TRIAE_CS42_7BS_TGACv1_593428_AA1951470
																		TRIAE_CS42_7BS_TGACv1_593606_AA1952920
																		TRIAE_CS42_7BS_TGACv1_593464_AA1951800
																		TRIAE_CS42_7BS_TGACv1_593464_AA1951790
																		TRIAE_CS42_7BS_TGACv1_592498_AA1939250
																		TRIAE_CS42_7BS_TGACv1_594403_AA1957460
																		TRIAE_CS42_7BS_TGACv1_594125_AA1956200
																		TRIAE_CS42_7DS_TGACv1_621451_AA2016040
																		TRIAE_CS42_7DS_TGACv1_621451_AA2016060
																		TRIAE_CS42_7DS_TGACv1_621451_AA2016050
																		TRIAE_CS42_7DS_TGACv1_621388_AA2013870
																		TRIAE_CS42_7DS_TGACv1_621406_AA2014370
																		TRIAE_CS42_7DS_TGACv1_622220_AA2035670
																		TRIAE_CS42_7DS_TGACv1_622330_AA2037770
																		TRIAE_CS42_7DS_TGACv1_621695_AA2023350
																		TRIAE_CS42_7DS_TGACv1_622209_AA2035320
																		TRIAE_CS42_7DS_TGACv1_622209_AA2035330
																		TRIAE_CS42_7DS_TGACv1_622209_AA2035340
																		TRIAE_CS42_7DS_TGACv1_624177_AA2059480
																		TRIAE_CS42_7DS_TGACv1_625862_AA2065960
																		TRIAE_CS42_7DS_TGACv1_625521_AA2065400
																		TRIAE_CS42_7DS_TGACv1_625334_AA2064920
																		TRIAE_CS42_U_TGACv1_640932_AA2079650
																		TRIAE_CS42_7DS_TGACv1_626041_AA2066250
																		TRIAE_CS42_U_TGACv1_641678_AA2101230
																		TRIAE_CS42_3AL_TGACv1_197055_AA0664590
																		TraesCS7A02G263400LC
																		TraesCS7A02G263500LC
																		TraesCS7A02G265800LC
																		TraesCS7A02G265600LC
																		TraesCS7A02G263800LC
																		TraesCS7A02G264700LC
																		TraesCS7A02G265500LC
																		TraesCS7A02G263300LC
																		TraesCS7A02G264100LC
																		TraesCS7A02G263200LC
																		TraesCS7A02G266100LC
																		TraesCS7A02G263900LC
																		TraesCS7A02G265100LC
																		TraesCS7A02G264400LC
																		TraesCS7A02G264000LC
																		TraesCS7A02G263700LC
																		TraesCS7A02G265300LC
																		TraesCS7A02G264800LC
																		TraesCS7A02G265000LC
																		TraesCS7A02G266200LC
																		TraesCS7A02G265900LC
																		TraesCS7A02G264900LC
																		TraesCS7A02G266000LC
																		TraesCS7A02G264500LC
																		TraesCS7A02G264600LC
																		TraesCS7A02G264200LC
																		TraesCS7A02G265400LC
																		TraesCS7A02G266400LC
																		TraesCS7A02G265700LC
																		TraesCS7A02G264300LC
																		TraesCS7A02G266300LC
																		TraesCS7A02G263600LC
																		TraesCS7A02G265200LC

## Sheet: Candidate genes for KL
Table S4. Predicted candidate genes and their information for each trait.
Step1: the major QTLs for kernel length were selected.															2D:566979722-574104015	5B:528266365-604068254
QTLs	Positiona														TraesCS2D02G465000	TraesCS5B02G345800
QKL.cas-2D.1	566979722-574104015														TraesCS2D02G466200	TraesCS5B02G353400
QKL.cas-5B.2	528266365-604068254														TraesCS2D02G461500	TraesCS5B02G347200
The sequence of marker were aligned to IWGSC reference genome to obtain physical location.															TraesCS2D02G460600	TraesCS5B02G346000
															TraesCS2D02G462500	TraesCS5B02G351900
Step2 : Based on the WGCNA, the genes in highly correlacted modules with kernel length were selected. In addition, sorting all genes in ascending order of GS value and selecting the smallest and largest top 200 genes															TraesCS2D02G461300	TraesCS5B02G346500
Modules related to the KL	The largest top 200 genes	The smallest top 200 genes													TraesCS2D02G460300	TraesCS5B02G349500
ME33	TRIAE_CS42_1BL_TGACv1_031189_AA0109360	TRIAE_CS42_2DL_TGACv1_160408_AA0550210													TraesCS2D02G461700	TraesCS5B02G353200
ME46	TRIAE_CS42_U_TGACv1_640699_AA2069340	TRIAE_CS42_2DL_TGACv1_158686_AA0524440													TraesCS2D02G465700	TraesCS5B02G346400
ME29	TRIAE_CS42_7DS_TGACv1_624329_AA2060540	TRIAE_CS42_1AL_TGACv1_001860_AA0035930													TraesCS2D02G461200	TraesCS5B02G348300
ME27	TRIAE_CS42_1AS_TGACv1_019276_AA0064280	TRIAE_CS42_7AS_TGACv1_570531_AA1837180													TraesCS2D02G463900	TraesCS5B02G352600
ME55	TRIAE_CS42_6BL_TGACv1_500762_AA1609380	TRIAE_CS42_1DL_TGACv1_061939_AA0205900													TraesCS2D02G460400	TraesCS5B02G352100
ME7	TRIAE_CS42_7BS_TGACv1_592342_AA1936050	TRIAE_CS42_7AL_TGACv1_558306_AA1792200													TraesCS2D02G460900	TraesCS5B02G351300
ME32	TRIAE_CS42_7BL_TGACv1_579281_AA1906100	TRIAE_CS42_5AL_TGACv1_378443_AA1253380													TraesCS2D02G463000	TraesCS5B02G353700
ME17	TRIAE_CS42_2DL_TGACv1_157911_AA0501380	TRIAE_CS42_4AL_TGACv1_289690_AA0975360													TraesCS2D02G463400	TraesCS5B02G345400
	TRIAE_CS42_1BS_TGACv1_050479_AA0172570	TRIAE_CS42_2BL_TGACv1_129404_AA0382210													TraesCS2D02G465300	TraesCS5B02G347800
	TRIAE_CS42_2BL_TGACv1_132610_AA0438620	TRIAE_CS42_7AS_TGACv1_570531_AA1837210													TraesCS2D02G464800	TraesCS5B02G349900
	TRIAE_CS42_4DL_TGACv1_345465_AA1153290	TRIAE_CS42_2AS_TGACv1_112687_AA0343440													TraesCS2D02G465400	TraesCS5B02G353000
	TRIAE_CS42_7DL_TGACv1_603419_AA1983290	TRIAE_CS42_6DL_TGACv1_526737_AA1691020													TraesCS2D02G464900	TraesCS5B02G347300
	TRIAE_CS42_4DL_TGACv1_342625_AA1118360	TRIAE_CS42_2DL_TGACv1_159137_AA0533120													TraesCS2D02G464600	TraesCS5B02G349400
	TRIAE_CS42_2BL_TGACv1_132231_AA0436180	TRIAE_CS42_7DS_TGACv1_621659_AA2022430													TraesCS2D02G461000	TraesCS5B02G352500
	TRIAE_CS42_1BL_TGACv1_033082_AA0136850	TRIAE_CS42_4AL_TGACv1_293063_AA1000100													TraesCS2D02G460800	TraesCS5B02G346700
	TRIAE_CS42_7BS_TGACv1_592292_AA1935150	TRIAE_CS42_7BL_TGACv1_579567_AA1908510													TraesCS2D02G463700	TraesCS5B02G346100
	TRIAE_CS42_2DL_TGACv1_157982_AA0504670	TRIAE_CS42_2DL_TGACv1_158858_AA0527220													TraesCS2D02G464000	TraesCS5B02G350700
	TRIAE_CS42_1DL_TGACv1_061814_AA0203760	TRIAE_CS42_7BS_TGACv1_592699_AA1943320													TraesCS2D02G465800	TraesCS5B02G349100
	TRIAE_CS42_2BS_TGACv1_145841_AA0446460	TRIAE_CS42_2BS_TGACv1_146208_AA0458840													TraesCS2D02G462400	TraesCS5B02G348200
	TRIAE_CS42_3DL_TGACv1_257414_AA0897500	TRIAE_CS42_3B_TGACv1_225220_AA0806240													TraesCS2D02G460500	TraesCS5B02G348100
	TRIAE_CS42_3DS_TGACv1_272689_AA0923920	TRIAE_CS42_3DL_TGACv1_249203_AA0841110													TraesCS2D02G463600	TraesCS5B02G348000
	TRIAE_CS42_7BS_TGACv1_592215_AA1933470	TRIAE_CS42_1BS_TGACv1_055525_AA0182560													TraesCS2D02G466000	TraesCS5B02G349800
	TRIAE_CS42_7DS_TGACv1_625534_AA2065440	TRIAE_CS42_7DL_TGACv1_606407_AA2009990													TraesCS2D02G463300	TraesCS5B02G345600
	TRIAE_CS42_7DL_TGACv1_602722_AA1966420	TRIAE_CS42_2AL_TGACv1_093773_AA0286430													TraesCS2D02G466300	TraesCS5B02G351000
	TRIAE_CS42_U_TGACv1_640940_AA2079890	TRIAE_CS42_7DL_TGACv1_602965_AA1972840													TraesCS2D02G462700	TraesCS5B02G348500
	TRIAE_CS42_7AS_TGACv1_570003_AA1828470	TRIAE_CS42_3DL_TGACv1_249203_AA0841120													TraesCS2D02G463200	TraesCS5B02G352300
	TRIAE_CS42_1BL_TGACv1_033403_AA0139200	TRIAE_CS42_3B_TGACv1_221646_AA0746500													TraesCS2D02G460700	TraesCS5B02G350900
	TRIAE_CS42_7AL_TGACv1_557652_AA1784560	TRIAE_CS42_6BL_TGACv1_500125_AA1599570													TraesCS2D02G463100	TraesCS5B02G347400
	TRIAE_CS42_1DL_TGACv1_062331_AA0212740	TRIAE_CS42_7DL_TGACv1_602965_AA1972830													TraesCS2D02G461900	TraesCS5B02G347100
	TRIAE_CS42_1AS_TGACv1_019801_AA0071580	TRIAE_CS42_3B_TGACv1_224402_AA0796410													TraesCS2D02G465600	TraesCS5B02G349600
	TRIAE_CS42_2DL_TGACv1_161868_AA0560910	TRIAE_CS42_2DS_TGACv1_177420_AA0576580													TraesCS2D02G461100	TraesCS5B02G352700
	TRIAE_CS42_5BL_TGACv1_405558_AA1330310	TRIAE_CS42_2BL_TGACv1_129798_AA0396340													TraesCS2D02G464500	TraesCS5B02G350500
	TRIAE_CS42_7AL_TGACv1_556026_AA1753070	TRIAE_CS42_6DL_TGACv1_526737_AA1691010													TraesCS2D02G465200	TraesCS5B02G350600
	TRIAE_CS42_7BL_TGACv1_579069_AA1903620	TRIAE_CS42_3DL_TGACv1_249203_AA0841160													TraesCS2D02G464200	TraesCS5B02G350200
	TRIAE_CS42_4DL_TGACv1_345396_AA1153000	TRIAE_CS42_5AL_TGACv1_374001_AA1187350													TraesCS2D02G462800	TraesCS5B02G349000
	TRIAE_CS42_2AS_TGACv1_113907_AA0362290	TRIAE_CS42_2DS_TGACv1_178231_AA0593120													TraesCS2D02G462200	TraesCS5B02G352900
	TRIAE_CS42_7DS_TGACv1_622670_AA2043640	TRIAE_CS42_2AL_TGACv1_095506_AA0311710													TraesCS2D02G464700	TraesCS5B02G351100
	TRIAE_CS42_4BL_TGACv1_322605_AA1072200	TRIAE_CS42_7BL_TGACv1_578619_AA1897830													TraesCS2D02G462900	TraesCS5B02G345500
	TRIAE_CS42_4BS_TGACv1_330941_AA1109140	TRIAE_CS42_7AL_TGACv1_557348_AA1780060													TraesCS2D02G465100	TraesCS5B02G352000
	TRIAE_CS42_7AS_TGACv1_569514_AA1817960	TRIAE_CS42_1BS_TGACv1_049441_AA0153830													TraesCS2D02G462100	TraesCS5B02G351800
	TRIAE_CS42_2AL_TGACv1_093994_AA0290880	TRIAE_CS42_2AL_TGACv1_094526_AA0299240													TraesCS2D02G464300	TraesCS5B02G350000
	TRIAE_CS42_2BS_TGACv1_145923_AA0449480	TRIAE_CS42_7AS_TGACv1_569574_AA1819370													TraesCS2D02G464400	TraesCS5B02G345700
	TRIAE_CS42_3B_TGACv1_223837_AA0788230	TRIAE_CS42_7BL_TGACv1_576926_AA1860160													TraesCS2D02G463500	TraesCS5B02G347500
	TRIAE_CS42_7AL_TGACv1_557389_AA1780660	TRIAE_CS42_3AL_TGACv1_194173_AA0627830													TraesCS2D02G465900	TraesCS5B02G351500
	TRIAE_CS42_3DL_TGACv1_251628_AA0883310	TRIAE_CS42_3B_TGACv1_223083_AA0776250													TraesCS2D02G466100	TraesCS5B02G348600
	TRIAE_CS42_6AL_TGACv1_472070_AA1517400	TRIAE_CS42_3DS_TGACv1_272013_AA0913110													TraesCS2D02G462600	TraesCS5B02G349300
	TRIAE_CS42_4AL_TGACv1_289312_AA0968980	TRIAE_CS42_3DS_TGACv1_272567_AA0922430													TraesCS2D02G463800	TraesCS5B02G353500
	TRIAE_CS42_7DL_TGACv1_605069_AA2004410	TRIAE_CS42_U_TGACv1_643016_AA2126200													TraesCS2D02G462000	TraesCS5B02G346300
	TRIAE_CS42_7AL_TGACv1_555980_AA1751610	TRIAE_CS42_2DL_TGACv1_158175_AA0511300													TraesCS2D02G465500	TraesCS5B02G353300
	TRIAE_CS42_1DS_TGACv1_081537_AA0261250	TRIAE_CS42_3DL_TGACv1_250910_AA0874910													TraesCS2D02G461400	TraesCS5B02G347000
	TRIAE_CS42_2DL_TGACv1_157957_AA0503480	TRIAE_CS42_3DS_TGACv1_273741_AA0933190													TraesCS2D02G462300	TraesCS5B02G349200
	TRIAE_CS42_7DS_TGACv1_622129_AA2033380	TRIAE_CS42_4AL_TGACv1_288621_AA0953940													TraesCS2D02G460200	TraesCS5B02G345300
	TRIAE_CS42_U_TGACv1_640915_AA2078950	TRIAE_CS42_4DS_TGACv1_361473_AA1168630													ENSRNA050010388	TraesCS5B02G348800
	TRIAE_CS42_6AS_TGACv1_486197_AA1558030	TRIAE_CS42_1BS_TGACv1_050895_AA0176480													ENSRNA050010390	TraesCS5B02G348700
	TRIAE_CS42_2DL_TGACv1_157941_AA0502810	TRIAE_CS42_6BL_TGACv1_500432_AA1604460													TRIAE_CS42_U_TGACv1_645322_AA2144000	TraesCS5B02G349700
	TRIAE_CS42_3DS_TGACv1_271958_AA0911770	TRIAE_CS42_3B_TGACv1_224812_AA0801850													TRIAE_CS42_U_TGACv1_643438_AA2132010	TraesCS5B02G347700
	TRIAE_CS42_2BL_TGACv1_129601_AA0389990	TRIAE_CS42_1AL_TGACv1_000455_AA0012460													TRIAE_CS42_7BL_TGACv1_577914_AA1886020	TraesCS5B02G351600
	TRIAE_CS42_6DS_TGACv1_543539_AA1741390	TRIAE_CS42_7AS_TGACv1_571154_AA1845210													TRIAE_CS42_3B_TGACv1_221219_AA0734080	TraesCS5B02G347900
	TRIAE_CS42_1AS_TGACv1_020098_AA0074660	TRIAE_CS42_5AL_TGACv1_374264_AA1195470													TRIAE_CS42_3B_TGACv1_221219_AA0734070	TraesCS5B02G350300
	TRIAE_CS42_7AL_TGACv1_556530_AA1764860	TRIAE_CS42_6DL_TGACv1_526737_AA1691040													TRIAE_CS42_6DS_TGACv1_542484_AA1721960	TraesCS5B02G352800
	TRIAE_CS42_4BL_TGACv1_321202_AA1057090	TRIAE_CS42_3B_TGACv1_220765_AA0718590													TRIAE_CS42_4DL_TGACv1_342841_AA1123460	TraesCS5B02G346600
	TRIAE_CS42_4AL_TGACv1_289218_AA0967500	TRIAE_CS42_1BS_TGACv1_050268_AA0169920													TRIAE_CS42_4DL_TGACv1_342841_AA1123430	TraesCS5B02G350400
	TRIAE_CS42_1AS_TGACv1_019645_AA0069420	TRIAE_CS42_3B_TGACv1_226704_AA0818860													TRIAE_CS42_2BL_TGACv1_129672_AA0392220	TraesCS5B02G348400
	TRIAE_CS42_3DL_TGACv1_251767_AA0884710	TRIAE_CS42_4AL_TGACv1_289936_AA0979080													TRIAE_CS42_2BL_TGACv1_129672_AA0392210	TraesCS5B02G351700
	TRIAE_CS42_1DS_TGACv1_080303_AA0245610	TRIAE_CS42_2AL_TGACv1_097955_AA0325410													TRIAE_CS42_2AL_TGACv1_093598_AA0283470	TraesCS5B02G345900
	TRIAE_CS42_7AL_TGACv1_558958_AA1797130	TRIAE_CS42_6DL_TGACv1_526886_AA1694340													TRIAE_CS42_2BL_TGACv1_129903_AA0399050	TraesCS5B02G346800
	TRIAE_CS42_5AL_TGACv1_376087_AA1232000	TRIAE_CS42_2BS_TGACv1_146397_AA0464200													TRIAE_CS42_2BL_TGACv1_129903_AA0399040	TraesCS5B02G348900
	TRIAE_CS42_7DL_TGACv1_603261_AA1979420	TRIAE_CS42_3AS_TGACv1_213187_AA0705860													TRIAE_CS42_2AL_TGACv1_093640_AA0284270	TraesCS5B02G352400
	TRIAE_CS42_5DL_TGACv1_433047_AA1399680	TRIAE_CS42_3DL_TGACv1_249203_AA0841170													TRIAE_CS42_2AL_TGACv1_093693_AA0285250	TraesCS5B02G351400
	TRIAE_CS42_U_TGACv1_641666_AA2100880	TRIAE_CS42_5DL_TGACv1_433345_AA1410290													TRIAE_CS42_2AL_TGACv1_093771_AA0286410	TraesCS5B02G351200
	TRIAE_CS42_7BS_TGACv1_592974_AA1946890	TRIAE_CS42_2AL_TGACv1_095378_AA0310250													TRIAE_CS42_2BL_TGACv1_130072_AA0402790	TraesCS5B02G350800
	TRIAE_CS42_5BL_TGACv1_405495_AA1328660	TRIAE_CS42_7AL_TGACv1_558670_AA1795200													TRIAE_CS42_2BL_TGACv1_130385_AA0410090	TraesCS5B02G353600
	TRIAE_CS42_5DL_TGACv1_434039_AA1427760	TRIAE_CS42_3AL_TGACv1_205620_AA0671030													TRIAE_CS42_2AL_TGACv1_093778_AA0286610	TraesCS5B02G346900
	TRIAE_CS42_7DS_TGACv1_622429_AA2039610	TRIAE_CS42_7AS_TGACv1_570397_AA1835060													TRIAE_CS42_2AL_TGACv1_093778_AA0286620	TraesCS5B02G347600
	TRIAE_CS42_1BL_TGACv1_030840_AA0102030	TRIAE_CS42_1BS_TGACv1_049489_AA0154710													TRIAE_CS42_2AL_TGACv1_093778_AA0286600	TraesCS5B02G346200
	TRIAE_CS42_3DL_TGACv1_249117_AA0838310	TRIAE_CS42_7DL_TGACv1_604512_AA1998890													TRIAE_CS42_2AL_TGACv1_094669_AA0301240	TraesCS5B02G352200
	TRIAE_CS42_2DL_TGACv1_159221_AA0534770	TRIAE_CS42_7AS_TGACv1_569760_AA1823530													TRIAE_CS42_2AL_TGACv1_095117_AA0307120	TraesCS5B02G350100
	TRIAE_CS42_U_TGACv1_641168_AA2087250	TRIAE_CS42_5AL_TGACv1_375223_AA1218010													TRIAE_CS42_2BL_TGACv1_130004_AA0401370	ENSRNA050022861
	TRIAE_CS42_1BS_TGACv1_050006_AA0165750	TRIAE_CS42_2DL_TGACv1_158414_AA0518190													TRIAE_CS42_2BL_TGACv1_130488_AA0412380	TRIAE_CS42_5BL_TGACv1_406240_AA1342680
	TRIAE_CS42_3AL_TGACv1_194975_AA0643060	TRIAE_CS42_7AS_TGACv1_569357_AA1814220													TRIAE_CS42_2BL_TGACv1_130261_AA0407570	TRIAE_CS42_5BL_TGACv1_406240_AA1342690
	TRIAE_CS42_2AL_TGACv1_098072_AA0325680	TRIAE_CS42_3B_TGACv1_228392_AA0826780													TRIAE_CS42_2AL_TGACv1_093778_AA0286590	TRIAE_CS42_5BL_TGACv1_406240_AA1342700
	TRIAE_CS42_2DL_TGACv1_157961_AA0503880	TRIAE_CS42_7AL_TGACv1_557348_AA1780090													TRIAE_CS42_2BL_TGACv1_130261_AA0407600	TRIAE_CS42_5BL_TGACv1_406185_AA1341970
	TRIAE_CS42_1AL_TGACv1_000112_AA0003750	TRIAE_CS42_3AL_TGACv1_194173_AA0627880													TRIAE_CS42_2AL_TGACv1_094906_AA0304730	TRIAE_CS42_5BL_TGACv1_405853_AA1336490
	TRIAE_CS42_4BS_TGACv1_328206_AA1084610	TRIAE_CS42_2DL_TGACv1_160148_AA0547530													TRIAE_CS42_2AL_TGACv1_095555_AA0312090	TRIAE_CS42_5BL_TGACv1_406101_AA1340840
	TRIAE_CS42_1DS_TGACv1_081324_AA0259870	TRIAE_CS42_7DL_TGACv1_604512_AA1998880													TRIAE_CS42_2AL_TGACv1_094955_AA0305230	TRIAE_CS42_5BL_TGACv1_406101_AA1340830
	TRIAE_CS42_7BL_TGACv1_577121_AA1866480	TRIAE_CS42_1BS_TGACv1_049546_AA0156530													TRIAE_CS42_2BL_TGACv1_131077_AA0422120	TRIAE_CS42_5BL_TGACv1_406348_AA1344440
	TRIAE_CS42_4BL_TGACv1_321289_AA1058460	TRIAE_CS42_3B_TGACv1_224428_AA0796700													TRIAE_CS42_2BL_TGACv1_131077_AA0422100	TRIAE_CS42_U_TGACv1_643642_AA2133850
	TRIAE_CS42_1AS_TGACv1_019737_AA0070810	TRIAE_CS42_1BS_TGACv1_050504_AA0172860													TRIAE_CS42_2AL_TGACv1_096343_AA0318720	TRIAE_CS42_5BL_TGACv1_407006_AA1352390
	TRIAE_CS42_1BL_TGACv1_032743_AA0133600	TRIAE_CS42_7AS_TGACv1_570456_AA1835950													TRIAE_CS42_2AL_TGACv1_094130_AA0293060	TRIAE_CS42_5BL_TGACv1_407002_AA1352370
	TRIAE_CS42_1DS_TGACv1_080253_AA0244340	TRIAE_CS42_1BS_TGACv1_055628_AA0182570													TRIAE_CS42_2AL_TGACv1_094130_AA0293060	TRIAE_CS42_5BL_TGACv1_406525_AA1346580
	TRIAE_CS42_1BS_TGACv1_049441_AA0153790	TRIAE_CS42_4BL_TGACv1_320493_AA1041220													TRIAE_CS42_2AL_TGACv1_094606_AA0300340	TRIAE_CS42_5BL_TGACv1_408359_AA1362990
	TRIAE_CS42_1BL_TGACv1_031331_AA0111750	TRIAE_CS42_2DL_TGACv1_158985_AA0530010													TRIAE_CS42_2AL_TGACv1_094606_AA0300360	TRIAE_CS42_5BL_TGACv1_407352_AA1356110
	TRIAE_CS42_7AS_TGACv1_570057_AA1829510	TRIAE_CS42_7DS_TGACv1_621920_AA2029300													TRIAE_CS42_2AL_TGACv1_094921_AA0304880	TRIAE_CS42_5BL_TGACv1_408895_AA1364770
	TRIAE_CS42_2BL_TGACv1_129807_AA0396850	TRIAE_CS42_1BS_TGACv1_049885_AA0163630													TRIAE_CS42_2BL_TGACv1_131052_AA0421810	TRIAE_CS42_5DL_TGACv1_435472_AA1451170
	TRIAE_CS42_7AS_TGACv1_569222_AA1810660	TRIAE_CS42_2DS_TGACv1_177426_AA0576850													TRIAE_CS42_2AL_TGACv1_095609_AA0312870	TRIAE_CS42_5DL_TGACv1_435472_AA1451150
	TRIAE_CS42_5AL_TGACv1_375466_AA1222240	TRIAE_CS42_5AL_TGACv1_376611_AA1239030													TRIAE_CS42_2AL_TGACv1_096059_AA0316940	TRIAE_CS42_5DL_TGACv1_435472_AA1451160
	TRIAE_CS42_4BS_TGACv1_327924_AA1078950	TRIAE_CS42_4BS_TGACv1_329066_AA1097560													TRIAE_CS42_2BL_TGACv1_132298_AA0436600	TRIAE_CS42_5DL_TGACv1_435091_AA1445850
	TRIAE_CS42_1BS_TGACv1_049467_AA0154290	TRIAE_CS42_1BS_TGACv1_050832_AA0176050													TRIAE_CS42_2DL_TGACv1_161848_AA0560800	TRIAE_CS42_5DL_TGACv1_435091_AA1445880
	TRIAE_CS42_6DL_TGACv1_526384_AA1681460	TRIAE_CS42_6AL_TGACv1_471081_AA1502340													TRIAE_CS42_2AL_TGACv1_095117_AA0307110	TRIAE_CS42_U_TGACv1_642629_AA2120630
	TRIAE_CS42_5DS_TGACv1_458013_AA1491400	TRIAE_CS42_1BL_TGACv1_030713_AA0098740													TRIAE_CS42_2BL_TGACv1_131394_AA0427090	TRIAE_CS42_5BL_TGACv1_408598_AA1363850
	TRIAE_CS42_7DS_TGACv1_622613_AA2042570	TRIAE_CS42_1BS_TGACv1_050697_AA0174520													TRIAE_CS42_2BL_TGACv1_130723_AA0416840	TRIAE_CS42_5DL_TGACv1_435511_AA1451490
	TRIAE_CS42_5AL_TGACv1_374249_AA1195190	TRIAE_CS42_U_TGACv1_642021_AA2109690													TRIAE_CS42_2BL_TGACv1_130723_AA0416810	TRIAE_CS42_5DL_TGACv1_433216_AA1405750
	TRIAE_CS42_U_TGACv1_641660_AA2100640	TRIAE_CS42_1BS_TGACv1_049443_AA0153870													TRIAE_CS42_2BL_TGACv1_131481_AA0428310	TRIAE_CS42_5DL_TGACv1_433218_AA1405960
	TRIAE_CS42_5DL_TGACv1_435128_AA1446430	TRIAE_CS42_1BS_TGACv1_049504_AA0155270													TRIAE_CS42_2AL_TGACv1_095692_AA0313890	TRIAE_CS42_5DL_TGACv1_433218_AA1405950
	TRIAE_CS42_1AS_TGACv1_019696_AA0070095	TRIAE_CS42_3AS_TGACv1_213033_AA0704930													TRIAE_CS42_2BL_TGACv1_130142_AA0404890	TRIAE_CS42_5DL_TGACv1_433321_AA1409630
	TRIAE_CS42_U_TGACv1_641048_AA2083240	TRIAE_CS42_1BS_TGACv1_049725_AA0160430													TRIAE_CS42_2DL_TGACv1_162166_AA0562040	TRIAE_CS42_5DL_TGACv1_433321_AA1409680
	TRIAE_CS42_7AS_TGACv1_569048_AA1805730	TRIAE_CS42_1DS_TGACv1_080630_AA0251370													TRIAE_CS42_2AL_TGACv1_096180_AA0317630	TRIAE_CS42_5DL_TGACv1_436423_AA1460880
	TRIAE_CS42_5DL_TGACv1_436150_AA1458580	TRIAE_CS42_1BS_TGACv1_049609_AA0157870													TRIAE_CS42_2AL_TGACv1_095446_AA0310820	TRIAE_CS42_5DL_TGACv1_435351_AA1449370
	TRIAE_CS42_3B_TGACv1_222935_AA0773530	TRIAE_CS42_7AL_TGACv1_556562_AA1765430													TRIAE_CS42_2BL_TGACv1_133947_AA0443470	TRIAE_CS42_5BL_TGACv1_414640_AA1368260
	TRIAE_CS42_1BL_TGACv1_032850_AA0134780	TRIAE_CS42_1DL_TGACv1_062371_AA0213400													TRIAE_CS42_2BL_TGACv1_132649_AA0438890	TRIAE_CS42_5DL_TGACv1_433027_AA1398700
	TRIAE_CS42_2BL_TGACv1_130384_AA0410050	TRIAE_CS42_1BS_TGACv1_050107_AA0167500													TRIAE_CS42_2AL_TGACv1_094620_AA0300650	TRIAE_CS42_5BL_TGACv1_406240_AA1342730
	TRIAE_CS42_4DL_TGACv1_343623_AA1137420	TRIAE_CS42_1BS_TGACv1_050098_AA0167360													TRIAE_CS42_2BL_TGACv1_131418_AA0427460	TRIAE_CS42_5BL_TGACv1_406240_AA1342710
	TRIAE_CS42_2DS_TGACv1_177353_AA0574280	TRIAE_CS42_1BS_TGACv1_049367_AA0150820													TRIAE_CS42_2DL_TGACv1_162626_AA0563220	TRIAE_CS42_5BL_TGACv1_407352_AA1356120
	TRIAE_CS42_7AS_TGACv1_570311_AA1833850	TRIAE_CS42_2DL_TGACv1_158855_AA0527200													TRIAE_CS42_U_TGACv1_641283_AA2090770	TRIAE_CS42_5BL_TGACv1_407352_AA1356130
	TRIAE_CS42_7DS_TGACv1_621924_AA2029380	TRIAE_CS42_1BS_TGACv1_049648_AA0158800													TRIAE_CS42_U_TGACv1_641283_AA2090780	TRIAE_CS42_5DL_TGACv1_433218_AA1405900
	TRIAE_CS42_4DS_TGACv1_362785_AA1182140	TRIAE_CS42_7DL_TGACv1_602758_AA1967480													TRIAE_CS42_U_TGACv1_641200_AA2088040	TRIAE_CS42_5DL_TGACv1_433218_AA1405910
	TRIAE_CS42_3B_TGACv1_226808_AA0819470	TRIAE_CS42_1BS_TGACv1_049932_AA0164480													TRIAE_CS42_U_TGACv1_641200_AA2088050	TRIAE_CS42_5DL_TGACv1_433218_AA1405880
	TRIAE_CS42_2AL_TGACv1_094766_AA0302840	TRIAE_CS42_7AL_TGACv1_556333_AA1761110													TRIAE_CS42_2DL_TGACv1_157996_AA0505340	TRIAE_CS42_5DL_TGACv1_433218_AA1405920
	TRIAE_CS42_1AL_TGACv1_001205_AA0026900	TRIAE_CS42_1BS_TGACv1_049435_AA0153510													TRIAE_CS42_2DL_TGACv1_158356_AA0516500	TRIAE_CS42_5DL_TGACv1_433218_AA1405850
	TRIAE_CS42_5BL_TGACv1_406673_AA1348500	TRIAE_CS42_1BS_TGACv1_049680_AA0159500													TRIAE_CS42_2DL_TGACv1_158356_AA0516510	TRIAE_CS42_5DL_TGACv1_433218_AA1405860
	TRIAE_CS42_U_TGACv1_643049_AA2126560	TRIAE_CS42_1BS_TGACv1_049980_AA0165340													TRIAE_CS42_2DL_TGACv1_158356_AA0516520	TRIAE_CS42_5DL_TGACv1_434373_AA1434760
	TRIAE_CS42_7AS_TGACv1_570307_AA1833700	TRIAE_CS42_1BS_TGACv1_050471_AA0172510													TRIAE_CS42_2DL_TGACv1_158175_AA0511330	TRIAE_CS42_5DL_TGACv1_434373_AA1434730
	TRIAE_CS42_7DL_TGACv1_602722_AA1966430	TRIAE_CS42_1BS_TGACv1_049347_AA0149800													TRIAE_CS42_2DL_TGACv1_158175_AA0511340	TRIAE_CS42_3AS_TGACv1_210873_AA0680570
	TRIAE_CS42_2DS_TGACv1_177968_AA0588370	TRIAE_CS42_2AL_TGACv1_093186_AA0274480													TRIAE_CS42_2DL_TGACv1_158175_AA0511360	TRIAE_CS42_5DL_TGACv1_434467_AA1436550
	TRIAE_CS42_7BL_TGACv1_576982_AA1861850	TRIAE_CS42_1BS_TGACv1_050183_AA0168720													TRIAE_CS42_2DL_TGACv1_158175_AA0511310	TRIAE_CS42_5AL_TGACv1_374113_AA1190890
	TRIAE_CS42_1BL_TGACv1_035839_AA0147080	TRIAE_CS42_1BS_TGACv1_050312_AA0170500													TRIAE_CS42_2DL_TGACv1_158175_AA0511320	TRIAE_CS42_5AL_TGACv1_374004_AA1187460
	TRIAE_CS42_1AS_TGACv1_019078_AA0059980	TRIAE_CS42_2BS_TGACv1_147196_AA0479600													TRIAE_CS42_2DL_TGACv1_158175_AA0511300	TRIAE_CS42_5AL_TGACv1_374630_AA1204880
	TRIAE_CS42_7BL_TGACv1_579518_AA1908120	TRIAE_CS42_1AL_TGACv1_004279_AA0053040													TRIAE_CS42_2DL_TGACv1_158175_AA0511290	TRIAE_CS42_5AL_TGACv1_374630_AA1204890
	TRIAE_CS42_1DS_TGACv1_080539_AA0249800	TRIAE_CS42_6BL_TGACv1_501265_AA1615410													TRIAE_CS42_2DL_TGACv1_158467_AA0519480	TRIAE_CS42_5AL_TGACv1_375193_AA1217510
	TRIAE_CS42_1DS_TGACv1_080824_AA0254160	TRIAE_CS42_5BL_TGACv1_404279_AA1293660													TRIAE_CS42_2DL_TGACv1_158467_AA0519490	TRIAE_CS42_5AL_TGACv1_374912_AA1211750
	TRIAE_CS42_U_TGACv1_642847_AA2124040	TRIAE_CS42_4BS_TGACv1_328847_AA1094530													TRIAE_CS42_2DL_TGACv1_158467_AA0519500	TRIAE_CS42_4AS_TGACv1_306545_AA1009890
	TRIAE_CS42_2DL_TGACv1_161002_AA0555860	TRIAE_CS42_4DS_TGACv1_361408_AA1167470													TRIAE_CS42_2DL_TGACv1_158539_AA0521330	TRIAE_CS42_4BL_TGACv1_321172_AA1056610
	TRIAE_CS42_6BS_TGACv1_513993_AA1653660	TRIAE_CS42_1BS_TGACv1_050207_AA0169030													TRIAE_CS42_2DL_TGACv1_158539_AA0521380	TRIAE_CS42_5AL_TGACv1_376510_AA1237910
	TRIAE_CS42_2AL_TGACv1_094922_AA0304900	TRIAE_CS42_1BS_TGACv1_049696_AA0159940													TRIAE_CS42_2DL_TGACv1_158539_AA0521360	TRIAE_CS42_5AL_TGACv1_376510_AA1237940
	TRIAE_CS42_2BL_TGACv1_130215_AA0406430	TRIAE_CS42_1BS_TGACv1_050443_AA0172150													TRIAE_CS42_2DL_TGACv1_159414_AA0537930	TRIAE_CS42_5AL_TGACv1_376510_AA1237900
	TRIAE_CS42_4DS_TGACv1_361122_AA1161480	TRIAE_CS42_1BS_TGACv1_050046_AA0166400													TRIAE_CS42_2DL_TGACv1_157984_AA0504810	TRIAE_CS42_5AL_TGACv1_376510_AA1237850
	TRIAE_CS42_4AS_TGACv1_306248_AA1005060	TRIAE_CS42_3B_TGACv1_232077_AA0831000													TRIAE_CS42_2DL_TGACv1_157984_AA0504770	TRIAE_CS42_5AL_TGACv1_376510_AA1237860
	TRIAE_CS42_2DL_TGACv1_159212_AA0534500	TRIAE_CS42_1BS_TGACv1_050535_AA0173140													TRIAE_CS42_2DL_TGACv1_157984_AA0504750	TRIAE_CS42_5AL_TGACv1_376354_AA1235710
	TRIAE_CS42_2DL_TGACv1_157974_AA0504430	TRIAE_CS42_4DL_TGACv1_343079_AA1129120													TRIAE_CS42_2DL_TGACv1_160936_AA0555340	TRIAE_CS42_5AL_TGACv1_377073_AA1243800
	TRIAE_CS42_2BS_TGACv1_147571_AA0484950	TRIAE_CS42_2AL_TGACv1_095975_AA0316330													TRIAE_CS42_2DL_TGACv1_160936_AA0555350	TRIAE_CS42_5BL_TGACv1_404271_AA1293250
	TRIAE_CS42_2AS_TGACv1_114846_AA0369710	TRIAE_CS42_7AS_TGACv1_570473_AA1836250													TRIAE_CS42_2DL_TGACv1_158402_AA0517680	TRIAE_CS42_5BL_TGACv1_404114_AA1284660
	TRIAE_CS42_1DS_TGACv1_080114_AA0239910	TRIAE_CS42_U_TGACv1_644377_AA2139120													TRIAE_CS42_2DL_TGACv1_158402_AA0517700	TRIAE_CS42_5BL_TGACv1_404114_AA1284630
	TRIAE_CS42_U_TGACv1_644386_AA2139150	TRIAE_CS42_6BS_TGACv1_514449_AA1659850													TRIAE_CS42_2DL_TGACv1_158402_AA0517670	TRIAE_CS42_5BL_TGACv1_404114_AA1284650
	TRIAE_CS42_2DL_TGACv1_159703_AA0541750	TRIAE_CS42_4DL_TGACv1_343229_AA1131810													TRIAE_CS42_2DL_TGACv1_158402_AA0517710	TRIAE_CS42_5AL_TGACv1_375286_AA1219200
	TRIAE_CS42_2AL_TGACv1_096645_AA0320460	TRIAE_CS42_7BL_TGACv1_576772_AA1854490													TRIAE_CS42_2DL_TGACv1_159662_AA0541210	TRIAE_CS42_5AL_TGACv1_375286_AA1219190
	TRIAE_CS42_5BL_TGACv1_405487_AA1328470	TRIAE_CS42_7AS_TGACv1_569084_AA1806780													TRIAE_CS42_2DL_TGACv1_159662_AA0541200	TRIAE_CS42_5AL_TGACv1_376229_AA1234050
	TRIAE_CS42_1DS_TGACv1_080539_AA0249810	TRIAE_CS42_2DL_TGACv1_159174_AA0533750													TRIAE_CS42_2DL_TGACv1_159821_AA0543200	TRIAE_CS42_5BL_TGACv1_404374_AA1297370
	TRIAE_CS42_1DS_TGACv1_080625_AA0251260	TRIAE_CS42_2BL_TGACv1_130639_AA0415160													TRIAE_CS42_2DL_TGACv1_159821_AA0543180	TRIAE_CS42_5BL_TGACv1_404593_AA1305490
	TRIAE_CS42_1DS_TGACv1_080252_AA0244280	TRIAE_CS42_U_TGACv1_642568_AA2119750													TRIAE_CS42_2DL_TGACv1_159361_AA0537120	TRIAE_CS42_5BL_TGACv1_404593_AA1305450
	TRIAE_CS42_2AL_TGACv1_093370_AA0278710	TRIAE_CS42_5AL_TGACv1_375278_AA1219020													TRIAE_CS42_2DL_TGACv1_159361_AA0537110	TRIAE_CS42_5BL_TGACv1_404593_AA1305510
	TRIAE_CS42_1DS_TGACv1_080140_AA0241120	TRIAE_CS42_1BS_TGACv1_049399_AA0152240													TRIAE_CS42_2DL_TGACv1_157911_AA0501390	TRIAE_CS42_5BL_TGACv1_404593_AA1305500
	TRIAE_CS42_2DL_TGACv1_160611_AA0552280	TRIAE_CS42_1BS_TGACv1_049820_AA0162160													TRIAE_CS42_2DL_TGACv1_157911_AA0501380	TRIAE_CS42_5BL_TGACv1_404593_AA1305460
	TRIAE_CS42_2AS_TGACv1_115484_AA0372490	TRIAE_CS42_2BS_TGACv1_148484_AA0493160													TRIAE_CS42_2DL_TGACv1_157911_AA0501400	TRIAE_CS42_5BL_TGACv1_404593_AA1305470
	TRIAE_CS42_7DS_TGACv1_623757_AA2055880	TRIAE_CS42_7BL_TGACv1_578619_AA1897840													TRIAE_CS42_2DL_TGACv1_157911_AA0501420	TRIAE_CS42_5BL_TGACv1_404593_AA1305520
	TRIAE_CS42_7AL_TGACv1_558038_AA1789360	TRIAE_CS42_5AL_TGACv1_374370_AA1198270													TRIAE_CS42_2DL_TGACv1_157911_AA0501410	TRIAE_CS42_5BL_TGACv1_404114_AA1284620
	TRIAE_CS42_5AL_TGACv1_373969_AA1185780	TRIAE_CS42_1BS_TGACv1_050152_AA0168210													TRIAE_CS42_2DL_TGACv1_160423_AA0550380	TRIAE_CS42_5BL_TGACv1_404880_AA1313980
	TRIAE_CS42_2AL_TGACv1_097597_AA0324570	TRIAE_CS42_2AL_TGACv1_093186_AA0274490													TRIAE_CS42_2DL_TGACv1_159480_AA0538980	TRIAE_CS42_5BL_TGACv1_404880_AA1313960
	TRIAE_CS42_7AS_TGACv1_569596_AA1819960	TRIAE_CS42_1BS_TGACv1_050013_AA0165930													TRIAE_CS42_2DL_TGACv1_159480_AA0538970	TRIAE_CS42_5BL_TGACv1_404325_AA1295580
	TRIAE_CS42_7DS_TGACv1_621482_AA2016990	TRIAE_CS42_1BS_TGACv1_050053_AA0166710													TRIAE_CS42_2DL_TGACv1_159480_AA0538960	TRIAE_CS42_5BL_TGACv1_404325_AA1295600
	TRIAE_CS42_1DS_TGACv1_080991_AA0256470	TRIAE_CS42_5AL_TGACv1_376053_AA1231490													TRIAE_CS42_2DL_TGACv1_160515_AA0551320	TRIAE_CS42_5BL_TGACv1_404914_AA1314940
	TRIAE_CS42_1BS_TGACv1_049688_AA0159610	TRIAE_CS42_U_TGACv1_642537_AA2119170													TRIAE_CS42_2DL_TGACv1_160515_AA0551330	TRIAE_CS42_5BL_TGACv1_404914_AA1314850
	TRIAE_CS42_1DL_TGACv1_061933_AA0205810	TRIAE_CS42_6AS_TGACv1_487025_AA1567510													TRIAE_CS42_2DL_TGACv1_160796_AA0554230	TRIAE_CS42_5BL_TGACv1_404914_AA1314860
	TRIAE_CS42_5BS_TGACv1_423709_AA1382240	TRIAE_CS42_1BS_TGACv1_050820_AA0175900													TRIAE_CS42_2DL_TGACv1_160790_AA0554180	TRIAE_CS42_5BL_TGACv1_404914_AA1314900
	TRIAE_CS42_1AS_TGACv1_020836_AA0080120	TRIAE_CS42_7AS_TGACv1_570083_AA1829900													TRIAE_CS42_2DL_TGACv1_160790_AA0554170	TRIAE_CS42_5BL_TGACv1_404914_AA1314930
	TRIAE_CS42_U_TGACv1_643014_AA2126100	TRIAE_CS42_7AS_TGACv1_571468_AA1847920													TRIAE_CS42_2DL_TGACv1_159444_AA0538460	TRIAE_CS42_5BL_TGACv1_404914_AA1314890
	TRIAE_CS42_U_TGACv1_696903_AA2162710	TRIAE_CS42_1BS_TGACv1_050004_AA0165710													TRIAE_CS42_2DL_TGACv1_159444_AA0538440	TRIAE_CS42_5BL_TGACv1_404914_AA1314770
	TRIAE_CS42_7DS_TGACv1_624258_AA2060110	TRIAE_CS42_1BS_TGACv1_049375_AA0151090													TRIAE_CS42_2DL_TGACv1_159444_AA0538450	TRIAE_CS42_5BL_TGACv1_404914_AA1314760
	TRIAE_CS42_2DL_TGACv1_159901_AA0544090	TRIAE_CS42_1BS_TGACv1_049876_AA0163420													TRIAE_CS42_2DL_TGACv1_159444_AA0538470	TRIAE_CS42_5BL_TGACv1_404914_AA1314950
	TRIAE_CS42_5BS_TGACv1_423669_AA1381640	TRIAE_CS42_1BS_TGACv1_049534_AA0156080													TRIAE_CS42_5AL_TGACv1_375550_AA1223520	TRIAE_CS42_5BL_TGACv1_404914_AA1314830
	TRIAE_CS42_1AS_TGACv1_019036_AA0058530	TRIAE_CS42_1BS_TGACv1_050766_AA0175230													TRIAE_CS42_2DL_TGACv1_158288_AA0514770	TRIAE_CS42_5BL_TGACv1_404914_AA1314880
	TRIAE_CS42_7DL_TGACv1_604669_AA2000550	TRIAE_CS42_1BS_TGACv1_050538_AA0173190													TRIAE_CS42_2DL_TGACv1_158999_AA0530330	TRIAE_CS42_5BL_TGACv1_404914_AA1314800
	TRIAE_CS42_1BS_TGACv1_050125_AA0167820	TRIAE_CS42_1BS_TGACv1_051290_AA0179020													TRIAE_CS42_2DL_TGACv1_158999_AA0530310	TRIAE_CS42_5BL_TGACv1_404914_AA1314790
	TRIAE_CS42_1AS_TGACv1_019569_AA0068520	TRIAE_CS42_2AS_TGACv1_113871_AA0361760													TRIAE_CS42_5BL_TGACv1_404667_AA1307810	TRIAE_CS42_5BL_TGACv1_404914_AA1314840
	TRIAE_CS42_7AL_TGACv1_556472_AA1763750	TRIAE_CS42_U_TGACv1_654392_AA2150620													TRIAE_CS42_2DL_TGACv1_159034_AA0531050	TRIAE_CS42_5BL_TGACv1_404914_AA1314810
	TRIAE_CS42_7AL_TGACv1_556472_AA1763720	TRIAE_CS42_1BS_TGACv1_049533_AA0156060													TraesCS2D02G569400LC	TRIAE_CS42_5BL_TGACv1_404914_AA1314910
	TRIAE_CS42_6AS_TGACv1_486833_AA1565650	TRIAE_CS42_1BL_TGACv1_031170_AA0109100													TraesCS2D02G567400LC	TRIAE_CS42_5BL_TGACv1_404374_AA1297310
	TRIAE_CS42_1DS_TGACv1_080771_AA0253490	TRIAE_CS42_5BL_TGACv1_407606_AA1358300													TraesCS2D02G572000LC	TRIAE_CS42_5BL_TGACv1_404374_AA1297300
	TRIAE_CS42_4AS_TGACv1_307971_AA1024920	TRIAE_CS42_1BS_TGACv1_050620_AA0174000													TraesCS2D02G568200LC	TRIAE_CS42_5BL_TGACv1_404374_AA1297330
	TRIAE_CS42_1DS_TGACv1_081485_AA0261000	TRIAE_CS42_1BS_TGACv1_049478_AA0154520													TraesCS2D02G569100LC	TRIAE_CS42_5BL_TGACv1_404374_AA1297290
	TRIAE_CS42_2DL_TGACv1_158279_AA0514540	TRIAE_CS42_4DS_TGACv1_362712_AA1181700													TraesCS2D02G570500LC	TRIAE_CS42_5BL_TGACv1_404374_AA1297260
	TRIAE_CS42_7BS_TGACv1_592687_AA1943070	TRIAE_CS42_1BS_TGACv1_049829_AA0162290													TraesCS2D02G570000LC	TRIAE_CS42_5BL_TGACv1_404374_AA1297270
	TRIAE_CS42_7AS_TGACv1_570517_AA1836970	TRIAE_CS42_7BL_TGACv1_580418_AA1913960													TraesCS2D02G568500LC	TRIAE_CS42_5BL_TGACv1_405012_AA1317820
	TRIAE_CS42_5BL_TGACv1_404180_AA1288550	TRIAE_CS42_1BS_TGACv1_049465_AA0154230													TraesCS2D02G568920LC	TRIAE_CS42_6BL_TGACv1_501453_AA1617660
	TRIAE_CS42_U_TGACv1_646267_AA2146250	TRIAE_CS42_1AL_TGACv1_003210_AA0048680													TraesCS2D02G574600LC	TRIAE_CS42_5BL_TGACv1_405012_AA1317830
	TRIAE_CS42_1AL_TGACv1_002296_AA0040660	TRIAE_CS42_1BS_TGACv1_051460_AA0179920													TraesCS2D02G571900LC	TRIAE_CS42_5BL_TGACv1_404593_AA1305570
	TRIAE_CS42_1BL_TGACv1_031332_AA0111760	TRIAE_CS42_3B_TGACv1_227869_AA0825010													TraesCS2D02G574100LC	TRIAE_CS42_5BL_TGACv1_404593_AA1305540
	TRIAE_CS42_3AL_TGACv1_194898_AA0641720	TRIAE_CS42_1BS_TGACv1_050455_AA0172240													TraesCS2D02G571200LC	TRIAE_CS42_5BL_TGACv1_404793_AA1310930
	TRIAE_CS42_2DL_TGACv1_158432_AA0518580	TRIAE_CS42_1BS_TGACv1_050412_AA0171770													TraesCS2D02G570200LC	TRIAE_CS42_5BL_TGACv1_405016_AA1317880
	TRIAE_CS42_1DS_TGACv1_080873_AA0255020	TRIAE_CS42_7AL_TGACv1_556505_AA1764410													TraesCS2D02G568800LC	TRIAE_CS42_5BL_TGACv1_405016_AA1317870
	TRIAE_CS42_1BL_TGACv1_030333_AA0087130	TRIAE_CS42_2AL_TGACv1_093911_AA0289240													TraesCS2D02G574300LC	TRIAE_CS42_6BL_TGACv1_501453_AA1617670
	TRIAE_CS42_U_TGACv1_644240_AA2138290	TRIAE_CS42_7AS_TGACv1_570254_AA1832920													TraesCS2D02G570900LC	TRIAE_CS42_5BL_TGACv1_404914_AA1315000
	TRIAE_CS42_7AS_TGACv1_570897_AA1842170	TRIAE_CS42_1BS_TGACv1_049541_AA0156270													TraesCS2D02G573800LC	TRIAE_CS42_5BL_TGACv1_404914_AA1314990
	TRIAE_CS42_7DS_TGACv1_624623_AA2062250	TRIAE_CS42_2AL_TGACv1_093418_AA0279770													TraesCS2D02G570100LC	TRIAE_CS42_5BL_TGACv1_404914_AA1314980
	TRIAE_CS42_U_TGACv1_641359_AA2093000	TRIAE_CS42_6BL_TGACv1_503236_AA1627610													TraesCS2D02G568600LC	TRIAE_CS42_5BL_TGACv1_404914_AA1314960
	TRIAE_CS42_7AS_TGACv1_569297_AA1812800	TRIAE_CS42_1BS_TGACv1_050590_AA0173750													TraesCS2D02G567900LC	TRIAE_CS42_5BL_TGACv1_404900_AA1314470
	TRIAE_CS42_7BS_TGACv1_592856_AA1945280	TRIAE_CS42_1BS_TGACv1_049495_AA0154930													TraesCS2D02G569900LC	TRIAE_CS42_5BL_TGACv1_404900_AA1314450
	TRIAE_CS42_2DL_TGACv1_158790_AA0526150	TRIAE_CS42_1BS_TGACv1_051330_AA0179250													TraesCS2D02G569200LC	TRIAE_CS42_5BL_TGACv1_404593_AA1305370
	TRIAE_CS42_7AS_TGACv1_569421_AA1815360	TRIAE_CS42_1BS_TGACv1_049417_AA0152930													TraesCS2D02G569700LC	TRIAE_CS42_5BL_TGACv1_404593_AA1305390
	TRIAE_CS42_2DL_TGACv1_160311_AA0549220	TRIAE_CS42_5BL_TGACv1_407007_AA1352460													TraesCS2D02G573100LC	TRIAE_CS42_5AL_TGACv1_377499_AA1247400
	TRIAE_CS42_2DL_TGACv1_160134_AA0547270	TRIAE_CS42_2DL_TGACv1_161075_AA0556480													TraesCS2D02G567700LC	TRIAE_CS42_5BL_TGACv1_404343_AA1296390
															TraesCS2D02G570800LC	TRIAE_CS42_5BL_TGACv1_404343_AA1296420
Step3: Candidate genes for kernel length. The joint genes identified in the step1 and step2 were considered as candidate genes.															TraesCS2D02G568100LC	TRIAE_CS42_5BL_TGACv1_404526_AA1302960
GeneID-TGACv1	GeneID-IWGSC	Name	Predicted Function*	Length	Pathway	GO.Component	GO.Function	GO.Process	Blast.nr	moduleColor	GS.KL	RPKM_Chinese Spring	RPKM_Zhou 8425B		TraesCS2D02G568400LC	TRIAE_CS42_5BL_TGACv1_404526_AA1302950
TRIAE_CS42_2DL_TGACv1_158175_AA0511300	TraesCS2D02G460300	TaGPI	Met	3383	ko01100//Metabolic pathways;ko00563//Glycosylphosphatidylinositol(GPI)-anchor biosynthesis	-	-	-	gi|475571170|gb|EMT16193.1|/0/GPI mannosyltransferase 2 [Aegilops tauschii]	grey	-0.331189	0.810774	0.0331209		TraesCS2D02G572900LC	TRIAE_CS42_5BL_TGACv1_404526_AA1302970
TRIAE_CS42_2DL_TGACv1_157911_AA0501380	TraesCS2D02G573400	TaAMl1	Met	1466	-	-	-	-	Triticum aestivum amidase 1-like (LOC123042978), mRNA	grey	0.20173	0.0122286	0.394894		TraesCS2D02G574400LC	TraesCS5B02G531300LC
TRIAE_CS42_2DL_TGACv1_161075_AA0556480	TraesCS2D02G466800	TaNrx	Met	3351	-	-	GO:0016491//oxidoreductase activity	GO:0044763;GO:0048856//anatomical structure development;GO:0051704;GO:0065007//biological regulation;GO:0003006//developmental process involved in reproduction	gi|475557879|gb|EMT12941.1|;gi|591140078|gb|AHL29285.1|/0;0/Nucleoredoxin [Aegilops tauschii];nucleoredoxin [Triticum aestivum]	grey	-0.281732	26.6901	18.8641		TraesCS2D02G572200LC	TraesCS5B02G523200LC
TRIAE_CS42_2DL_TGACv1_158985_AA0530010	TraesCS2D02G471500	TaPL	Met	681	ko00565//Ether lipid metabolism;ko00590//Arachidonic acid metabolism;ko01100//Metabolic pathways;ko00564//Glycerophospholipid metabolism;ko00592//alpha-Linolenic acid metabolism;ko00591//Linoleic acid metabolism	-	GO:0043169//cation binding;GO:0004620//phospholipase activity	GO:0006629//lipid metabolic process;GO:0006796//phosphate-containing compound metabolic process;GO:0000904//cell morphogenesis involved in differentiation;GO:0048229//gametophyte development;GO:0009856//pollination	gi|326517342|dbj|BAK00038.1|/1.00958e-76/predicted protein [Hordeum vulgare subsp. vulgare];Triticum aestivum probable phospholipase A2 homolog 1 (LOC123054652), mRNA	grey	-0.308884	0.868715	0.219379		TraesCS2D02G568910LC	TraesCS5B02G524700LC
TRIAE_CS42_2DL_TGACv1_159174_AA0533750	TraesCS2D02G467300	TaPAO2	Met	2370	ko00410//beta-Alanine metabolism	-	GO:0016741;GO:0016647//oxidoreductase activity, acting on the CH-NH group of donors, oxygen as acceptor	GO:0044710;GO:0006595//polyamine metabolic process	gi|474216667|gb|EMS59123.1|/0/putative polyamine oxidase 2 [Triticum urartu]	grey	-0.292886	11.6791	1.04799		TraesCS2D02G572700LC	TraesCS5B02G530900LC
TRIAE_CS42_5BL_TGACv1_406874_AA1350840	TraesCS5B02G355800	Ta11S-like1	Sta	1460	-	-	GO:0045735//nutrient reservoir activity	-	PREDICTED: Triticum aestivum 11S globulin seed storage protein 2-like	royalblue	-0.168967	8.50994	14.2801		TraesCS2D02G572400LC	TraesCS5B02G525000LC
TRIAE_CS42_5BL_TGACv1_405192_AA1321810	TraesCS5B02G356700	TaPIL7	Sig	2067	-	GO:0016021//integral component of membrane	-	GO:0055085//transmembrane transport	PREDICTED: Triticum aestivum protein PIN-LIKES 7-like (LOC123113037), transcript variant X3	royalblue	-0.120945	2.39028	1.99		TraesCS2D02G573900LC	TraesCS5B02G527100LC
TRIAE_CS42_5BL_TGACv1_404182_AA1288690	TraesCS5B02G355900	Ta11S-like2	Sta	1359	-	-	-	-	PREDICTED: Triticum aestivum 11S globulin seed storage protein 2-like	royalblue	-0.128717	0.362038	0.130046		TraesCS2D02G573500LC	TraesCS5B02G523100LC
TRIAE_CS42_5BL_TGACv1_404975_AA1316790	TraesCS5B02G356300	TaUDPGP	Sto	2085	ko00052//Galactose metabolism;ko00500//Starch and sucrose metabolism;ko00040//Pentose and glucuronate interconversions;ko01100//Metabolic pathways;ko01110//Biosynthesis of secondary metabolites;ko00520//Amino sugar and nucleotide sugar metabolism	GO:0044444;GO:0016020//membrane;GO:0042995//cell projection	GO:0051748//UTP-monosaccharide-1-phosphate uridylyltransferase activity	GO:0052386//cell wall thickening;GO:0006970//response to osmotic stress;GO:0010038//response to metal ion;GO:0009267//cellular response to starvation;GO:0048229//gametophyte development	gi|6136111|sp|Q43772.1|UGPA_HORVU/0/RecName: Full=UTP--glucose-1-phosphate uridylyltransferase; AltName: Full=UDP-glucose pyrophosphorylase; Short=UDPGP; Short=UGPase	darkred	0.0238403	58.2352	62.428		TraesCS2D02G571500LC	TraesCS5B02G529710LC
TRIAE_CS42_5DL_TGACv1_436205_AA1459180	TraesCS5B02G358600	TaIDD5	Tf	2712	-	-	GO:0003676//nucleic acid binding	-	PREDICTED: Triticum aestivum protein indeterminate-domain 5, chloroplastic-like	darkred	0.0819945	2.93497	1.98315		TraesCS2D02G571700LC	TraesCS5B02G523300LC
TRIAE_CS42_1BS_TGACv1_049431_AA0153330	TraesCS5B02G541400LC	TaNST1-like	Def	4024	-	GO:0043231//intracellular membrane-bounded organelle	GO:0003676//nucleic acid binding	-	PREDICTED: Aegilops tauschii subsp. strangulata stress response protein NST1-like	magenta	-0.177848	0.360859	0		TraesCS2D02G572300LC	TraesCS5B02G524400LC
TRIAE_CS42_5DL_TGACv1_433716_AA1420390	TraesCS5B02G376400	TaALDH-E1	Met	1755	ko01100//Metabolic pathways;ko00650//Butanoate metabolism;ko00620//Pyruvate metabolism;ko00010//Glycolysis / Gluconeogenesis;ko01110//Biosynthesis of secondary metabolites;ko00290//Valine, leucine and isoleucine biosynthesis;ko00020//Citrate cycle (TCA cycle)	GO:0009526//plastid envelope;GO:0009532//plastid stroma	GO:0046914//transition metal ion binding;GO:0004738//pyruvate dehydrogenase activity	GO:0003006//developmental process involved in reproduction;GO:0044710;GO:0006091//generation of precursor metabolites and energy	PREDICTED: Triticum aestivum pyruvate dehydrogenase E1 component subunit beta-4, chloroplastic-like	darkgreen	-0.100557	3.00318	3.56468		TraesCS2D02G574000LC	TraesCS5B02G520800LC
TRIAE_CS42_5BL_TGACv1_404467_AA1300780	TraesCS5B02G380600	TaCOPT1	Tra	6462	-	GO:0031224//intrinsic component of membrane	GO:0005215//transporter activity	GO:0006810//transport;GO:0044763;GO:0044765	gi|550602233|gb|AGX85879.1|;gi|326510667|dbj|BAJ87550.1|/0;0/copper transporter [Triticum aestivum];predicted protein [Hordeum vulgare subsp. vulgare]	royalblue	-0.155623	0.249681	0.390139		TraesCS2D02G574500LC	TraesCS5B02G531200LC
TRIAE_CS42_5BL_TGACv1_404743_AA1309820	TraesCS5B02G394200	TaExoI	Met	3081	ko00500//Starch and sucrose metabolism;ko01100//Metabolic pathways;ko00460//Cyanoamino acid metabolism;ko00940//Phenylpropanoid biosynthesis;ko01110//Biosynthesis of secondary metabolites	GO:0005911//cell-cell junction;GO:0005618//cell wall;GO:0043231//intracellular membrane-bounded organelle	GO:0016798//hydrolase activity, acting on glycosyl bonds	GO:0044238//primary metabolic process	gi|4566505|gb|AAD23382.1|AF102868_1;gi|326512128|dbj|BAJ96045.1|/0;0/beta-D-glucan exohydrolase isoenzyme ExoI [Hordeum vulgare subsp. vulgare];predicted protein [Hordeum vulgare subsp. vulgare]	royalblue	-0.151345	3.72391	6.0976		TraesCS2D02G572600LC	TraesCS5B02G522500LC
TRIAE_CS42_5BL_TGACv1_405531_AA1329590	TraesCS5B02G395100	TaSSL3	Met	1937	ko00901//Indole alkaloid biosynthesis;ko03420//Nucleotide excision repair;ko01100//Metabolic pathways;ko03030//DNA replication;ko01110//Biosynthesis of secondary metabolites;ko03430//Mismatch repair	GO:0044437	GO:0016843	GO:0008152//metabolic process	PREDICTED: Triticum aestivum protein STRICTOSIDINE SYNTHASE-LIKE 3-like	darkgreen	-0.0799095	2.19346	4.17456		TraesCS2D02G569600LC	TraesCS5B02G529600LC
TRIAE_CS42_5BL_TGACv1_404418_AA1299180	TraesCS5B02G400000	TaPYGL	Sto	3570	ko00500//Starch and sucrose metabolism	-	-	-	gi|183211902|gb|ACC59201.1|/0/plastid alpha-1,4-glucan phosphorylase [Triticum aestivum]	darkred	0.103115	6.92289	8.89613		TraesCS2D02G573000LC	TraesCS5B02G521900LC
TRIAE_CS42_5DL_TGACv1_434936_AA1443840	TraesCS5B02G403100	TaCYCP450-B	Met	2097	ko00903//Limonene and pinene degradation;ko01100//Metabolic pathways;ko00945//Stilbenoid, diarylheptanoid and gingerol biosynthesis;ko01110//Biosynthesis of secondary metabolites	GO:0043231//intracellular membrane-bounded organelle	GO:0046872//metal ion binding;GO:0016491//oxidoreductase activity	-	gi|635010727|gb|AHZ63729.1|/0/cytochrome P450 [Triticum aestivum]	royalblue	-0.214352	0.581328	0.596663		TraesCS2D02G571100LC	TraesCS5B02G527400LC
TRIAE_CS42_5DL_TGACv1_433146_AA1403610	TraesCS5B02G412400	TaBAM1	Prk	3954	-	GO:0016020//membrane	GO:0005488;GO:0016301//kinase activity;GO:0004672//protein kinase activity	GO:0009987//cellular process;GO:0048513//organ development;GO:0003006//developmental process involved in reproduction;GO:0006796//phosphate-containing compound metabolic process	PREDICTED: Triticum aestivum leucine-rich repeat receptor-like serine/threonine-protein kinase BAM1	darkred	0.0810806	5.681	6.16821		TraesCS2D02G571400LC	TraesCS5B02G526200LC
TRIAE_CS42_5BL_TGACv1_406398_AA1345140	TraesCS5B02G414000	TaPTR	Tra	2527	-	-	-	GO:0051234//establishment of localization	PREDICTED: Triticum aestivum protein NRT1/ PTR FAMILY 6.4-like	royalblue	-0.0929718	0.228327	0.338753		TraesCS2D02G570400LC	TraesCS5B02G522400LC
TRIAE_CS42_5BL_TGACv1_405558_AA1330310	TraesCS5B02G418800	TaFA2H	Met	1067	-	-	GO:0046914//transition metal ion binding;GO:0016491//oxidoreductase activity	GO:0012501//programmed cell death;GO:0006631//fatty acid metabolic process	gi|475413157|gb|EMT00937.1|/1.12344e-173/Fatty acid 2-hydroxylase [Aegilops tauschii]	grey	0.20564	0.0504043	0.385044		TraesCS2D02G573600LC	TraesCS5B02G520900LC
*Functional classification was based on BLAST sequence homologies. Abbreviations for functional classes are as follows: Cyt, cell cytokinesis and cytoskeleton; Chr, chromatin or DNA binding; RNA, RNA binding; Tf, transcription factor; Sig, signaling; Def, defense or response to stresses; Cw, cell wall; Sto, storage proteins; Met, metabolism (enzymes); Nse,nuclease-like; Tra, membrane protein or t…															TraesCS2D02G568900LC	TraesCS5B02G522800LC
															TraesCS2D02G568000LC	TraesCS5B02G531100LC
															TraesCS2D02G571510LC	TraesCS5B02G529400LC
															TraesCS2D02G569500LC	TraesCS5B02G528400LC
															TraesCS2D02G569800LC	TraesCS5B02G524200LC
															TraesCS2D02G574700LC	TraesCS5B02G522600LC
															TraesCS2D02G572100LC	TraesCS5B02G522300LC
															TraesCS2D02G573700LC	TraesCS5B02G521300LC
															TraesCS2D02G567500LC	TraesCS5B02G523600LC
															TraesCS2D02G573300LC	TraesCS5B02G522100LC
															TraesCS2D02G570700LC	TraesCS5B02G521400LC
															TraesCS2D02G574200LC	TraesCS5B02G530500LC
															TraesCS2D02G571300LC	TraesCS5B02G526500LC
															TraesCS2D02G468700	TraesCS5B02G527800LC
															TraesCS2D02G470800	TraesCS5B02G529100LC
															TraesCS2D02G472400	TraesCS5B02G521700LC
															TraesCS2D02G469700	TraesCS5B02G525900LC
															TraesCS2D02G471900	TraesCS5B02G525700LC
															TraesCS2D02G467700	TraesCS5B02G529200LC
															TraesCS2D02G471000	TraesCS5B02G530400LC
															TraesCS2D02G473000	TraesCS5B02G525400LC
															TraesCS2D02G468900	TraesCS5B02G530600LC
															TraesCS2D02G470400	TraesCS5B02G524900LC
															TraesCS2D02G473100	TraesCS5B02G529700LC
															TraesCS2D02G468100	TraesCS5B02G527500LC
															TraesCS2D02G467900	TraesCS5B02G524500LC
															TraesCS2D02G470300	TraesCS5B02G531000LC
															TraesCS2D02G468200	TraesCS5B02G521500LC
															TraesCS2D02G468300	TraesCS5B02G526700LC
															TraesCS2D02G472300	TraesCS5B02G525100LC
															TraesCS2D02G466600	TraesCS5B02G530300LC
															TraesCS2D02G469500	TraesCS5B02G521200LC
															TraesCS2D02G470000	TraesCS5B02G528700LC
															TraesCS2D02G472500	TraesCS5B02G526800LC
															TraesCS2D02G466800	TraesCS5B02G527300LC
															TraesCS2D02G471400	TraesCS5B02G527900LC
															TraesCS2D02G472000	TraesCS5B02G522900LC
															TraesCS2D02G471600	TraesCS5B02G528200LC
															TraesCS2D02G472900	TraesCS5B02G526600LC
															TraesCS2D02G470600	TraesCS5B02G523000LC
															TraesCS2D02G469100	TraesCS5B02G520600LC
															TraesCS2D02G468600	TraesCS5B02G523400LC
															TraesCS2D02G470900	TraesCS5B02G528000LC
															TraesCS2D02G473200	TraesCS5B02G521600LC
															TraesCS2D02G468800	TraesCS5B02G528300LC
															TraesCS2D02G470200	TraesCS5B02G522700LC
															TraesCS2D02G466500	TraesCS5B02G526400LC
															TraesCS2D02G471200	TraesCS5B02G530800LC
															TraesCS2D02G468500	TraesCS5B02G529300LC
															TraesCS2D02G467300	TraesCS5B02G529500LC
															TraesCS2D02G468000	TraesCS5B02G522000LC
															TraesCS2D02G467000	TraesCS5B02G524600LC
															TraesCS2D02G467500	TraesCS5B02G528800LC
															TraesCS2D02G467400	TraesCS5B02G522200LC
															TraesCS2D02G472600	TraesCS5B02G521000LC
															TraesCS2D02G472100	TraesCS5B02G521800LC
															TraesCS2D02G470100	TraesCS5B02G527200LC
															TraesCS2D02G470500	TraesCS5B02G526300LC
															TraesCS2D02G469800	TraesCS5B02G530100LC
															TraesCS2D02G472800	TraesCS5B02G525500LC
															TraesCS2D02G469600	TraesCS5B02G524800LC
															TraesCS2D02G469200	TraesCS5B02G523900LC
															TraesCS2D02G471800	TraesCS5B02G529900LC
															TraesCS2D02G467800	TraesCS5B02G526000LC
															TraesCS2D02G467100	TraesCS5B02G527600LC
															TraesCS2D02G469900	TraesCS5B02G526100LC
															TraesCS2D02G472700	TraesCS5B02G524300LC
															TraesCS2D02G469000	TraesCS5B02G528500LC
															TraesCS2D02G467200	TraesCS5B02G528100LC
															TraesCS2D02G470700	TraesCS5B02G525300LC
															TraesCS2D02G467600	TraesCS5B02G528600LC
															TraesCS2D02G471500	TraesCS5B02G530000LC
															TraesCS2D02G466400	TraesCS5B02G521100LC
															TraesCS2D02G466900	TraesCS5B02G531400LC
															TraesCS2D02G469400	TraesCS5B02G525800LC
															TraesCS2D02G466700	TraesCS5B02G528900LC
															TraesCS2D02G472200	TraesCS5B02G357200
															TraesCS2D02G469300	TraesCS5B02G358400
															TraesCS2D02G471700	TraesCS5B02G354300
															TraesCS2D02G471100	TraesCS5B02G354200
															TraesCS2D02G471300	TraesCS5B02G356600
															ENSRNA050024253	TraesCS5B02G357000
															TRIAE_CS42_U_TGACv1_642923_AA2124880	TraesCS5B02G354100
															TRIAE_CS42_7AL_TGACv1_557287_AA1779340	TraesCS5B02G354700
															TRIAE_CS42_6AL_TGACv1_472142_AA1518180	TraesCS5B02G355800
															TRIAE_CS42_3B_TGACv1_221006_AA0726680	TraesCS5B02G357500
															TRIAE_CS42_3B_TGACv1_221445_AA0741170	TraesCS5B02G353800
															TRIAE_CS42_7DL_TGACv1_602804_AA1969070	TraesCS5B02G356400
															TRIAE_CS42_1DS_TGACv1_081139_AA0257970	TraesCS5B02G357400
															TRIAE_CS42_2BL_TGACv1_129714_AA0393600	TraesCS5B02G356300
															TRIAE_CS42_2BL_TGACv1_129832_AA0397520	TraesCS5B02G355400
															TRIAE_CS42_2BL_TGACv1_129941_AA0399960	TraesCS5B02G356500
															TRIAE_CS42_2BL_TGACv1_129941_AA0399970	TraesCS5B02G356700
															TRIAE_CS42_2BL_TGACv1_129795_AA0396270	TraesCS5B02G357300
															TRIAE_CS42_2BL_TGACv1_129795_AA0396290	TraesCS5B02G354900
															TRIAE_CS42_2AL_TGACv1_093540_AA0282170	TraesCS5B02G354600
															TRIAE_CS42_2AL_TGACv1_093540_AA0282160	TraesCS5B02G356800
															TRIAE_CS42_2AL_TGACv1_093548_AA0282420	TraesCS5B02G358300
															TRIAE_CS42_2AL_TGACv1_093548_AA0282400	TraesCS5B02G358000
															TRIAE_CS42_2AL_TGACv1_093548_AA0282410	TraesCS5B02G358200
															TRIAE_CS42_2AL_TGACv1_093258_AA0276050	TraesCS5B02G354500
															TRIAE_CS42_2AL_TGACv1_093258_AA0276020	TraesCS5B02G355900
															TRIAE_CS42_2AL_TGACv1_093267_AA0276150	TraesCS5B02G356900
															TRIAE_CS42_2BL_TGACv1_129714_AA0393610	TraesCS5B02G356000
															TRIAE_CS42_2BL_TGACv1_130318_AA0408760	TraesCS5B02G357100
															TRIAE_CS42_2BL_TGACv1_130543_AA0413170	TraesCS5B02G355600
															TRIAE_CS42_2BL_TGACv1_130543_AA0413170	TraesCS5B02G357700
															TRIAE_CS42_2BL_TGACv1_129810_AA0396910	TraesCS5B02G355100
															TRIAE_CS42_2BL_TGACv1_129810_AA0396920	TraesCS5B02G354400
															TRIAE_CS42_2BL_TGACv1_131200_AA0424300	TraesCS5B02G358100
															TRIAE_CS42_2AL_TGACv1_093589_AA0283250	TraesCS5B02G356100
															TRIAE_CS42_2BL_TGACv1_130849_AA0418750	TraesCS5B02G357600
															TRIAE_CS42_2BL_TGACv1_130849_AA0418770	TraesCS5B02G356200
															TRIAE_CS42_2BL_TGACv1_131002_AA0421090	TraesCS5B02G354000
															TRIAE_CS42_2BL_TGACv1_129806_AA0396790	TraesCS5B02G357800
															TRIAE_CS42_2BL_TGACv1_129806_AA0396810	TraesCS5B02G355700
															TRIAE_CS42_2BL_TGACv1_131580_AA0429360	TraesCS5B02G354800
															TRIAE_CS42_2BL_TGACv1_131141_AA0423220	TraesCS5B02G355300
															TRIAE_CS42_2AL_TGACv1_095193_AA0308180	TraesCS5B02G355000
															TRIAE_CS42_2AL_TGACv1_093876_AA0288570	TraesCS5B02G355500
															TRIAE_CS42_2AL_TGACv1_096559_AA0319840	TraesCS5B02G353900
															TRIAE_CS42_2AL_TGACv1_096559_AA0319850	TraesCS5B02G357900
															TRIAE_CS42_2AL_TGACv1_096213_AA0317870	TraesCS5B02G355200
															TRIAE_CS42_2BL_TGACv1_131596_AA0429620	TRIAE_CS42_U_TGACv1_690592_AA2160830
															TRIAE_CS42_2AL_TGACv1_096507_AA0319560	TRIAE_CS42_5BL_TGACv1_405805_AA1335550
															TRIAE_CS42_2BL_TGACv1_132504_AA0438020	TRIAE_CS42_5BL_TGACv1_406126_AA1341160
															TRIAE_CS42_2AL_TGACv1_095451_AA0310910	TRIAE_CS42_5BL_TGACv1_406126_AA1341170
															TRIAE_CS42_2AL_TGACv1_093267_AA0276130	TRIAE_CS42_5BL_TGACv1_405633_AA1331820
															TRIAE_CS42_2AL_TGACv1_097031_AA0322720	TRIAE_CS42_5BL_TGACv1_405633_AA1331810
															TRIAE_CS42_2AL_TGACv1_097490_AA0324380	TRIAE_CS42_5BL_TGACv1_405633_AA1331790
															TRIAE_CS42_2AL_TGACv1_095938_AA0315900	TRIAE_CS42_5BL_TGACv1_405741_AA1334250
															TRIAE_CS42_2BL_TGACv1_130587_AA0414250	TRIAE_CS42_5BL_TGACv1_405741_AA1334260
															TRIAE_CS42_2BL_TGACv1_132610_AA0438610	TRIAE_CS42_5BL_TGACv1_405741_AA1334270
															TRIAE_CS42_2BL_TGACv1_138219_AA0445380	TRIAE_CS42_5BL_TGACv1_406126_AA1341150
															TRIAE_CS42_2DL_TGACv1_161075_AA0556500	TRIAE_CS42_5BL_TGACv1_407099_AA1353300
															TRIAE_CS42_2DL_TGACv1_161075_AA0556520	TRIAE_CS42_5BL_TGACv1_407099_AA1353320
															TRIAE_CS42_2DL_TGACv1_161075_AA0556510	TRIAE_CS42_5BL_TGACv1_407099_AA1353330
															TRIAE_CS42_2DL_TGACv1_161075_AA0556480	TRIAE_CS42_5BL_TGACv1_406233_AA1342540
															TRIAE_CS42_2BL_TGACv1_133922_AA0443410	TRIAE_CS42_5BL_TGACv1_406251_AA1343000
															TRIAE_CS42_2AS_TGACv1_112052_AA0328790	TRIAE_CS42_5BL_TGACv1_406874_AA1350830
															TRIAE_CS42_2AS_TGACv1_112052_AA0328810	TRIAE_CS42_5BL_TGACv1_406874_AA1350820
															TRIAE_CS42_2DL_TGACv1_161555_AA0559230	TRIAE_CS42_5BL_TGACv1_406363_AA1344520
															TRIAE_CS42_2AL_TGACv1_096120_AA0317270	TRIAE_CS42_5BL_TGACv1_406363_AA1344540
															TRIAE_CS42_2BL_TGACv1_129832_AA0397560	TRIAE_CS42_5BL_TGACv1_406363_AA1344530
															TRIAE_CS42_2AL_TGACv1_094886_AA0304560	TRIAE_CS42_5BL_TGACv1_407763_AA1359430
															TRIAE_CS42_2DL_TGACv1_161301_AA0557830	TRIAE_CS42_5BL_TGACv1_406583_AA1347420
															TRIAE_CS42_2DL_TGACv1_163197_AA0564210	TRIAE_CS42_5BL_TGACv1_405582_AA1330840
															TRIAE_CS42_2BL_TGACv1_133295_AA0442130	TRIAE_CS42_5BL_TGACv1_405582_AA1330830
															TRIAE_CS42_2BL_TGACv1_132321_AA0436740	TRIAE_CS42_5BL_TGACv1_406889_AA1351160
															TRIAE_CS42_2AL_TGACv1_096507_AA0319520	TRIAE_CS42_5BL_TGACv1_406889_AA1351170
															TRIAE_CS42_2AL_TGACv1_096507_AA0319530	TRIAE_CS42_5BS_TGACv1_423480_AA1377780
															TRIAE_CS42_2AL_TGACv1_097031_AA0322690	TRIAE_CS42_5DL_TGACv1_433008_AA1397780
															TRIAE_CS42_2DL_TGACv1_161136_AA0557000	TRIAE_CS42_5DL_TGACv1_432927_AA1394760
															TRIAE_CS42_2AL_TGACv1_095500_AA0311610	TRIAE_CS42_5DL_TGACv1_432927_AA1394750
															TRIAE_CS42_7DS_TGACv1_624880_AA2063710	TRIAE_CS42_5BL_TGACv1_406874_AA1350840
															TRIAE_CS42_2DS_TGACv1_184851_AA0612430	TRIAE_CS42_5DL_TGACv1_434817_AA1442020
															TRIAE_CS42_2DS_TGACv1_185791_AA0612540	TRIAE_CS42_U_TGACv1_643767_AA2134780
															TRIAE_CS42_3AL_TGACv1_195353_AA0648430	TRIAE_CS42_5BL_TGACv1_410073_AA1366730
															TRIAE_CS42_2DL_TGACv1_158501_AA0520370	TRIAE_CS42_5DL_TGACv1_433317_AA1409330
															TRIAE_CS42_2DL_TGACv1_158501_AA0520350	TRIAE_CS42_5DL_TGACv1_433317_AA1409350
															TRIAE_CS42_2DL_TGACv1_158501_AA0520320	TRIAE_CS42_5DL_TGACv1_433317_AA1409310
															TRIAE_CS42_2DL_TGACv1_158501_AA0520360	TRIAE_CS42_5BS_TGACv1_423410_AA1376210
															TRIAE_CS42_2DL_TGACv1_158501_AA0520390	TRIAE_CS42_5DL_TGACv1_437161_AA1465440
															TRIAE_CS42_2DL_TGACv1_157895_AA0500850	TRIAE_CS42_5DL_TGACv1_433008_AA1397790
															TRIAE_CS42_2DL_TGACv1_157895_AA0500820	TRIAE_CS42_5DL_TGACv1_435521_AA1451570
															TRIAE_CS42_2DL_TGACv1_157895_AA0500800	TRIAE_CS42_5DL_TGACv1_435852_AA1455590
															TRIAE_CS42_2DL_TGACv1_157895_AA0500810	TRIAE_CS42_5DL_TGACv1_433072_AA1400850
															TRIAE_CS42_2DL_TGACv1_158526_AA0520920	TRIAE_CS42_5DL_TGACv1_437856_AA1467520
															TRIAE_CS42_2DL_TGACv1_158526_AA0520940	TRIAE_CS42_5DL_TGACv1_435120_AA1446360
															TRIAE_CS42_2DL_TGACv1_158588_AA0522600	TRIAE_CS42_5DL_TGACv1_434817_AA1442060
															TRIAE_CS42_2DL_TGACv1_158588_AA0522620	TRIAE_CS42_5DL_TGACv1_433856_AA1423820
															TRIAE_CS42_2DL_TGACv1_158588_AA0522610	TRIAE_CS42_5DL_TGACv1_433856_AA1423810
															TRIAE_CS42_2DL_TGACv1_158381_AA0516980	TRIAE_CS42_5DS_TGACv1_456510_AA1472500
															TRIAE_CS42_2DL_TGACv1_158985_AA0530000	TRIAE_CS42_5DL_TGACv1_434527_AA1437580
															TRIAE_CS42_2DL_TGACv1_158985_AA0530010	TRIAE_CS42_5DL_TGACv1_434527_AA1437570
															TRIAE_CS42_2DL_TGACv1_158985_AA0529960	TRIAE_CS42_5DL_TGACv1_434349_AA1434390
															TRIAE_CS42_2DL_TGACv1_158985_AA0530020	TRIAE_CS42_5DL_TGACv1_433377_AA1411490
															TRIAE_CS42_2DL_TGACv1_158985_AA0529950	TRIAE_CS42_5DL_TGACv1_433377_AA1411480
															TRIAE_CS42_2DL_TGACv1_157983_AA0504690	TRIAE_CS42_5DL_TGACv1_434417_AA1435560
															TRIAE_CS42_2DL_TGACv1_157983_AA0504710	TRIAE_CS42_3AS_TGACv1_213464_AA0707090
															TRIAE_CS42_2DL_TGACv1_157983_AA0504720	TRIAE_CS42_5DL_TGACv1_434527_AA1437560
															TRIAE_CS42_2DL_TGACv1_159226_AA0534880	TRIAE_CS42_7BS_TGACv1_591873_AA1924130
															TRIAE_CS42_2DL_TGACv1_159755_AA0542360	TRIAE_CS42_5AL_TGACv1_374404_AA1199240
															TRIAE_CS42_2DL_TGACv1_160199_AA0548080	TRIAE_CS42_5AL_TGACv1_374888_AA1211030
															TRIAE_CS42_2DL_TGACv1_160636_AA0552450	TRIAE_CS42_5AL_TGACv1_374404_AA1199260
															TRIAE_CS42_2DL_TGACv1_160636_AA0552470	TRIAE_CS42_5AL_TGACv1_374541_AA1202720
															TRIAE_CS42_2DL_TGACv1_159174_AA0533760	TRIAE_CS42_5AL_TGACv1_374541_AA1202760
															TRIAE_CS42_2DL_TGACv1_159174_AA0533780	TRIAE_CS42_2AL_TGACv1_104973_AA0328180
															TRIAE_CS42_2DL_TGACv1_159174_AA0533750	TRIAE_CS42_5AL_TGACv1_374698_AA1206880
															TRIAE_CS42_2DL_TGACv1_159928_AA0544550	TRIAE_CS42_5AL_TGACv1_374888_AA1211020
															TRIAE_CS42_2DL_TGACv1_159928_AA0544570	TRIAE_CS42_5AL_TGACv1_374698_AA1206870
															TRIAE_CS42_2DL_TGACv1_159938_AA0544660	TRIAE_CS42_5AL_TGACv1_375337_AA1220030
															TRIAE_CS42_2DL_TGACv1_159938_AA0544670	TRIAE_CS42_5AL_TGACv1_375379_AA1220680
															TRIAE_CS42_2DL_TGACv1_160636_AA0552440	TRIAE_CS42_5AS_TGACv1_392578_AA1261180
															TRIAE_CS42_2DL_TGACv1_158771_AA0525960	TRIAE_CS42_5BL_TGACv1_404589_AA1305210
															TRIAE_CS42_2DL_TGACv1_158771_AA0525950	TRIAE_CS42_5BL_TGACv1_404975_AA1316800
															TRIAE_CS42_2DL_TGACv1_159818_AA0543140	TRIAE_CS42_5BL_TGACv1_404875_AA1313660
															TRIAE_CS42_2DL_TGACv1_159818_AA0543130	TRIAE_CS42_5BL_TGACv1_404182_AA1288690
															TRIAE_CS42_2DL_TGACv1_160563_AA0551750	TRIAE_CS42_5BL_TGACv1_405192_AA1321790
															TRIAE_CS42_2DL_TGACv1_160677_AA0553000	TRIAE_CS42_5BL_TGACv1_405192_AA1321810
															TRIAE_CS42_2DL_TGACv1_160538_AA0551570	TRIAE_CS42_5BL_TGACv1_405192_AA1321800
															TRIAE_CS42_2DL_TGACv1_160538_AA0551580	TRIAE_CS42_5BL_TGACv1_405192_AA1321830
															TRIAE_CS42_2DL_TGACv1_160538_AA0551600	TRIAE_CS42_5BL_TGACv1_405192_AA1321820
															TRIAE_CS42_2DL_TGACv1_158435_AA0518660	TRIAE_CS42_5BL_TGACv1_404669_AA1307880
															TRIAE_CS42_2DL_TGACv1_158501_AA0520310	TRIAE_CS42_5BL_TGACv1_404956_AA1316280
															TRIAE_CS42_2DL_TGACv1_159587_AA0540290	TRIAE_CS42_5BL_TGACv1_404956_AA1316290
															TRIAE_CS42_2DL_TGACv1_159587_AA0540270	TRIAE_CS42_5BL_TGACv1_404966_AA1316490
															TRIAE_CS42_2DL_TGACv1_159630_AA0540740	TRIAE_CS42_5BL_TGACv1_404875_AA1313600
															TRIAE_CS42_2DL_TGACv1_160947_AA0555460	TRIAE_CS42_5BL_TGACv1_404875_AA1313570
															TRIAE_CS42_2DL_TGACv1_160947_AA0555470	TRIAE_CS42_5BL_TGACv1_404875_AA1313550
															TRIAE_CS42_2DL_TGACv1_159982_AA0545240	TRIAE_CS42_5BL_TGACv1_404527_AA1303040
															TRIAE_CS42_2DL_TGACv1_159982_AA0545200	TRIAE_CS42_5BL_TGACv1_404527_AA1302980
															TRIAE_CS42_2DL_TGACv1_159982_AA0545190	TRIAE_CS42_5DL_TGACv1_435852_AA1455580
															TRIAE_CS42_2DL_TGACv1_158985_AA0530040	TRIAE_CS42_5DL_TGACv1_435852_AA1455570
															TRIAE_CS42_2DL_TGACv1_159900_AA0544070	TRIAE_CS42_5BL_TGACv1_404975_AA1316790
															TraesCS2D02G577300LC	TraesCS5B02G537700LC
															TraesCS2D02G580700LC	TraesCS5B02G534700LC
															TraesCS2D02G576600LC	TraesCS5B02G533400LC
															TraesCS2D02G582600LC	TraesCS5B02G538500LC
															TraesCS2D02G583700LC	TraesCS5B02G537500LC
															TraesCS2D02G578810LC	TraesCS5B02G532500LC
															TraesCS2D02G578200LC	TraesCS5B02G538800LC
															TraesCS2D02G581800LC	TraesCS5B02G537000LC
															TraesCS2D02G578700LC	TraesCS5B02G539700LC
															TraesCS2D02G582300LC	TraesCS5B02G533600LC
															TraesCS2D02G576200LC	TraesCS5B02G532200LC
															TraesCS2D02G578800LC	TraesCS5B02G534800LC
															TraesCS2D02G576700LC	TraesCS5B02G536600LC
															TraesCS2D02G574800LC	TraesCS5B02G533800LC
															TraesCS2D02G575600LC	TraesCS5B02G535600LC
															TraesCS2D02G577000LC	TraesCS5B02G536900LC
															TraesCS2D02G575000LC	TraesCS5B02G535500LC
															TraesCS2D02G576100LC	TraesCS5B02G536500LC
															TraesCS2D02G575300LC	TraesCS5B02G534200LC
															TraesCS2D02G582900LC	TraesCS5B02G538000LC
															TraesCS2D02G579400LC	TraesCS5B02G536200LC
															TraesCS2D02G575400LC	TraesCS5B02G531700LC
															TraesCS2D02G578300LC	TraesCS5B02G536400LC
															TraesCS2D02G581200LC	TraesCS5B02G537300LC
															TraesCS2D02G577400LC	TraesCS5B02G536000LC
															TraesCS2D02G583200LC	TraesCS5B02G535100LC
															TraesCS2D02G584800LC	TraesCS5B02G531800LC
															TraesCS2D02G576000LC	TraesCS5B02G531500LC
															TraesCS2D02G579500LC	TraesCS5B02G534600LC
															TraesCS2D02G577800LC	TraesCS5B02G535800LC
															TraesCS2D02G582800LC	TraesCS5B02G539300LC
															TraesCS2D02G577500LC	TraesCS5B02G535700LC
															TraesCS2D02G580300LC	TraesCS5B02G533100LC
															TraesCS2D02G582000LC	TraesCS5B02G537600LC
															TraesCS2D02G583100LC	TraesCS5B02G533300LC
															TraesCS2D02G576300LC	TraesCS5B02G532400LC
															TraesCS2D02G584700LC	TraesCS5B02G534500LC
															TraesCS2D02G584200LC	TraesCS5B02G538400LC
															TraesCS2D02G578500LC	TraesCS5B02G539900LC
															TraesCS2D02G584000LC	TraesCS5B02G534300LC
															TraesCS2D02G576400LC	TraesCS5B02G534000LC
															TraesCS2D02G580500LC	TraesCS5B02G533900LC
															TraesCS2D02G579600LC	TraesCS5B02G535000LC
															TraesCS2D02G576500LC	TraesCS5B02G536100LC
															TraesCS2D02G575100LC	TraesCS5B02G534100LC
															TraesCS2D02G576800LC	TraesCS5B02G532100LC
															TraesCS2D02G575900LC	TraesCS5B02G533200LC
															TraesCS2D02G580100LC	TraesCS5B02G539200LC
															TraesCS2D02G575200LC	TraesCS5B02G540000LC
															TraesCS2D02G579100LC	TraesCS5B02G534400LC
															TraesCS2D02G579800LC	TraesCS5B02G537100LC
															TraesCS2D02G582500LC	TraesCS5B02G536800LC
															TraesCS2D02G581000LC	TraesCS5B02G537200LC
															TraesCS2D02G582200LC	TraesCS5B02G531600LC
															TraesCS2D02G584600LC	TraesCS5B02G538600LC
															TraesCS2D02G577100LC	TraesCS5B02G534900LC
															TraesCS2D02G577900LC	TraesCS5B02G532700LC
															TraesCS2D02G584100LC	TraesCS5B02G538200LC
															TraesCS2D02G583800LC	TraesCS5B02G532900LC
															TraesCS2D02G585000LC	TraesCS5B02G537900LC
															TraesCS2D02G580900LC	TraesCS5B02G539400LC
															TraesCS2D02G583300LC	TraesCS5B02G537800LC
															TraesCS2D02G580600LC	TraesCS5B02G538900LC
															TraesCS2D02G584500LC	TraesCS5B02G538100LC
															TraesCS2D02G580200LC	TraesCS5B02G536300LC
															TraesCS2D02G582400LC	TraesCS5B02G538700LC
															TraesCS2D02G584900LC	TraesCS5B02G532300LC
															TraesCS2D02G579900LC	TraesCS5B02G535200LC
															TraesCS2D02G577200LC	TraesCS5B02G537400LC
															TraesCS2D02G584400LC	TraesCS5B02G536700LC
															TraesCS2D02G581600LC	TraesCS5B02G539800LC
															TraesCS2D02G578100LC	TraesCS5B02G540300LC
															TraesCS2D02G580400LC	TraesCS5B02G533700LC
															TraesCS2D02G575800LC	TraesCS5B02G540100LC
															TraesCS2D02G581500LC	TraesCS5B02G539100LC
															TraesCS2D02G582100LC	TraesCS5B02G540200LC
															TraesCS2D02G583400LC	TraesCS5B02G535400LC
															TraesCS2D02G581400LC	TraesCS5B02G539600LC
															TraesCS2D02G575500LC	TraesCS5B02G533500LC
															TraesCS2D02G580000LC	TraesCS5B02G531900LC
															TraesCS2D02G580800LC	TraesCS5B02G538300LC
															TraesCS2D02G581700LC	TraesCS5B02G532800LC
															TraesCS2D02G577600LC	TraesCS5B02G532600LC
															TraesCS2D02G582700LC	TraesCS5B02G533000LC
															TraesCS2D02G576900LC	TraesCS5B02G535300LC
															TraesCS2D02G575700LC	TraesCS5B02G532000LC
															TraesCS2D02G583500LC	TraesCS5B02G535900LC
															TraesCS2D02G584300LC	TraesCS5B02G539500LC
															TraesCS2D02G578400LC	TraesCS5B02G539000LC
															TraesCS2D02G581300LC	TraesCS5B02G359800
															TraesCS2D02G583000LC	TraesCS5B02G360100
															TraesCS2D02G574900LC	TraesCS5B02G362800
															TraesCS2D02G581100LC	TraesCS5B02G361600
															TraesCS2D02G578900LC	TraesCS5B02G363700
															TraesCS2D02G578000LC	TraesCS5B02G362000
															TraesCS2D02G579700LC	TraesCS5B02G360700
															TraesCS2D02G583900LC	TraesCS5B02G363300
															TraesCS2D02G579200LC	TraesCS5B02G364400
															TraesCS2D02G577700LC	TraesCS5B02G359200
															TraesCS2D02G581900LC	TraesCS5B02G359900
															TraesCS2D02G579000LC	TraesCS5B02G361500
															TraesCS2D02G579300LC	TraesCS5B02G360000
															TraesCS2D02G578600LC	TraesCS5B02G364200
															TraesCS2D02G583600LC	TraesCS5B02G364500
																TraesCS5B02G362500
																TraesCS5B02G361400
																TraesCS5B02G360300
																TraesCS5B02G364000
																TraesCS5B02G359000
																TraesCS5B02G361700
																TraesCS5B02G359400
																TraesCS5B02G362600
																TraesCS5B02G360500
																TraesCS5B02G362100
																TraesCS5B02G363800
																TraesCS5B02G362400
																TraesCS5B02G358900
																TraesCS5B02G359300
																TraesCS5B02G359500
																TraesCS5B02G363900
																TraesCS5B02G361800
																TraesCS5B02G359100
																TraesCS5B02G364100
																TraesCS5B02G363100
																TraesCS5B02G361300
																TraesCS5B02G363600
																TraesCS5B02G361100
																TraesCS5B02G363500
																TraesCS5B02G363000
																TraesCS5B02G363400
																TraesCS5B02G360200
																TraesCS5B02G358800
																TraesCS5B02G361000
																TraesCS5B02G362200
																TraesCS5B02G364300
																TraesCS5B02G362900
																TraesCS5B02G358700
																TraesCS5B02G358600
																TraesCS5B02G361200
																TraesCS5B02G362300
																TraesCS5B02G359700
																TraesCS5B02G358500
																TraesCS5B02G360600
																TraesCS5B02G361900
																TraesCS5B02G360900
																TraesCS5B02G362700
																TraesCS5B02G360400
																TraesCS5B02G359600
																TraesCS5B02G363200
																TraesCS5B02G360800
																ENSRNA050009251
																ENSRNA050009253
																ENSRNA050009255
																ENSRNA050022859
																ENSRNA050022860
																TRIAE_CS42_5BL_TGACv1_406290_AA1343710
																TRIAE_CS42_U_TGACv1_642164_AA2112590
																TRIAE_CS42_5BL_TGACv1_405600_AA1331220
																TRIAE_CS42_5BL_TGACv1_405600_AA1331230
																TRIAE_CS42_5BL_TGACv1_405600_AA1331210
																TRIAE_CS42_5BL_TGACv1_406733_AA1349360
																TRIAE_CS42_5BL_TGACv1_405739_AA1334230
																TRIAE_CS42_5BL_TGACv1_408074_AA1361520
																TRIAE_CS42_U_TGACv1_642030_AA2109870
																TRIAE_CS42_5BL_TGACv1_409606_AA1366290
																TRIAE_CS42_5BL_TGACv1_407901_AA1360170
																TRIAE_CS42_U_TGACv1_641954_AA2108360
																TRIAE_CS42_5BL_TGACv1_409217_AA1365560
																TRIAE_CS42_5BL_TGACv1_406701_AA1348930
																TRIAE_CS42_5BL_TGACv1_406701_AA1348940
																TRIAE_CS42_5BL_TGACv1_407009_AA1352480
																TRIAE_CS42_5BL_TGACv1_407009_AA1352490
																TRIAE_CS42_5DL_TGACv1_434884_AA1443170
																TRIAE_CS42_5DL_TGACv1_434847_AA1442440
																TRIAE_CS42_5DL_TGACv1_434847_AA1442460
																TRIAE_CS42_5DL_TGACv1_434847_AA1442490
																TRIAE_CS42_5BL_TGACv1_407527_AA1357700
																TRIAE_CS42_5BL_TGACv1_407527_AA1357690
																TRIAE_CS42_5BL_TGACv1_405739_AA1334200
																TRIAE_CS42_5BL_TGACv1_405739_AA1334220
																TRIAE_CS42_5BL_TGACv1_405739_AA1334210
																TRIAE_CS42_5BL_TGACv1_405739_AA1334190
																TRIAE_CS42_5DL_TGACv1_436158_AA1458730
																TRIAE_CS42_5DL_TGACv1_436158_AA1458750
																TRIAE_CS42_5DL_TGACv1_435252_AA1447830
																TRIAE_CS42_5DL_TGACv1_435252_AA1447810
																TRIAE_CS42_5DL_TGACv1_433346_AA1410310
																TRIAE_CS42_5DL_TGACv1_436334_AA1460080
																TRIAE_CS42_5DL_TGACv1_437114_AA1465200
																TRIAE_CS42_5DL_TGACv1_436016_AA1457260
																TRIAE_CS42_5DL_TGACv1_433346_AA1410350
																TRIAE_CS42_5BL_TGACv1_406244_AA1342840
																TRIAE_CS42_5BL_TGACv1_406244_AA1342830
																TRIAE_CS42_5BL_TGACv1_406705_AA1349020
																TRIAE_CS42_5BL_TGACv1_406705_AA1348980
																TRIAE_CS42_5BL_TGACv1_406705_AA1349010
																TRIAE_CS42_5BL_TGACv1_406705_AA1348970
																TRIAE_CS42_5BL_TGACv1_407365_AA1356250
																TRIAE_CS42_5DL_TGACv1_438199_AA1468020
																TRIAE_CS42_5DL_TGACv1_434229_AA1432100
																TRIAE_CS42_5DL_TGACv1_434229_AA1432070
																TRIAE_CS42_5DL_TGACv1_434229_AA1432110
																TRIAE_CS42_5BL_TGACv1_406933_AA1351640
																TRIAE_CS42_5DL_TGACv1_434482_AA1436750
																TRIAE_CS42_5DL_TGACv1_434482_AA1436760
																TRIAE_CS42_5DL_TGACv1_436205_AA1459180
																TRIAE_CS42_3AS_TGACv1_211060_AA0684330
																TRIAE_CS42_5DL_TGACv1_434722_AA1440580
																TRIAE_CS42_1BS_TGACv1_049431_AA0153330
																TRIAE_CS42_5AL_TGACv1_374245_AA1195030
																TRIAE_CS42_5AL_TGACv1_374457_AA1200730
																TRIAE_CS42_5AL_TGACv1_374906_AA1211630
																TRIAE_CS42_5AL_TGACv1_374929_AA1212300
																TRIAE_CS42_5AL_TGACv1_374906_AA1211610
																TRIAE_CS42_5AL_TGACv1_375151_AA1216980
																TRIAE_CS42_5AL_TGACv1_375151_AA1217000
																TRIAE_CS42_U_TGACv1_641053_AA2083480
																TRIAE_CS42_U_TGACv1_641053_AA2083470
																TRIAE_CS42_5AL_TGACv1_375600_AA1224330
																TRIAE_CS42_5AL_TGACv1_375600_AA1224360
																TRIAE_CS42_5AL_TGACv1_377452_AA1246950
																TRIAE_CS42_5AL_TGACv1_376343_AA1235470
																TRIAE_CS42_5AL_TGACv1_378060_AA1251010
																TRIAE_CS42_5BL_TGACv1_404264_AA1292970
																TRIAE_CS42_5BL_TGACv1_404264_AA1292930
																TRIAE_CS42_5BL_TGACv1_404264_AA1292910
																TRIAE_CS42_5BL_TGACv1_404264_AA1292920
																TRIAE_CS42_5BL_TGACv1_404121_AA1285000
																TRIAE_CS42_5BL_TGACv1_404163_AA1287630
																TRIAE_CS42_5AL_TGACv1_378077_AA1251070
																TRIAE_CS42_5AL_TGACv1_378077_AA1251060
																TRIAE_CS42_5BL_TGACv1_404121_AA1284890
																TRIAE_CS42_5BL_TGACv1_404121_AA1284940
																TRIAE_CS42_5BL_TGACv1_404121_AA1284900
																TRIAE_CS42_5BL_TGACv1_404121_AA1284960
																TRIAE_CS42_5BL_TGACv1_404121_AA1284920
																TRIAE_CS42_5BL_TGACv1_404121_AA1284910
																TRIAE_CS42_5BL_TGACv1_404121_AA1284980
																TRIAE_CS42_5BL_TGACv1_404512_AA1302580
																TRIAE_CS42_5BL_TGACv1_404512_AA1302590
																TRIAE_CS42_5BL_TGACv1_404512_AA1302600
																TRIAE_CS42_5BL_TGACv1_405403_AA1326560
																TRIAE_CS42_5AL_TGACv1_376818_AA1241160
																TRIAE_CS42_5BL_TGACv1_405414_AA1326800
																TRIAE_CS42_5BL_TGACv1_405414_AA1326790
																TRIAE_CS42_5BL_TGACv1_405414_AA1326780
																TRIAE_CS42_5BL_TGACv1_404716_AA1309230
																TRIAE_CS42_5BL_TGACv1_404716_AA1309220
																TRIAE_CS42_5BL_TGACv1_404716_AA1309210
																TRIAE_CS42_5BL_TGACv1_405426_AA1327100
																TRIAE_CS42_5BL_TGACv1_405426_AA1327110
																TRIAE_CS42_5BL_TGACv1_405426_AA1327090
																TRIAE_CS42_5BL_TGACv1_404998_AA1317530
																TRIAE_CS42_5BL_TGACv1_404998_AA1317470
																TRIAE_CS42_5BL_TGACv1_404998_AA1317490
																TRIAE_CS42_5BL_TGACv1_404998_AA1317500
																TraesCS5B02G542500LC
																TraesCS5B02G542600LC
																TraesCS5B02G546300LC
																TraesCS5B02G541700LC
																TraesCS5B02G545900LC
																TraesCS5B02G542000LC
																TraesCS5B02G543400LC
																TraesCS5B02G540700LC
																TraesCS5B02G545100LC
																TraesCS5B02G546400LC
																TraesCS5B02G543900LC
																TraesCS5B02G543200LC
																TraesCS5B02G541900LC
																TraesCS5B02G543100LC
																TraesCS5B02G541300LC
																TraesCS5B02G540500LC
																TraesCS5B02G545000LC
																TraesCS5B02G546100LC
																TraesCS5B02G544000LC
																TraesCS5B02G545300LC
																TraesCS5B02G546700LC
																TraesCS5B02G543700LC
																TraesCS5B02G545400LC
																TraesCS5B02G546000LC
																TraesCS5B02G544100LC
																TraesCS5B02G541000LC
																TraesCS5B02G546510LC
																TraesCS5B02G545800LC
																TraesCS5B02G540900LC
																TraesCS5B02G543300LC
																TraesCS5B02G545600LC
																TraesCS5B02G546500LC
																TraesCS5B02G540600LC
																TraesCS5B02G546600LC
																TraesCS5B02G544800LC
																TraesCS5B02G541400LC
																TraesCS5B02G541800LC
																TraesCS5B02G544200LC
																TraesCS5B02G542400LC
																TraesCS5B02G541600LC
																TraesCS5B02G542900LC
																TraesCS5B02G545500LC
																TraesCS5B02G542800LC
																TraesCS5B02G541500LC
																TraesCS5B02G543800LC
																TraesCS5B02G542100LC
																TraesCS5B02G543000LC
																TraesCS5B02G543600LC
																TraesCS5B02G544300LC
																TraesCS5B02G544900LC
																TraesCS5B02G542300LC
																TraesCS5B02G541200LC
																TraesCS5B02G545700LC
																TraesCS5B02G540400LC
																TraesCS5B02G544400LC
																TraesCS5B02G542700LC
																TraesCS5B02G542200LC
																TraesCS5B02G546200LC
																TraesCS5B02G541100LC
																TraesCS5B02G544600LC
																TraesCS5B02G545200LC
																TraesCS5B02G544700LC
																TraesCS5B02G540800LC
																TraesCS5B02G543500LC
																TraesCS5B02G544500LC
																TraesCS5B02G366700
																TraesCS5B02G367300
																TraesCS5B02G369200
																TraesCS5B02G366500
																TraesCS5B02G368600
																TraesCS5B02G366400
																TraesCS5B02G365500
																TraesCS5B02G365300
																TraesCS5B02G364800
																TraesCS5B02G367800
																TraesCS5B02G368400
																TraesCS5B02G368800
																TraesCS5B02G366200
																TraesCS5B02G368300
																TraesCS5B02G369000
																TraesCS5B02G367600
																TraesCS5B02G365800
																TraesCS5B02G365700
																TraesCS5B02G368900
																TraesCS5B02G367700
																TraesCS5B02G367100
																TraesCS5B02G367200
																TraesCS5B02G366600
																TraesCS5B02G366300
																TraesCS5B02G367000
																TraesCS5B02G367500
																TraesCS5B02G364900
																TraesCS5B02G368100
																TraesCS5B02G365000
																TraesCS5B02G368700
																TraesCS5B02G365100
																TraesCS5B02G366900
																TraesCS5B02G368137
																TraesCS5B02G366100
																TraesCS5B02G368000
																TraesCS5B02G367900
																TraesCS5B02G366000
																TraesCS5B02G368200
																TraesCS5B02G365600
																TraesCS5B02G365900
																TraesCS5B02G365400
																TraesCS5B02G364700
																TraesCS5B02G368500
																TraesCS5B02G366800
																TraesCS5B02G369100
																TraesCS5B02G367400
																ENSRNA050009230
																ENSRNA050021554
																TRIAE_CS42_5BL_TGACv1_405682_AA1332770
																TRIAE_CS42_5BL_TGACv1_406180_AA1341870
																TRIAE_CS42_5BL_TGACv1_406667_AA1348390
																TRIAE_CS42_5BL_TGACv1_405682_AA1332780
																TRIAE_CS42_5BL_TGACv1_407556_AA1357930
																TRIAE_CS42_5BL_TGACv1_407556_AA1357920
																TRIAE_CS42_5BL_TGACv1_406018_AA1339160
																TRIAE_CS42_5BL_TGACv1_406696_AA1348850
																TRIAE_CS42_5DL_TGACv1_434732_AA1440690
																TRIAE_CS42_5BL_TGACv1_406162_AA1341550
																TRIAE_CS42_5BL_TGACv1_409153_AA1365490
																TRIAE_CS42_5BL_TGACv1_408498_AA1363520
																TRIAE_CS42_5BL_TGACv1_408498_AA1363530
																TRIAE_CS42_5BL_TGACv1_408238_AA1362430
																TRIAE_CS42_5BL_TGACv1_408238_AA1362420
																TRIAE_CS42_5BL_TGACv1_408238_AA1362410
																TRIAE_CS42_5DL_TGACv1_433124_AA1402800
																TRIAE_CS42_5DL_TGACv1_433943_AA1425910
																TRIAE_CS42_5DL_TGACv1_433652_AA1418410
																TRIAE_CS42_5DL_TGACv1_438230_AA1468030
																TRIAE_CS42_5BL_TGACv1_406243_AA1342820
																TRIAE_CS42_5DL_TGACv1_435997_AA1457110
																TRIAE_CS42_5DL_TGACv1_435997_AA1457100
																TRIAE_CS42_5DL_TGACv1_433145_AA1403580
																TRIAE_CS42_5DL_TGACv1_433145_AA1403590
																TRIAE_CS42_5DL_TGACv1_434431_AA1435880
																TRIAE_CS42_5DL_TGACv1_436922_AA1464080
																TRIAE_CS42_5DL_TGACv1_434363_AA1434570
																TRIAE_CS42_5BL_TGACv1_408309_AA1362750
																TRIAE_CS42_1BS_TGACv1_052158_AA0181430
																TRIAE_CS42_4AL_TGACv1_290038_AA0980790
																TRIAE_CS42_4AL_TGACv1_289574_AA0973410
																TRIAE_CS42_2BL_TGACv1_130133_AA0404670
																TRIAE_CS42_5AL_TGACv1_373969_AA1185840
																TRIAE_CS42_5AL_TGACv1_373969_AA1185830
																TRIAE_CS42_5AL_TGACv1_374092_AA1190110
																TRIAE_CS42_5AL_TGACv1_374092_AA1190100
																TRIAE_CS42_5AL_TGACv1_374092_AA1190120
																TRIAE_CS42_U_TGACv1_641085_AA2084610
																TRIAE_CS42_U_TGACv1_640699_AA2069340
																TRIAE_CS42_U_TGACv1_640699_AA2069330
																TRIAE_CS42_U_TGACv1_640699_AA2069370
																TRIAE_CS42_U_TGACv1_641577_AA2098530
																TRIAE_CS42_5DL_TGACv1_433943_AA1425870
																TRIAE_CS42_5AL_TGACv1_377375_AA1246270
																TRIAE_CS42_5AL_TGACv1_377375_AA1246280
																TRIAE_CS42_5AL_TGACv1_377375_AA1246260
																TRIAE_CS42_5AL_TGACv1_376000_AA1230520
																TRIAE_CS42_5BL_TGACv1_404248_AA1292250
																TRIAE_CS42_5BL_TGACv1_404248_AA1292190
																TRIAE_CS42_5BL_TGACv1_404248_AA1292210
																TRIAE_CS42_5BL_TGACv1_404248_AA1292220
																TRIAE_CS42_5BL_TGACv1_404450_AA1300180
																TRIAE_CS42_5BL_TGACv1_404337_AA1296100
																TRIAE_CS42_5BL_TGACv1_404337_AA1296110
																TRIAE_CS42_5BL_TGACv1_404163_AA1287670
																TRIAE_CS42_5BL_TGACv1_404337_AA1296080
																TRIAE_CS42_5BL_TGACv1_404337_AA1296090
																TRIAE_CS42_5BL_TGACv1_404337_AA1296070
																TRIAE_CS42_5BL_TGACv1_404397_AA1298410
																TRIAE_CS42_5BL_TGACv1_404397_AA1298390
																TRIAE_CS42_5BL_TGACv1_404450_AA1300160
																TRIAE_CS42_5BL_TGACv1_405145_AA1321120
																TRIAE_CS42_5BL_TGACv1_405145_AA1321110
																TRIAE_CS42_5AL_TGACv1_376047_AA1231320
																TRIAE_CS42_5BL_TGACv1_404390_AA1298130
																TRIAE_CS42_5BL_TGACv1_404805_AA1311180
																TRIAE_CS42_5BL_TGACv1_404252_AA1292410
																TRIAE_CS42_5BL_TGACv1_404252_AA1292400
																TRIAE_CS42_5BL_TGACv1_404252_AA1292430
																TRIAE_CS42_5BL_TGACv1_405540_AA1329860
																TRIAE_CS42_5BL_TGACv1_406419_AA1345390
																TRIAE_CS42_5BL_TGACv1_405382_AA1326130
																TRIAE_CS42_5BL_TGACv1_405382_AA1326140
																TRIAE_CS42_5BL_TGACv1_405284_AA1324060
																TraesCS5B02G558700LC
																TraesCS5B02G556400LC
																TraesCS5B02G556100LC
																TraesCS5B02G550300LC
																TraesCS5B02G558500LC
[truncated: 2,457 more rows]

## Sheet: Candidate genes for KW
Table S4. Predicted candidate genes and their information for each trait.
[truncated: 3,265 more rows]

[truncated: 3 more sheets: Candidate genes for TKW, Candidate genes for dormancy, Candidate genes for Seed vigor]
