# Supplementary material for: Combining QTL mapping and gene co-expression network analysis for prediction of candidate genes and molecular network related to yield in wheat
Source: BMC Plant Biol. 2022 Jun 13;22:288. doi: 10.1186/s12870-022-03677-8 (PMC9190149; doi:10.1186/s12870-022-03677-8)
Supplement: Supplementary file 6 — Additional file 6: Table S5. Genotyping of each gene marker in wheat varieties. The visualization results are shown in Fig. 6 and Figure S7. [file 12870_2022_3677_MOESM6_ESM.xlsx]

## Sheet: Landraces
Table S5. Genotyping of each gene marker in wheat varieties.
The 265 wheat landraces from around the world and genotype of each markers																Two haplotypes of each marker were associated with spike length
Varities ID	Chinese Name	Name	Average_SL	Average_KL	BJ-159	BJ-160	BJ-6840	BJ-800-163.4	BJ-163.9	BJ-164.4	BJ-165.4	BJ-166.3	BJ-P2010K	BJ-P2010		Marker	Haplotype	Average (cm)	SE a	P(T<=t) (2-tailed) b
ZM3845	白玉麦	BaiYu	9.8	6.485	CS	CS	CS	CS	CS	CS	CS	CS	CS	CS		BJ-159	CS	10.37	0.23	0.000917285
ZM2797	红芒白	HongMangBai	9.86	5.547	Z	CS	Z	CS	CS	CS	CS	CS	CS	CS			Z	11.39	0.19
ZM2757	白疙瘩	BaiGeDa	8.8	5.714	CS	CS	CS	CS	CS	CS	CS	CS	CS	CS		BJ-160	CS	10.3	0.19	2.86e-08
ZM674	白秃头	BaiTuTou	8.2	6.204	CS	CS	CS	CS	CS	CS	CS	CS	CS	CS			Z	12.13	0.25
ZM6298	瘸腿麦	QueTui	8.6	4.912	CS	CS	CS	CS	CS	CS	CS	CS	CS	CS		BJ-6840	CS	10.45	0.22	0.00029
ZM2878	白蚰子麦	BaiYouZi	10.46	5.447	Z	CS	CS	CS	CS	CS	CS	CS	CS	Z			Z	11.62	0.21
ZM2705	红芒红	HongMangHong	11.875	5.6	CS	CS	CS	CS	CS	CS	CS	CS	CS	CS		BJ-163.4	CS	10.12	0.2	1.29e-10
ZM2696	蚰子麦	YouZi	9.5	5.139	Z	CS	Z	CS	CS	CS	CS	CS	CS	CS			Z	12.04	0.2
ZM2694	五花头	WuHuaTou	11.18	5.64	CS	CS	CS	CS	CS	CS	CS	CS	CS	CS		BJ-163.9	CS	10.09	0.22	7.75e-10
ZM2668	蚰子麦	YouZi	6.38	5.452	Z	CS	Z	CS	CS	CS	CS	Z	CS	Z			Z	12.08	0.21
ZM2792	玉麦	Yu	8.42	7.059	Z	CS	CS	CS	CS	CS	CS	CS	CS	Z		BJ-164.4	CS	10.2	0.21	1.93e-10
小白玉花	小白玉花	XiaoBaiYuHua	10.46	4.976	CS	CS	CS	CS	CS	CS	CS	CS	CS	CS			Z	12.14	0.2
ZM2893	白秃头	BaiTuTou	6.58	5.14	Z	CS	Z	CS	CS	CS	CS	Z	CS	Z		BJ-165.4	CS	10.24	0.19	3.31e-08
ZM2787	红和尚头	HongHeShangTou	10.84	5.355	CS	CS	CS	CS	CS	CS	CS	CS	CS	CS			Z	11.96	0.22
ZM2807	望水白	WangShuiBai	NA	NA	CS	CS	CS	CS	CS	CS	CS	CS	CS	CS		BJ-166.3	CS	10.51	0.22	0.00333
ZM2900	红芒蚰子麦	HongMangYouZi	6.78	5.335	Z	CS	Z	CS	CS	CS	CS	Z	CS	Z			Z	11.43	0.21
ZM2767	亮光头	LiangGuangTou	9.5	5.315	Z	CS	Z	CS	CS	CS	CS	Z	CS	Z		BJ-P2010K	CS	10.23	0.19	1.05e-11
ZM2924	灰坡头洋麦	HuiPoTouYang	8.48	5.489	CS	CS	CS	CS	CS	CS	CS	Z	CS	CS			Z	12.26	0.2
ZM2779	蚰子头	YouZiTou	9.18	5.526	CS	CS	CS	CS	CS	CS	CS	CS	CS	CS		BJ-P2010	CS	10.37	0.24	0.000606889
ZM4863	白毛麦	BaiMao	11.66	5.827	CS	CS	CS	CS	CS	CS	CS	CS	CS	CS			Z	11.46	0.19
ZM2816	红芒白	HongMangBai	11.04	5.578	Z	CS	Z	CS	CS	CS	CS	CS	CS	CS		a SE, Standard Error
ZM3001	红芒白	HongMangBai	9.08	5.375	CS	CS	CS	CS	CS	CS	CS	CS	CS	CS		b t-test using two-tailed for two haplotypes.
ZM2774	蚂蚱麦	MaZha	9.14	5.791	-	CS	Z	CS	CS	CS	CS	Z	CS	-
ZM4859	红光头	HongGuangTou	12.7	6.299	CS	CS	CS	CS	CS	CS	CS	CS	CS	CS
ZM91	白麦	Bai	10.74	5.977	CS	CS	CS	CS	CS	CS	CS	CS	CS	CS		Two haplotypes of each marker were associated with Kernel length
ZM675	红秃头	HongTuTou	8.5	5.289	CS	CS	CS	CS	CS	CS	CS	CS	CS	CS		Marker	Haplotype	Average (mm)	SE a	P(T<=t) (2-tailed) b
ZM2663	白葫芦头	BaiHuLuTou	8.16	5.77	CS	CS	CS	CS	CS	CS	CS	Z	CS	Z		BJ-159	CS	5.82	0.047	3.94e-15
ZM2664	白芒蚰子	BaiMangYouZi	7.15	5.828	Z	CS	Z	CS	CS	CS	CS	Z	CS	Z			Z	6.4	0.049
ZM2675	辉县红	HuiXianHong	9.56	6.046	CS	CS	CS	CS	CS	CS	CS	CS	CS	Z		BJ-160	CS	6.11	0.06	0.0024
ZM2691	半截芒	BanJieMang	6.46	4.89	Z	CS	Z	CS	CS	CS	CS	Z	CS	CS			Z	6.36	0.054
ZM2837	红蚰子	HongYouZi	10.52	5.251	Z	CS	CS	CS	CS	CS	CS	CS	CS	Z		BJ-6840	CS	6.11	0.063	0.0356
ZM3811	山红麦	ShanHong	8.56	5.721	Z	Z	Z	Z	Z	CS	Z	Z	Z	CS			Z	6.3	0.057
Yangxiaomai	杨小麦	YangXiao	7.62	5.127	CS	CS	CS	CS	CS	CS	CS	CS	CS	Z		BJ-163.4	CS	6.06	0.064	2.41e-05
ZM11508	平武一根麦	PingWuYiGen	12.82	6.584	Z	Z	Z	Z	Z	Z	Z	Z	Z	-			Z	6.4	0.044
ZM2877	红蚰子麦	HongYouZi	6.42	5.182	Z	CS	Z	CS	CS	CS	CS	CS	CS	Z		BJ-163.9	CS	6.04	0.066	0.0001
ZM6246	葫芦头	HuLuTou	8.48	6.23	Z	Z	Z	Z	Z	Z	Z	Z	Z	CS			Z	6.37	0.051
ZM3000	白芒白	BaiMangBai	9.7	5.401	CS	CS	CS	CS	CS	CS	CS	Z	CS	CS		BJ-164.4	CS	6.1	0.068	0.0007
ZM2849	红蜷芒	HongQuanMang	11.98	5.43	CS	CS	CS	CS	CS	CS	CS	CS	CS	CS			Z	6.37	0.045
ZM2688	红秃头	HongTuTou	7.48	5.246	-	-	Z	-	CS	CS	CS	Z	CS	Z		BJ-165.4	CS	6.09	0.059	0.0007
ZM2800	蚰子头	YouZiTou	9.78	5.212	Z	CS	Z	CS	-	CS	CS	Z	CS	Z			Z	6.35	0.048
ZM3269	靠山红	KaoShanHong	10.22	5.534	CS	CS	CS	CS	CS	CS	CS	CS	CS	CS		BJ-166.3	CS	6.12	0.072	0.0551
ZM4716	青兰麦	QingLan	12.72	6.483	CS	CS	CS	CS	CS	CS	CS	CS	CS	CS			Z	6.28	0.047
ZM2974	平原50	PingYuan50	NA	NA	Z	CS	Z	CS	CS	CS	CS	Z	CS	Z		BJ-P2010K	CS	6.11	0.061	0.0013
ZM2980	德国白	DeGuoBai	6.48	5.563	Z	CS	Z	CS	CS	CS	CS	Z	CS	Z			Z	6.37	0.049
ZM4846	红小麦	HongXiao	13.64	6.167	Z	Z	Z	Z	Z	-	-	Z	-	Z		BJ-P2010	CS	5.78	0.042	1.26e-15
ZM2810	大望水白	DaWangShuiBai	11.16	5.922	CS	CS	CS	CS	CS	-	CS	CS	-	CS			Z	6.41	0.064
ZM2895	红麦	Hong	7.02	5.414	Z	CS	Z	CS	CS	-	CS	Z	-	Z		a SE, Standard Error
ZM2981	德国红	DeGuoHong	7.18	5.481	Z	CS	Z	CS	CS	-	CS	Z	-	Z		b t-test using two-tailed for two haplotypes.
ZM6233	小玉花	XiaoYuHua	7.72	5.304	CS	CS	CS	CS	CS	-	CS	CS	-	CS
13377	Yr17/6*Avocet s	Yr17/6*Avocet s	10.7	5.76	Z	Z	Z	Z	Z	Z	Z	Z	Z	Z
14081	老麦	Lao	11.84	7.124	Z	Z	Z	Z	Z	Z	Z	Z	Z	Z		The ratio of the preferred haplotype at TaSL1 (BJ-P2010) in landraces
13353	Lleafen	Lleafen	12.93	5.365	CS	CS	CS	CS	CS	CS	CS	CS	CS	CS		Hap-CS	183	0.698
14089	六柱头	LiuZhuTou	8.84	6.004	CS	CS	CS	CS	CS	CS	CS	CS	CS	CS		Hap-Z	79	0.302
12679	大白麦	DaBai	10.9	5.694	CS	CS	CS	CS	CS	CS	CS	CS	CS	CS
12621	--	--	10.86	NA	Z	Z	Z	Z	Z	Z	Z	Z	Z	Z
12553	江东门	JiangDongMen	10.14	5.127	CS	CS	CS	CS	CS	CS	CS	CS	CS	CS
11247	SBEI-NOIR	SBEI-NOIR	13.7	6.484	Z	Z	Z	Z	Z	Z	Z	Z	Z	Z
8881	酱麦	Jiang	10.68	6.101	CS	CS	CS	Z	CS	CS	CS	CS	CS	CS
12701	Atom	Atom	12.1	6.205	Z	Z	Z	Z	Z	Z	Z	Z	Z	Z
12755	白芒麦	BaiMang	NA	5.76	CS	CS	CS	CS	CS	CS	CS	CS	CS	CS
12759	鲫鱼麦	JiYu	6.66	6.061	CS	CS	CS	CS	-	CS	CS	CS	CS	CS
12771	三月黄	SanYueHuang	7.06	5.506	CS	CS	CS	CS	CS	CS	CS	CS	CS	CS
12733	BINDAWARRA	BINDAWARRA	12	5.93	Z	Z	Z	Z	Z	-	Z	Z	Z	Z
12793	Dundec	Dundec	10.52	6.117	Z	Z	Z	Z	Z	Z	Z	Z	Z	Z
12797	PENNY	PENNY	10.1	6.726	Z	Z	Z	Z	Z	Z	Z	Z	Z	Z
12737	Trigo Klein Cometa	Trigo Klein Cometa	10.76	6.348	Z	Z	Z	Z	Z	Z	Z	Z	Z	Z
12801	SUNSET	SUNSET	10.58	5.851	CS	CS	CS	CS	Z	Z	Z	Z	CS	CS
12809	BOLTON	BOLTON	15.68	6.159	Z	Z	Z	-	-	Z	Z	Z	Z	Z
12813	RED FIFE	RED FIFE	13.52	6.727	Z	Z	Z	Z	Z	Z	Z	Z	Z	Z
12817	MACS-WHITE	MACS-WHITE	14.52	6.316	Z	Z	Z	Z	Z	Z	Z	Z	Z	Z
12823	JOHN BROWN	JOHN BROWN	12.88	6.899	Z	Z	Z	Z	Z	Z	Z	Z	Z	Z
12827	WHITE FEDERATION 60	WHITE FEDERATION 60	12.6	7.05	Z	Z	Z	Z	Z	Z	Z	Z	Z	Z
12831	RAMONA 65	RAMONA 65	12.74	6.713	Z	Z	Z	Z	Z	CS	Z	Z	Z	Z
12835	TITO	TITO	10.04	6.044	Z	Z	Z	Z	Z	Z	Z	Z	Z	Z
12839	RED-BOBS-222	RED-BOBS-222	12.3	5.036	Z	-	Z	Z	Z	Z	-	Z	Z	Z
12843	CHIH95.10.1	CHIH95.10.1	9.36	6.07	Z	CS	CS	CS	CS	CS	CS	CS	CS	Z
12847	MICH89.1.3	MICH89.1.3	10.98	6.112	Z	CS	CS	CS	CS	-	CS	-	CS	Z
12851	TXL92.1.1.1	TXL92.1.1.1	14.48	6.42	Z	CS	CS	CS	-	CS	CS	CS	CS	Z
12855	COAH94.1.1	COAH94.1.1	10.56	6.044	Z	CS	CS	CS	CS	CS	CS	CS	CS	Z
12861	HUDEIBA 164	HUDEIBA 164	NA	6.49	Z	Z	Z	Z	Z	Z	Z	Z	Z	Z
12865	MONTEZUMA-CLUB	MONTEZUMA-CLUB	10.2	6.336	Z	Z	Z	Z	Z	Z	Z	Z	Z	Z
12869	PURPLESTRAW	PURPLESTRAW	12.06	6.254	-	-	Z	-	-	-	-	-	-	Z
12873	PUSA 80-5	PUSA 80-5	12.96	6.287	Z	Z	Z	Z	Z	Z	Z	Z	Z	Z
12877	RED SPRING	RED SPRING	11.84	6.375	Z	CS	Z	Z	CS	Z	CS	Z	CS	Z
12881	SEA ISLAND	SEA ISLAND	10.14	6.217	Z	Z	Z	CS	Z	Z	Z	Z	Z	Z
12885	EARLY RED FIFE	EARLY RED FIFE	14.04	6.25	Z	Z	Z	-	-	Z	Z	Z	Z	Z
12889	AURORE 4323 A	AURORE 4323 A	12.74	6.564	Z	Z	Z	-	Z	Z	Z	Z	Z	Z
12893	MEX94.10.1	MEX94.10.1	10.02	6.274	Z	Z	Z	Z	Z	Z	Z	Z	Z	Z
12897	QRO94.1.1	QRO94.1.1	12.26	6.733	Z	CS	Z	CS	CS	CS	CS	CS	CS	CS
12903	MEX92.1.1.1	MEX92.1.1.1	10.8	6.054	Z	CS	CS	CS	-	CS	CS	CS	CS	Z
12907	PUE94.1	PUE94.1	11.3	7.252	Z	CS	CS	CS	CS	CS	CS	CS	CS	Z
12911	TOL93.1.2	TOL93.1.2	15.54	6.973	Z	CS	Z	Z	CS	CS	CS	CS	CS	Z
12915	OAX93.1.1.1	OAX93.1.1.1	16.0333	7.459	Z	CS	CS	CS	CS	CS	CS	CS	CS	Z
12919	OAX92.1.1	OAX92.1.1	NA	7.343	Z	CS	CS	CS	CS	CS	CS	CS	CS	Z
12923	PACIFIC BLUESTEM	PACIFIC BLUESTEM	7.52	7.526	Z	CS	CS	CS	CS	CS	CS	CS	CS	Z
12927	EARLY BLACKHULL	EARLY BLACKHULL	11.3	6.385	Z	Z	Z	Z	Z	Z	Z	Z	Z	Z
12931	sample Gray-4	sample Gray-4	10.5667	6.724	CS	CS	CS	CS	CS	CS	CS	CS	CS	CS
12935	sample Gray-1	sample Gray-1	10.22	7.109	Z	CS	Z	Z	Z	CS	CS	Z	CS	Z
12941	Ekstein	Ekstein	15.04	6.877	Z	Z	Z	Z	Z	Z	Z	Z	Z	Z
12945	1-29I	1-29I	NA	7.152	Z	Z	Z	Z	Z	Z	Z	Z	Z	Z
12949	Recio	Recio	11.56	6.682	Z	CS	CS	CS	CS	CS	CS	CS	CS	Z
12953	Raspinegro	Raspinegro	12.2	7.005	Z	Z	Z	Z	Z	Z	Z	Z	Z	Z
12957	MG31229	MG31229	NA	6.129	Z	CS	Z	CS	CS	CS	CS	CS	Z	Z
12961	Hindi 62	Hindi 62	9.72	5.768	CS	CS	CS	CS	-	Z	Z	Z	CS	Z
12965	Nech Sinde	Nech Sinde	12.8	5.78	Z	Z	Z	Z	Z	Z	Z	Z	Z	Z
12969	RED EGYPTIAN	RED EGYPTIAN	11.8	6.724	Z	Z	Z	Z	Z	Z	Z	Z	Z	Z
12973	ADDIS ABEDA 26	ADDIS ABEDA 26	11.08	5.641	CS	CS	CS	CS	Z	CS	CS	CS	CS	CS
12977	GRANJA-DE-MELILLA	GRANJA-DE-MELILLA	12.98	6.624	Z	CS	Z	Z	Z	Z	CS	Z	CS	Z
12987	MARROCOS 16.3608	MARROCOS 16.3608	8.46667	7.784	Z	CS	Z	CS	CS	CS	CS	CS	CS	Z
12991	RED BEARD	RED BEARD	7.84	8.273	Z	CS	CS	CS	-	CS	CS	CS	CS	Z
12995	SINAI #9	SINAI #9	8.3	6.528	Z	CS	CS	CS	CS	CS	CS	Z	CS	Z
12999	EGYPTO-2100	EGYPTO-2100	9.73333	7.653	Z	CS	CS	CS	CS	CS	CS	CS	CS	Z
13003	ABYSSINIAN 43	ABYSSINIAN 43	10.4667	6.152	Z	CS	Z	Z	Z	Z	CS	Z	CS	Z
13011	FELASIT ROSSO 153	FELASIT ROSSO 153	9.22	6.801	Z	-	CS	CS	CS	CS	CS	CS	CS	Z
13021	CADET,MAR	CADET,MAR	14.92	6.772	Z	Z	Z	Z	Z	Z	Z	Z	Z	Z
13025	GHARFLOR-1611	GHARFLOR-1611	12.04	6.094	Z	Z	Z	Z	Z	Z	Z	Z	Z	Z
13037	16-52-2	16-52-2	12.84	6.738	Z	Z	Z	Z	Z	Z	Z	Z	Z	Z
13033	UR6	UR6	12.06	6.16	Z	CS	Z	CS	CS	CS	CS	Z	CS	Z
13049	UR8	UR8	10.4333	6.594	Z	-	Z	Z	Z	Z	Z	Z	Z	Z
13053	UNIVERSALⅡ	UNIVERSALⅡ	12.1667	6.445	Z	-	Z	Z	Z	Z	Z	Z	Z	Z
13057	ROBADINHO	ROBADINHO	NA	5.414	Z	-	Z	Z	Z	Z	Z	Z	Z	Z
13067	TIMILIA	TIMILIA	12.14	6.272	Z	Z	Z	Z	Z	Z	Z	Z	Z	Z
13071	REDONDO NEGRO	REDONDO NEGRO	9.7	7.721	Z	CS	CS	CS	CS	CS	CS	CS	CS	Z
13075	PLAN ALTO	PLAN ALTO	12.78	7.579	Z	CS	Z	CS	CS	CS	CS	CS	CS	Z
13079	LAGEADINHO	LAGEADINHO	10.06	6.119	Z	Z	Z	Z	Z	Z	Z	Z	Z	Z
13083	SENMARQ	SENMARQ	12.88	6.117	Z	Z	Z	Z	Z	Z	Z	Z	Z	Z
13087	2911 H558 43 1480 DIV6712	2911 H558 43 1480 DIV6712	13.16	6.181	Z	-	Z	Z	-	Z	Z	Z	Z	Z
13091	INDIANO MOCHO 6296	INDIANO MOCHO 6296	10.92	6.197	Z	-	Z	Z	Z	Z	Z	Z	Z	Z
13095	GLUYAS EARLY	GLUYAS EARLY	11.9	6.212	Z	Z	Z	Z	Z	Z	Z	Z	Z	Z
13101	AUSTRAL	AUSTRAL	11.15	6.036	Z	CS	Z	Z	Z	Z	CS	Z	CS	Z
13121	Wysokolitewka	Wysokolitewka	13.7	6.461	Z	Z	Z	Z	Z	Z	Z	Z	Z	Z
13125	Banat	Banat	12.84	6.188	Z	Z	Z	Z	-	Z	Z	Z	Z	Z
13129	Ribeiro	Ribeiro	8.74	6.075	Z	-	Z	Z	-	-	CS	Z	CS	Z
13133	PSATHAS	PSATHAS	10.82	6.315	Z	Z	Z	Z	Z	Z	Z	Z	Z	Z
13137	ALSHVEDE	ALSHVEDE	13.5	6.183	Z	-	Z	Z	Z	Z	Z	Z	Z	Z
13147	FIFE	FIFE	12.26	6.079	Z	-	Z	Z	Z	Z	Z	Z	Z	Z
13151	RUSSIA	RUSSIA	11.8	6.59	Z	CS	CS	CS	CS	CS	CS	CS	CS	Z
13155	EXTRA-KOLBEN-HEINEGO	EXTRA-KOLBEN-HEINEGO	16.96	5.441	Z	Z	Z	Z	Z	Z	Z	Z	Z	Z
13159	AURORA	AURORA	15.4667	6.539	Z	Z	Z	Z	-	Z	Z	Z	Z	Z
13171	ROMANIAN	ROMANIAN	NA	5.856	Z	Z	Z	Z	Z	Z	Z	Z	Z	Z
13175	WHITE SAIDI	WHITE SAIDI	NA	6.109	Z	Z	Z	Z	-	Z	Z	Z	Z	Z
13185	PNE 209-1	PNE 209-1	NA	6.816	Z	CS	Z	CS	CS	CS	CS	Z	CS	Z
13189	PNE 264-4	PNE 264-4	NA	6.972	Z	CS	Z	CS	CS	CS	CS	Z	CS	Z
13193	IWA 8608026	IWA 8608026	84	10.9	Z	CS	Z	CS	CS	CS	CS	Z	CS	Z
13197	PNE 394-2	PNE 394-2	13.425	7.143	Z	-	Z	Z	Z	Z	-	Z	Z	Z
13205	KOELZ W 8A	KOELZ W 8A	14.4333	7.024	Z	Z	Z	Z	Z	Z	Z	Z	Z	Z
13209	IWA 8606392	IWA 8606392	104	14.7	Z	Z	Z	Z	Z	Z	Z	Z	Z	Z
13217	2821:AE	2821:AE	10.56	6.174	Z	Z	Z	Z	Z	Z	Z	Z	Z	Z
13223	2495:AE	2495:AE	9.44	6.062	Z	CS	Z	Z	Z	Z	CS	Z	CS	Z
13227	1748:AE	1748:AE	11.68	6.364	Z	CS	Z	Z	Z	Z	CS	Z	CS	Z
13231	2298:AE	2298:AE	11.44	6.212	Z	CS	Z	Z	Z	Z	CS	Z	CS	Z
13239	2799:AE	2799:AE	13.3	6.615	Z	Z	Z	Z	Z	Z	Z	Z	Z	Z
13243	KENNEDY HARLAN J.R 38	KENNEDY HARLAN J.R 38	11.58	6.771	Z	Z	Z	Z	-	Z	Z	Z	Z	Z
13247	NANAH-LEB	NANAH-LEB	13.86	7.178	Z	Z	Z	Z	-	Z	Z	Z	Z	Z
13261	RED KAMSERETI	RED KAMSERETI	15.62	6.084	Z	Z	Z	Z	Z	Z	Z	Z	Z	Z
13265	WGRU89-9	WGRU89-9	11.2	7.057	Z	Z	Z	Z	Z	Z	Z	Z	Z	Z
13117	105-II/27-A	105-II/27-A	13.9	6.97	Z	Z	Z	Z	-	Z	Z	Z	Z	Z
13251	MISHRAGANI	MISHRAGANI	14.2	7.701	Z	CS	CS	CS	-	CS	CS	-	CS	Z
13213	IWA 8606268	IWA 8606268	15.16	6.87	Z	Z	Z	Z	Z	Z	Z	Z	Z	Z
13273	KHOMROK	KHOMROK	NA	6.74	Z	CS	CS	CS	CS	CS	CS	CS	CS	Z
13277	KENDIHARIA NO 80	KENDIHARIA NO 80	NA	6.803	CS	CS	CS	CS	Z	Z	Z	Z	CS	Z
13307	HONG DUAN MANG	HONG DUAN MANG	12.6	6.743	CS	CS	CS	CS	CS	CS	CS	CS	CS	CS
13311	LAGODEKHIS-GRDZEL TAVTAVA	LAGODEKHIS-GRDZEL TAVTAVA	14.58	6.553	Z	Z	Z	Z	Z	Z	Z	CS	Z	Z
13315	PUNJABI SARVATI	PUNJABI SARVATI	8.48	6.119	Z	CS	Z	Z	Z	Z	CS	-	CS	Z
13319	HOMARA NO 44	HOMARA NO 44	11.8333	5.841	Z	Z	Z	Z	-	Z	Z	-	Z	Z
13323	IRAGI	IRAGI	9.48	6.155	CS	CS	CS	CS	-	Z	Z	Z	CS	Z
13327	2794:AE	2794:AE	11.14	6.764	Z	CS	Z	Z	-	Z	CS	Z	CS	Z
13331	SALTI NAIMYA	SALTI NAIMYA	12.8667	7.237	Z	CS	CS	CS	CS	CS	CS	Z	CS	Z
13335	GHABAGHEB	GHABAGHEB	NA	6.34	Z	CS	Z	Z	Z	Z	CS	Z	CS	Z
14085	梁来友白皮小麦	LiangLaiYouBaiPi	13.2	5.851	CS	CS	CS	CS	CS	CS	CS	CS	CS	CS
14077	兰溪早小麦	LanXiZao	9	5.899	CS	CS	CS	CS	CS	CS	CS	CS	CS	CS
13357	Acimital	Acimital	10.36	6.883	Z	Z	Z	Z	-	Z	Z	-	Z	Z
13373	Parsee	Parsee	13.02	5.792	Z	Z	Z	-	-	Z	Z	Z	Z	Z
14073	康定小麦	KangDing	12.3333	6.272	CS	CS	CS	CS	-	CS	CS	CS	CS	CS
13387	Yrsp/6*Avocet s	Yrsp/6*Avocet s	9.44	6.202	Z	Z	Z	Z	-	Z	Z	Z	Z	Z
13391	五一麦	WuYi	9.26	6.188	Z	Z	Z	Z	-	Z	Z	Z	Z	Z
13471	ALSON	ALSON	12.26	5.519	Z	CS	CS	CS	-	Z	CS	Z	CS	Z
13693	BICANCIA	BICANCIA	9.36	6.563	Z	Z	Z	Z	-	Z	Z	Z	Z	Z
13745	COLFIORITO	COLFIORITO	10.18	6.026	Z	Z	Z	Z	-	Z	Z	Z	Z	-
13833	9H 96 Fucense Spain	9H 96 Fucense Spain	14.64	6.515	Z	Z	Z	Z	Z	Z	Z	-	Z	Z
13841	Knll Szh 2300(A)	Knll Szh 2300(A)	9.78	5.99	Z	Z	Z	Z	-	Z	Z	Z	Z	Z
13849	Carimini	Carimini	11.44	6.202	Z	Z	Z	Z	Z	Z	Z	Z	Z	Z
13857	玛拉	MaLa	15.42	6.828	Z	Z	Z	Z	Z	Z	Z	Z	Z	Z
13891	西风	XiFeng	9.2	6.061	CS	CS	CS	CS	CS	CS	CS	CS	CS	CS
13901	Hamedan 1	Hamedan 1	12.06	7.379	Z	CS	CS	CS	CS	CS	CS	Z	CS	Z
13929	H114	H114	12.4667	5.423	Z	Z	Z	Z	Z	Z	Z	-	Z	Z
13943	oord	oord	10.82	5.874	Z	CS	Z	CS	CS	CS	CS	Z	CS	Z
13951	白花麦	BaiHua	8.98	5.346	CS	Z	CS	CS	CS	CS	CS	CS	CS	CS
13955	白火麦	BaiHuo	8.72	5.492	CS	Z	CS	CS	CS	CS	CS	-	CS	CS
13963	白蒲	BaiPu	11.9	6.025	Z	Z	Z	Z	Z	Z	Z	Z	Z	Z
13967	白油麦	BaiYou	10.06	6.409	Z	Z	Z	Z	Z	Z	Z	Z	Z	Z
13971	白蚰包	BaiYouBao	12.06	6.207	Z	CS	CS	CS	CS	CS	CS	CS	CS	Z
13975	本地麦	BenDi	11.38	5.833	CS	CS	CS	CS	CS	CS	CS	CS	CS	CS
13981	采酱麦	CaiJiang	11.4667	5.553	CS	CS	CS	CS	CS	CS	CS	CS	CS	CS
13989	齿牙糙	ChiYaCao	14.94	7.547	Z	Z	Z	Z	Z	Z	Z	Z	Z	Z
13997	大籽白	DaZiBai	12	7.052	Z	Z	Z	Z	Z	Z	Z	Z	Z	Z
14005	府麦	Fu	10.92	6.104	CS	CS	CS	CS	CS	CS	CS	CS	CS	CS
14013	和蒲头	HePuTou	12.0333	6.178	CS	CS	CS	CS	CS	CS	CS	CS	CS	CS
14017	和尚麦	HeShang	7.2	NA	CS	CS	CS	CS	CS	CS	CS	CS	CS	CS
14023	红和尚头	HongHeShangTou	7.54	5.729	CS	CS	CS	-	CS	CS	CS	CS	CS	CS
14027	红壳有芒	HongKeYouMang	13.04	5.552	CS	CS	CS	CS	CS	CS	CS	CS	Z	CS
14031	红老芒麦	HongLaoMang	10.82	5.972	CS	CS	CS	CS	CS	CS	CS	CS	CS	CS
14035	红麦	Hong	14.02	5.902	CS	CS	CS	CS	CS	CS	CS	CS	CS	CS
14039	红芒蚰子麦	HongMangYouZi	6.24	5.809	Z	CS	CS	CS	CS	CS	CS	CS	CS	-
14043	红抢场	HongQiangChang	10.56	5.301	CS	CS	CS	CS	CS	CS	CS	CS	CS	CS
14047	红袖子	HongXiuZi	7.8	6.256	CS	CS	CS	CS	CS	CS	CS	CS	CS	CS
14051	胡须麦	HuXu	9.22	6.539	CS	CS	CS	CS	CS	CS	CS	CS	CS	CS
14061	黄瓜先	HuangGuaXian	11.58	5.717	-	-	CS	-	-	-	CS	-	Z	CS
14065	火球	HuoQiu	12.38	6.045	CS	CS	CS	CS	-	CS	CS	CS	CS	CS
28661	ERINATCEUM	ERINATCEUM	7.5	6.601	Z	Z	Z	Z	Z	Z	Z	Z	Z	Z
28647	白芒麦	BaiMang	11.08	5.847	CS	CS	Z	Z	-	CS	CS	CS	CS	Z
15895	黑宝	HeiBao	9.32	6.222	Z	CS	Z	CS	-	CS	CS	CS	CS	Z
15891	AKBUGDAY	AKBUGDAY	9.73333	7.972	Z	CS	CS	CS	-	CS	CS	CS	CS	Z
14055	花街长白蚕	HuaJieChangBaiCan	10.5333	5.462	Z	Z	Z	CS	-	-	Z	-	Z	Z
14009	疙绉麦	GeZhou	NA	5.389	Z	CS	Z	CS	CS	CS	CS	Z	CS	Z
13105	CENTEIROZ 44	CENTEIROZ 44	11.82	6.518	Z	CS	Z	CS	CS	CS	CS	CS	CS	Z
13113	101-II/25-D	101-II/25-D	14.88	6.676	Z	Z	Z	Z	-	Z	Z	Z	Z	Z
13167	BARBELA GROSSO	BARBELA GROSSO	NA	6.916	Z	CS	Z	Z	CS	CS	CS	CS	CS	Z
13109	ANOLITO BRONCO	ANOLITO BRONCO	12.5	6.162	Z	Z	Z	Z	Z	Z	Z	Z	Z	Z
13045	BH 941	BH 941	11.34	6.672	Z	CS	Z	CS	CS	CS	CS	CS	CS	Z
13201	5467	5467	13.82	5.86	Z	Z	Z	Z	Z	Z	Z	Z	Z	Z
15887	GRIFONE 235	GRIFONE 235	7.86667	6.921	Z	CS	CS	CS	CS	CS	CS	Z	CS	Z
13181	RIETI	RIETI	NA	7.502	Z	Z	Z	Z	Z	Z	Z	Z	Z	Z
15883	"CADET.MAR"	"CADET.MAR"	14.7333	7.143	Z	Z	Z	Z	Z	Z	Z	Z	Z	Z
13007	BELADI-24-B	BELADI-24-B	11.38	6.324	CS	CS	CS	CS	Z	Z	Z	Z	CS	Z
13029	UR3	UR3	NA	5.8	Z	Z	Z	Z	Z	Z	Z	Z	Z	Z
13269	SYRIA 1740	SYRIA 1740	8.1	7.193	Z	CS	-	CS	CS	CS	CS	CS	CS	Z
13255	LOHARI Y91-92 NO.123	LOHARI Y91-92 NO.123	11.6	6.102	Z	Z	Z	Z	-	Z	Z	Z	Z	Z
15879	TXL92.1.1	TXL92.1.1	14.5	6.28	Z	CS	Z	Z	-	CS	CS	Z	CS	Z
14165	洋麦	Yang	12.9667	5.81	CS	CS	CS	CS	CS	CS	CS	CS	CS	CS
15863	芒麦	Mang	13.44	6.582	Z	Z	Z	Z	CS	Z	Z	Z	Z	Z
15601	大头黄	DaTouHuang	9.64	5.563	CS	CS	CS	CS	CS	CS	CS	CS	CS	CS
14173	于田稻麦子(XJ1)	YuTianDaoZi(XJ1)	NA	8.046	Z	CS	CS	CS	CS	CS	CS	CS	CS	Z
15155	矮抗58	AiKang58	8.08	6.18	Z	Z	Z	Z	-	Z	Z	Z	Z	Z
14161	兴安小麦	XingAn	NA	5.678	CS	CS	CS	CS	CS	CS	CS	CS	CS	Z
14519	CA9722	CA9722	11.575	6.845	Z	Z	Z	Z	-	Z	Z	Z	Z	Z
14093	蝼蛄腚	LouGuDing	NA	5.615	CS	CS	CS	CS	Z	CS	CS	CS	CS	CS
14153	小红麦	XiaoHong	9.82	6.012	CS	CS	CS	CS	CS	CS	CS	CS	CS	CS
14177	鱼鳅麦	YuQiu	11.6667	5.866	CS	CS	CS	CS	CS	Z	CS	CS	CS	CS
14199	紫秸红	ZiJieHong	14.3	6.264	Z	Z	Z	Z	Z	CS	Z	Z	Z	Z
14191	长芒硬壳麦	ChangMangYingKe	15.48	5.974	CS	CS	CS	CS	CS	Z	CS	CS	CS	CS
14149	小白芒	XiaoBaiMang	11.6333	6.116	Z	Z	Z	Z	Z	CS	Z	Z	Z	Z
14145	无须麦	WuXu	NA	5.712	CS	CS	CS	CS	CS	CS	CS	CS	CS	CS
14135	土麦	Tu	NA	5.968	CS	CS	CS	CS	CS	CS	CS	CS	CS	CS
14131	秃芒麦	TuMang	NA	5.702	CS	CS	CS	CS	-	CS	CS	CS	CS	CS
14103	霉前五	MeiQianWu	NA	5.793	CS	CS	CS	CS	CS	CS	CS	CS	CS	CS
14127	四方麦	SiFang	NA	5.339	CS	CS	CS	CS	CS	CS	CS	CS	CS	CS
14107	糯麦	Nuo	NA	5.333	CS	CS	-	CS	CS	CS	CS	CS	CS	-
13289	GEHEN KANAK	GEHEN KANAK	NA	NA	CS	CS	CS	CS	Z	-	Z	Z	-	Z
13143	OS JAKOWSKI	OS JAKOWSKI	NA	NA	Z	CS	Z	CS	CS	-	CS	Z	-	Z
13281	RASH KOOL	RASH KOOL	NA	NA	Z	CS	Z	-	-	-	CS	Z	-	Z
14123	上林小麦	ShangLinXiao	NA	NA	CS	CS	CS	CS	CS	-	CS	CS	-	CS
13293	TIGARIA	TIGARIA	NA	NA	Z	CS	CS	CS	-	-	CS	CS	-	Z
13993	大红麦	DaHong	NA	NA	Z	Z	Z	Z	Z	-	Z	Z	-	Z
14141	坨坨麦	TuoTuo	NA	5.928	CS	CS	CS	CS	CS	-	CS	CS	-	CS
14203	紫皮	ZiPi	NA	6.073	CS	CS	CS	CS	CS	-	CS	CS	-	CS
14119	山麦	Shan	NA	NA	CS	CS	CS	CS	-	-	CS	CS	-	CS
12785	Mavrogan	Mavrogan	NA	NA	CS	CS	CS	CS	CS	-	Z	CS	-	CS
13235	2242:AE	2242:AE	NA	NA	Z	Z	Z	Z	Z	-	Z	Z	-	Z
14111	泡子麦	PaoZi	NA	NA	Z	Z	Z	-	-	-	-	-	-	Z
13285	HOMARA MANIA NO 88	HOMARA MANIA NO 88	NA	5.474	CS	CS	Z	Z	-	-	Z	Z	-	Z
13063	TRIGO BLANCO	TRIGO BLANCO	NA	6.821	Z	Z	Z	Z	-	-	Z	Z	-	-
14157	小紫秆子	XiaoZiGanZi	10.82	6.368	CS	CS	CS	CS	-	-	CS	CS	-	CS
13041	UR2	UR2	10.3	6.285	CS	CS	CS	CS	-	-	CS	CS	-	CS
13303	NEPHAD INDIAN	NEPHAD INDIAN	NA	NA	Z	CS	-	CS	-	-	CS	CS	-	Z
The visualization results are shown in Fig. 6 and Figure S7.

## Sheet: Cultivars from China
Table S5. Genotyping of each gene marker in wheat varieties.
Genotype of the 429 cultivars from China								The ratio of the preferred haplotype at TaSL1 (BJ-P2010) in cultivars, including 185 cultivars from other country
Varities ID	Chinese name	Name	Region	Region	BJ-6840	BJ-P2010		Hap-CS	64	0.107203
W-125	11CA40	11CA40	Henan	Ⅱ	Z	Z		Hap-Z	533	0.892797
W-98	85中33	85-33	Henan	Ⅱ	Z	Z
W-192	PH82-2	PH82-2	Shandong	Ⅱ	-	-
15483	R59 川农12	Chuannong12	Sichuan	Ⅳ	CS	CS
12587	St1472/506 郑引1	St1472/506	Henan	Ⅱ	Z	Z
15853	矮丰3	Aifeng3	Henan	Ⅱ	CS	CS
13777	矮粒多	Ailiduo	Hubei	Ⅲ	Z	Z
14945	矮孟牛Ⅳ	AimengniuⅣ	Shandong	Ⅱ	CS	CS
14949	矮孟牛Ⅴ	AimengniuⅤ	Shandong	Ⅱ	Z	Z
15609	安徽11	Anhui11	Anhui	Ⅱ	Z	Z
15159	安阳1	Anyang1	Henan	Ⅱ	Z	Z
12637	百农3217	Bainong3217	Henan	Ⅱ	Z	Z
W-110	百农64	Bainong64	Henan	Ⅱ	Z	Z
15163	百农791	Bainong791	Henan	Ⅱ	Z	Z
14523	北京0045	Beijing0045	Beijng	Ⅰ	Z	Z
12561	北京10	Beijing10	Beijng	Ⅰ	Z	Z
14527	北京837	Beijing837	Beijng	Ⅰ	Z	Z		The ratio of the preferred haplotype at TaSL1
12557	北京8	Beijing8	Beijng	Ⅰ	Z	Z		Region	BJ-P2010	Count	Rate
W-4	碧蚂1	Bima1	Shaanxi	Ⅰ	CS	CS		Ⅰ	Hap-CS	8	0.0761905
15849	碧蚂4	Bima4	Shaanxi	Ⅰ	CS	CS			Hap-Z	97	0.92381
15475	博爱7023	Boai7023	Henan	Ⅱ	Z	Z		Ⅱ	Hap-CS	18	0.0918367
14347	藏1830	Zang1830	Tibetan	Ⅸ	Z	Z			Hap-Z	178	0.908163
14351	藏1893	Zang1893	Tibetan	Ⅸ	Z	Z		Ⅲ	Hap-CS	4	0.0740741
14337	藏1941	Zang1941	Tibetan	Ⅸ	CS	CS			Hap-Z	50	0.925926
14245	察雅折达29	Chayazeda29	Tibetan	Ⅸ	Z	Z		Ⅳ	Hap-CS	19	0.513514
14683	昌乐5	Changle5	Shandong	Ⅱ	Z	Z			Hap-Z	18	0.486486
14953	昌农339-5-1	Changnong339-5-1	Shandong	Ⅱ	Z	Z		Ⅵ	Hap-CS	0	0
12781	昌潍18	Changwei18	Shandong	Ⅱ	Z	Z			Hap-Z	17	1
15487	川84-7045	Chuan84-7045	Sichuan	Ⅳ	Z	-		Ⅶ	Hap-CS	0	0
15491	川麦107	Chuanmai107	Sichuan	Ⅳ	Z	Z			Hap-Z	3	1
15495	川麦22	Chuanmai22	Sichuan	Ⅳ	CS	CS		Ⅸ	Hap-CS	1	0.25
15501	川麦36	Chuanmai36	Sichuan	Ⅳ	Z	Z			Hap-Z	3	0.75
15505	川麦42	Chuanmai42	Sichuan	Ⅳ	Z	Z		Ⅹ	Hap-CS	0	0
15509	川麦8	Chuanmai8	Sichuan	Ⅳ	Z	Z			Hap-Z	4	1
15517	川育20	Chuanyu20	Sichuan	Ⅳ	Z	Z
15513	川育6	Chuanyu6	Sichuan	Ⅳ	CS	CS
15521	滇662-525-2	Dian662-525-2	Yunnan	Ⅳ	Z	Z
14511	定西24	Dingxi24	Gansu	Ⅰ	-	-
14531	东方红3	Dongfanghong3	Beijng	Ⅰ	Z	Z
15613	鄂恩1	Een1	Hubei	Ⅲ	Z	Z
15617	鄂麦11	Emai11	Hubei	Ⅲ	Z	Z
15623	鄂麦12	Emai12	Hubei	Ⅲ	Z	Z
15627	鄂麦15	Emai15	Hubei	Ⅲ	Z	Z
15631	鄂麦16	Emai16	Hubei	Ⅲ	Z	Z
15635	鄂麦17	Emai17	Hubei	Ⅲ	Z	Z
15639	鄂麦18	Emai18	Hubei	Ⅲ	Z	Z
15643	鄂麦19	Emai19	Hubei	Ⅲ	Z	Z
15815	鄂麦6	Emai6	Hubei	Ⅲ	Z	Z
28611	鄂麦9	Emai9	Hubei	Ⅲ	Z	Z
15647	鄂西84-1031	Exi84-1031	Hubei	Ⅲ	CS	CS
28621	丰产3	fengchan3	Shaanxi	Ⅰ	Z	Z
14535	丰抗7	fengkang7	Beijng	Ⅰ	Z	Z
W-122	阜936	fu936	Anhui	Ⅱ	Z	Z
14515	甘肃96	Gansu96	Gansu	Ⅰ	Z	Z
14957	高38	Gao38	Shandong	Ⅱ	Z	Z
12649	高优503	Gaoyou503	Hebei	Ⅰ	-	-
14961	藁优2018	Gaoyou2018	Hebei	Ⅰ	Z	Z
15197	国麦301	Guomai301	Henan	Ⅱ	CS	CS
14695	邯4564	Han4564	Hebei	Ⅰ	Z	Z
14721	邯6172	Han6172	Hebei	Ⅰ	Z	Z
14691	邯99-6143	Han99-6143	Hebei	Ⅰ	Z	Z
14817	旱选10	Hanxuan10	Shanxi	Ⅰ	CS	CS
14813	旱选3	Hanxuan3	Shanxi	Ⅰ	Z	Z
14965	蒿城9411(c02667)	Gaocheng9411(c02667)	Shandong	Ⅱ	Z	Z
14375	合作2	Hezuo2	Heilongjiang	Ⅵ	Z	Z
14393	合作4	Hezuo4	Heilongjiang	Ⅵ	CS	Z
14455	黑辐84S1378	Heifu84S1378	Heilongjiang	Ⅵ	Z	Z
#N/A	衡7228	Heng7228	Hebei	Ⅰ	Z	Z
W-224	花培5	Huapei5	Henan	Ⅱ	Z	Z
14545	华北187	Huabei187	Beijng	Ⅰ	Z	Z
15201	怀川916	Huaichuan916	Henan	Ⅱ	Z	Z
15821	淮麦20	Huaimai20	Zhejiang	Ⅲ	Z	Z
W-172	淮麦21	Huaimai21	Anhui	Ⅱ	Z	Z
15651	淮麦22	Huaimai22	Zhejiang	Ⅲ	Z	Z
15655	淮麦33	Huaimai33	Zhejiang	Ⅲ	Z	Z
13867	灰毛阿夫	HuimaoAfu	Jiangsu	Ⅲ	Z	Z
14461	吉春1016	Jichun1016	Jilin	Ⅵ	Z	Z
14983	济麦19	Jimai19	Shandong	Ⅱ	Z	Z
15929	济麦20	Jimai20	Shandong	Ⅱ	Z	Z
14987	济麦21	Jimai21	Shandong	Ⅱ	Z	Z
14991	济麦22	Jimai22	Shandong	Ⅱ	Z	Z
12695	济南13	Jinan13	Shandong	Ⅱ	Z	Z
14995	济南16	Jinan16	Shandong	Ⅱ	Z	Z
W-67	济南17	Jinan17	Shandong	Ⅱ	Z	Z
12687	济南2	Jinan2	Shandong	Ⅱ	CS	CS
14969	济南4	Jinan4	Shandong	Ⅱ	Z	Z
14973	济南8	Jinan8	Shandong	Ⅱ	Z	Z
14977	济南9	Jinan9	Shandong	Ⅱ	Z	Z
14999	济宁12	Jining12	Shandong	Ⅱ	Z	Z
15003	济宁13	Jining13	Shandong	Ⅱ	Z	Z
15007	济宁16	Jining16	Shandong	Ⅱ	Z	Z
14743	冀5265	JI5265	Hebei	Ⅰ	Z	Z
14771	冀麦15	Jimai15	Hebei	Ⅰ	Z	-
12691	冀麦19	Jimai19	Hebei	Ⅰ	Z	Z
14759	冀麦1	Jimai1	Hebei	Ⅰ	Z	Z
14785	冀麦23	Jimai23	Hebei	Ⅰ	Z	Z
14789	冀麦24	Jimai24	Hebei	Ⅰ	CS	CS
14713	冀麦36	Jimai36	Hebei	Ⅰ	Z	Z
14797	冀麦37	Jimai37	Hebei	Ⅰ	CS	CS
14801	冀麦38新系	Jimai38-new	Hebei	Ⅰ	Z	Z
14763	冀麦3	Jimai3	Hebei	Ⅰ	Z	Z
14705	冀麦6（衡水714）	Jimai6	Hebei	Ⅰ	Z	Z
15205	焦麦266	Jiaomai266	Henan	Ⅱ	Z	Z
W-78	金禾9123	金禾9123	Hebei	Ⅰ	Z	Z
14675	津丰1	Jinfeng1	Hebei	Ⅰ	Z	Z
12607	晋麦21	Jinmai21	Shanxi	Ⅰ	Z	Z
15841	晋麦2148	Jinmai2148	Shanxi	Ⅰ	Z	Z
14831	晋麦30	Jinmai30	Shanxi	Ⅰ	Z	Z
14835	晋麦31	Jinmai31	Shanxi	Ⅰ	Z	Z
14843	晋麦54	Jinmai54	Shanxi	Ⅰ	Z	Z
W-226	晋麦61	Jinmai61	Shanxi	Ⅰ	Z	Z
14549	京411	Jing411	Beijng	Ⅰ	Z	Z
14553	京冬22	JingDong22	Beijng	Ⅰ	Z	Z
14561	京花2	JingHua2	Beijng	Ⅰ	Z	Z
14565	京农79-13	JingNong79-13	Beijng	Ⅰ	Z	Z
14569	京双16	JingShuang16	Beijng	Ⅰ	Z	Z
14701	泾阳60	Jingyang60	Shaanxi	Ⅰ	Z	Z
15825	荆州66	Jingzhou66	Hubei	Ⅲ	Z	Z
15479	浚麦8	Junmai8	Henan	Ⅱ	Z	Z
15209	开麦21	Kaimai21	Henan	Ⅱ	Z	Z
14587	科红1	Kehong1	Beijng	Ⅰ	CS	CS
14577	科信9	Kexin9	Shandong	Ⅰ	Z	Z
14583	科遗26	Keyi26	Beijng	Ⅰ	Z	Z
14363	克丰3	Kefeng3	Heilongjiang	Ⅵ	CS	Z
14401	克丰6	Kefeng6	Heilongjiang	Ⅵ	Z	Z
14409	克旱10	KeHan10	Heilongjiang	Ⅵ	Z	Z
14405	克旱7	KeHan7	Heilongjiang	Ⅵ	Z	Z
12611	克旱9	KeHan9	Heilongjiang	Ⅵ	Z	Z
14427	克壮	Kezhuang	Heilongjiang	Ⅵ	Z	Z
14435	垦大4	Kenda4	Heilongjiang	Ⅵ	Z	-
14389	垦红14	Kenhong14	Heilongjiang	Ⅵ	Z	Z
14431	垦九10	Kenjiu10	Heilongjiang	Ⅵ	Z	Z
15011	莱州953	Laizhou953	Shandong	Ⅱ	Z	Z
W-131	兰考2	Lankao2	Henan	Ⅱ	Z	Z
15217	兰考90（6）52-24	Lankao90（6）52-24	Henan	Ⅱ	Z	Z
W-197	兰考906	Lankao906	Henan	Ⅱ	Z	Z
15661	连麦2	Lianmai2	Jiangsu	Ⅲ	Z	Z
15015	良星66	Liangxin66	Shandong	Ⅱ	Z	Z
14443	辽春10	Liaochun10	Liaoning	Ⅵ	Z	Z
14439	辽春9	Liaochun9	Liaoning	Ⅵ	Z	Z
15025	聊麦16	Liaomai16	Shandong	Ⅱ	Z	Z
#N/A	临旱2	LinHan2	Shanxi	Ⅰ	Z	Z
#N/A	临抗12	LinKang12	Shanxi	Ⅰ	Z	Z
14827	临抗5027	LinKang5027	Shanxi	Ⅰ	Z	Z
14503	临麦2	Linmai2	Shanxi	Ⅰ	Z	Z
14507	临麦4	Linmai4	Shanxi	Ⅰ	Z	Z
14385	龙辐91B-569（龙辐10）	Longfu10	Heilongjiang	Ⅵ	Z	-
14447	龙麦26	Longmai26	Heilongjiang	Ⅵ	Z	Z
15029	鲁215953	Lu215953	Shandong	Ⅱ	Z	Z
15045	鲁麦11	Lumai11	Shandong	Ⅱ	Z	Z
15049	鲁麦12	Lumai12	Shandong	Ⅱ	Z	Z
15053	鲁麦14(烟中1604)	Lumai14	Shandong	Ⅱ	Z	Z
15057	鲁麦15	Lumai15	Shandong	Ⅱ	Z	Z
15063	鲁麦21	Lumai21	Shandong	Ⅱ	Z	Z
W-155	鲁麦23	Lumai23	Shandong	Ⅱ	Z	Z
15033	鲁麦3	Lumai3	Shandong	Ⅱ	CS	CS
15037	鲁麦5	Lumai5	Shandong	Ⅱ	Z	Z
W-136	鲁麦6	Lumai6	Shandong	Ⅱ	Z	Z
15041	鲁麦7	Lumai7	Shandong	Ⅱ	Z	Z
W-94	鲁麦8	Lumai8	Shandong	Ⅱ	Z	Z
W-185	鲁麦9	Lumai9	Shandong	Ⅱ	Z	Z
15223	轮选987	Lunxuan987	Beijng	Ⅰ	Z	Z
W-195	洛麦21	Luomai21	Henan	Ⅱ	Z	Z
15227	洛麦23	Luomai23	Henan	Ⅱ	Z	Z
15231	洛麦26	Luomai26	Henan	Ⅱ	Z	Z
15665	马场2	Machang2	Anhui	Ⅱ	Z	Z
15525	绵麦1403	Mianmai1403	Sichuan	Ⅳ	CS	CS
28567	绵麦185	Mianmai185	Sichuan	Ⅳ	CS	CS
15529	绵麦37	Mianmai37	Sichuan	Ⅳ	CS	CS
15533	绵麦39	Mianmai39	Sichuan	Ⅳ	Z	Z
15537	绵麦40	Mianmai40	Sichuan	Ⅳ	Z	Z
15543	绵麦41	Mianmai41	Sichuan	Ⅳ	Z	Z
15547	绵麦43	Mianmai43	Sichuan	Ⅳ	CS	CS
15551	绵麦45	Mianmai45	Sichuan	Ⅳ	Z	Z
15555	绵麦46	Mianmai46	Sichuan	Ⅳ	CS	CS
15559	绵麦48	Mianmai48	Sichuan	Ⅳ	Z	Z
15563	绵阳11	Mianyang11	Sichuan	Ⅳ	CS	CS
12667	绵阳15	Mianyang15	Sichuan	Ⅳ	Z	Z
15567	绵阳19	Mianyang19	Sichuan	Ⅳ	CS	CS
15571	绵阳20	Mianyang20	Sichuan	Ⅳ	CS	CS
15575	绵阳26	Mianyang26	Sichuan	Ⅳ	CS	CS
15581	绵阳38	Mianyang38	Sichuan	Ⅳ	Z	Z
15585	绵阳79-2	Mianyang79-2	Sichuan	Ⅳ	CS	CS
12625	绵阳86-11	Mianyang86-11	Sichuan	Ⅳ	CS	CS
13905	明光小麦	Mingguangxiaomai	Anhui	Ⅱ	Z	Z
12591	南大2419	nanDa2419	Hubei	Ⅲ	Z	Z
15857	南大96co76	nanDa96co76	Hubei	Ⅲ	Z	Z
15589	内江31	Neijiang31	Sichuan	Ⅳ	Z	Z
14481	内麦19	Neimai19	Neimenggu	Ⅶ	Z	Z
28685	内乡182（豫麦13）	NeiXiang182	Henan	Ⅱ	Z	Z
15239	内乡188	NeiXiang188	Henan	Ⅱ	Z	Z
12657	内乡5	NeiXiang5	Henan	Ⅱ	CS	CS
14477	宁春13	ningchun13	Ninxia	Ⅷ	Z	Z
14465	宁春4	ningchun4	Ninxia	Ⅷ	Z	Z
14473	宁麦12	ningmai12	Jiangsu	Ⅲ	Z	Z
15669	宁麦13	ningmai13	Jiangsu	Ⅲ	Z	Z
15673	宁麦14	ningmai14	Jiangsu	Ⅲ	Z	Z
15677	宁麦15	ningmai15	Jiangsu	Ⅲ	CS	CS
28585	宁麦3	ningmai3	Jiangsu	Ⅲ	Z	Z
15681	宁麦9	ningmai9	Jiangsu	Ⅲ	Z	Z
15685	宁糯麦1	ningrumai1	other	Ⅲ	Z	Z
14591	农大1108	NongDa1108	Henan	Ⅱ	Z	Z
12565	农大139	NongDa139	Henan	Ⅱ	Z	Z
14595	农大211	NongDa211	Henan	Ⅱ	Z	Z
12569	农大311	NongDa311	Henan	Ⅱ	Z	Z
14599	农大36	NongDa36	Henan	Ⅱ	CS	CS
2734	欧柔	Ourou	Guangxi	Ⅴ	Z	Z
12545	品冬34	PinDong34	other	Ⅱ	Z	Z
14611	平阳181	Pinyang181	other	Ⅲ	Z	Z
14679	平原50	Pinyuan50	other	Ⅱ	Z	Z
14847	秦麦1	Qingmai1	Shaanxi	Ⅰ	Z	Z
14851	秦麦4	Qingmai4	Shaanxi	Ⅰ	Z	Z
14497	青春5	Qinchun5	Qinhai	Ⅸ	Z	--
14371	庆丰1	Qingfeng1	Gansu	Ⅰ	Z	Z
15071	山农12	ShanNong12	Shandong	Ⅱ	Z	Z
15075	山农15	ShanNong15	Shandong	Ⅱ	Z	Z
W-223	山农20	ShanNong20	Shandong	Ⅱ	Z	Z
15079	山农205	ShanNong205	Shandong	Ⅱ	CS	CS
15083	山农辐63	ShanNongfu63	Shandong	Ⅱ	Z	Z
14855	陕229	Shan229	Shaanxi	Ⅰ	Z	Z
14861	陕253	Shan253	Shaanxi	Ⅰ	Z	Z
14865	陕354	Shan354	Shaanxi	Ⅰ	Z	Z
W-85	陕512	Shan512	Shaanxi	Ⅰ	-	-
14869	陕旱8675	ShanHan8675	Shaanxi	Ⅰ	Z	Z
14873	陕合6	Shanhe6	Shaanxi	Ⅰ	Z	Z
14877	陕麦150	Shanmai150	Shaanxi	Ⅰ	Z	Z
14881	陕麦159	Shanmai159	Shaanxi	Ⅰ	CS	CS
W-109	陕麦509	Shanmai509	Shaanxi	Ⅰ	-	-
W-252	陕麦94	Shanmai94	Shaanxi	Ⅰ	Z	Z
12725	陕农1	ShanNong1	Shaanxi	Ⅰ	Z	Z
14885	陕农7859	ShanNong7859	Shaanxi	Ⅰ	Z	Z
W-215	陕农981	ShanNong981	Shaanxi	Ⅰ	Z	Z
12671	陕优225	Shanyoy225	Shaanxi	Ⅰ	Z	Z
15243	商洛81(2)4-19-23	ShangLuo81(2)4-19-23	Henan	Ⅱ	Z	Z
15689	生选3	Shengxuan3	Shaanxi	Ⅰ	Z	Z
15909	胜利麦(农大2)	NongDa2	Beijng	Ⅰ	Z	Z
15921	石-4185	Shi-4185	Hebei	Ⅰ	Z	Z
W-194	石家庄15	Shijiazhuang15	Hebei	Ⅰ	Z	Z
14805	石家庄407	Shijiazhuang407	Hebei	Ⅰ	Z	Z
12713	石家庄54	Shijiazhuang54	Hebei	Ⅰ	Z	Z
W-74	石家庄8	Shijiazhuang8	Hebei	Ⅰ	Z	Z
14725	石麦12	Shimai12	Hebei	Ⅰ	Z	Z
14733	石麦15	Shimai15	Hebei	Ⅰ	Z	Z
14747	石麦18	Shimai18	Hebei	Ⅰ	Z	Z
14751	石麦19	Shimai19	Hebei	Ⅰ	Z	Z
W-138	石新733	ShiXin733	Hebei	Ⅰ	Z	Z
W-177	石新828	ShiXin828	Hebei	Ⅰ	Z	Z
14737	石优17	ShiYou17	Hebei	Ⅰ	Z	Z
14755	石优20	ShiYou20	Hebei	Ⅰ	Z	Z
14367	双吉4	ShuangJI4	Jilin	Ⅵ	Z	Z
14381	松花江1	SongHuajiang1	Heilongjiang	Ⅵ	Z	Z
15693	苏麦3	Sumai3	Jiangsu	Ⅲ	Z	Z
15697	苏麦6	Sumai6	Jiangsu	Ⅲ	Z	Z
W-24	宿0663	Su0663	Anhui	Ⅱ	Z	Z
W-119	宿农6	SuNong6	Anhui	Ⅱ	Z	Z
15247	太学12	Taixue12	Henan	Ⅱ	Z	Z
15087	泰农18	TaiNong18	Shandong	Ⅱ	Z	Z
12577	泰山1	TaiShan1	Shandong	Ⅱ	Z	Z
15095	泰山21	TaiShan21	Shandong	Ⅱ	CS	Z
15101	泰山23	TaiShan23	Shandong	Ⅱ	Z	Z
12717	泰山5	TaiShan5	Shandong	Ⅱ	CS	CS
15105	泰山9818	TaiShan9818	Shandong	Ⅱ	-	Z
14687	唐麦2 （别名 唐山6898）	Tangmai2	Hebei	Ⅰ	Z	Z
15117	宛原-66	Wanyuan-66	Henan	Ⅱ	Z	Z
W-111	皖23094	Wan23094	Anhui	Ⅱ	Z	Z
15829	皖麦19	Wanmai19	Anhui	Ⅱ	Z	Z
W-97	皖麦29	Wanmai29	Anhui	Ⅱ	Z	Z
15703	皖麦31	Wanmai31	Anhui	Ⅱ	Z	Z
15707	皖麦33	Wanmai33	Anhui	Ⅱ	Z	Z
W-148	皖麦38	Wanmai38	Anhui	Ⅱ	Z	Z
15711	皖麦50	Wanmai50	Anhui	Ⅱ	Z	Z
W-49	皖麦52	Wanmai52	Anhui	Ⅱ	Z	Z
15833	万年2	Wannian2	Jiangxi	Ⅲ	Z	Z
15715	潍麦6	Weimai6	Shandong	Ⅱ	Z	Z
14889	渭麦4	Weimai4	Shaanxi	Ⅰ	Z	Z
W-1	汶农14	WenNong14	Shandong	Ⅱ	Z	Z
W-21	汶农5	WenNong5	Shandong	Ⅱ	Z	Z
15121	汶农六	WenNong6	Shandong	Ⅱ	CS	Z
W-261	武农148	WuNong148	Shaanxi	Ⅰ	Z	Z
14893	西安8	XiAn8	Shaanxi	Ⅰ	CS	CS
14485	西昌76-9	Xichang76-9	Shaanxi	Ⅰ	Z	Z
W-246	西农1376	XiNong1376	Shaanxi	Ⅰ	Z	Z
W-33	西农291	XiNong291	Shaanxi	Ⅰ	Z	Z
14907	西农88	XiNong88	Shaanxi	Ⅰ	Z	Z
14915	咸83（104）-11中“s"	Xian83	Shaanxi	Ⅰ	Z	Z
14919	咸农151	XianNong151	Shaanxi	Ⅰ	Z	Z
14809	小山2134	XiaoShan2134	Hebei	Ⅰ	Z	Z
14935	小偃22	XiaoYan22	Shaanxi	Ⅰ	Z	Z
14927	小偃4	XiaoYan4	Shaanxi	Ⅰ	Z	Z
W-288	小偃54	XiaoYan54	Shaanxi	Ⅰ	Z	Z
14931	小偃6	XiaoYan6	Shaanxi	Ⅰ	Z	Z
14941	小偃759	XiaoYan759	Shaanxi	Ⅰ	Z	Z
W-239	小偃81	XiaoYan81	Shaanxi	Ⅰ	Z	Z
14267	新春11	XinChun11	Xinjiang	Ⅹ	Z	Z
14257	新春2	XinChun2	Xinjiang	Ⅹ	Z	Z
14253	新冬20	XinDong20	Xinjiang	Ⅹ	Z	Z
14249	新冬2	XinDong2	Xinjiang	Ⅹ	Z	Z
15261	新麦16	Xinmai16	Henan	Ⅱ	Z	Z
15265	新麦26	Xinmai26	Henan	Ⅱ	CS	CS
W-115	新麦9408	Xinmai9408	Henan	Ⅱ	-	-
15269	新麦9	Xinmai9	Henan	Ⅱ	Z	Z
15273	新乡9178	XinXiang9178	Henan	Ⅱ	Z	Z
15277	新乡展示田取样（大穗方穗大粒）	XinXiang	Henan	Ⅱ	Z	Z
15281	信阳12	Xinyang12	Henan	Ⅱ	Z	Z
14709	邢麦1	Xinmai1	Hebei	Ⅰ	Z	Z
15597	兴义4	Xinyi4	Guizhou	Ⅰ	Z	Z
15727	徐州14	Xuzhou14	Jiangsu	Ⅲ	Z	Z
12615	徐州21	Xuzhou21	Jiangsu	Ⅲ	Z	Z
15731	徐州24	Xuzhou24	Jiangsu	Ⅲ	Z	Z
15735	徐州25	Xuzhou25	Jiangsu	Ⅲ	Z	Z
15289	许科718	XuKe718	Henan	Ⅱ	Z	Z
15293	许农7	XuNong7	Henan	Ⅱ	-	CS
12775	烟农15	YanNong15	Shandong	Ⅱ	Z	Z
W-186	烟农18	YanNong18	Shandong	Ⅱ	Z	Z
15125	烟农19	YanNong19	Shandong	Ⅱ	Z	Z
15129	烟农22	YanNong22	Shandong	Ⅱ	Z	Z
15133	烟农23	YanNong23	Shandong	Ⅱ	Z	Z
15137	烟农24	YanNong24	Shandong	Ⅱ	Z	Z
15297	偃893选	Yan893	Henan	Ⅱ	Z	Z
12641	偃师4	Yanshi4	Henan	Ⅱ	Z	Z
15307	偃展1	Yanzhan1	Henan	Ⅱ	Z	Z
15303	偃展4110	Yanzhan4110	Henan	Ⅱ	Z	Z
28695	扬麦11	Yanamai11	Jiangsu	Ⅲ	Z	Z
15761	扬麦12	Yanamai12	Jiangsu	Ⅲ	Z	Z
15765	扬麦13	Yanamai13	Jiangsu	Ⅲ	Z	Z
15769	扬麦14	Yanamai14	Jiangsu	Ⅲ	Z	Z
12645	扬麦158	Yanamai158	Jiangsu	Ⅲ	Z	Z
15777	扬麦16	Yanamai16	Jiangsu	Ⅲ	Z	Z
15783	扬麦17	Yanamai17	Jiangsu	Ⅲ	Z	Z
15787	扬麦18	Yanamai18	Jiangsu	Ⅲ	CS	CS
15745	扬麦1	Yanamai1	Jiangsu	Ⅲ	Z	Z
15749	扬麦2	Yanamai2	Jiangsu	Ⅲ	Z	Z
15757	扬麦5	Yanamai5	Jiangsu	Ⅲ	Z	Z
12573	有芒红7	Youmanghong7	Beijng	Ⅰ	Z	Z
15315	豫麦10	Yumai10	Henan	Ⅱ	Z	Z
15905	豫麦13	Yumai13	Henan	Ⅱ	Z	Z
15319	豫麦15	Yumai15	Henan	Ⅱ	Z	Z
15323	豫麦16	Yumai16	Henan	Ⅱ	CS	CS
W-183	豫麦18	Yumai18	Henan	Ⅱ	-	CS
15917	豫麦18(矮早781）	Yumai18(Ai早781）	Henan	Ⅱ	CS	-
15327	豫麦19	Yumai19	Henan	Ⅱ	Z	Z
W-268	豫麦21	Yumai21	Henan	Ⅱ	Z	Z
15331	豫麦24	Yumai24	Henan	Ⅱ	Z	Z
15901	豫麦25	Yumai25	Henan	Ⅱ	Z	Z
12729	豫麦2	Yumai2	Henan	Ⅱ	CS	CS
W-132	豫麦34	Yumai34	Henan	Ⅱ	CS	CS
15335	豫麦35	Yumai35	Henan	Ⅱ	Z	Z
15341	豫麦47	Yumai47	Henan	Ⅱ	CS	CS
W-140	豫麦49	Yumai49	Henan	Ⅱ	Z	Z
W-61	豫麦50	Yumai50	Henan	Ⅱ	Z	Z
8923	豫麦54	Yumai54	Henan	Ⅱ	Z	Z
W-89	豫麦57	Yumai57	Henan	Ⅱ	Z	Z
W-244	豫麦63	Yumai63	Henan	Ⅱ	Z	Z
15925	豫麦70-36	Yumai70-36	Henan	Ⅱ	Z	Z
15311	豫麦7（偃师9）	Yumai7	Henan	Ⅱ	Z	Z
15349	豫农949	YuNong949	Henan	Ⅱ	-	CS
14621	原冬3	YuanDong3	Beijng	Ⅰ	Z	Z
14207	云2	Yun2	Yunnan	Ⅳ	CS	CS
14211	云23	Yun23	Yunnan	Ⅳ	CS	CS
14233	云6	Yun6	Yunnan	Ⅳ	CS	CS
14225	云601	Yun601	Yunnan	Ⅳ	CS	CS
14241	云604	Yun604	Yunnan	Ⅳ	Z	Z
14229	云606	Yun606	Yunnan	Ⅳ	Z	Z
14237	云615	Yun615	Yunnan	Ⅳ	CS	CS
12599	云麦27(滇)	Yunmai27(Dian)	Yunnan	Ⅳ	Z	Z
12629	云麦35	Yunmai35	Yunnan	Ⅳ	Z	Z
14625	早穗30	Zaosui30	Beijng	Ⅰ	Z	Z
14629	长丰4	Changfeng4	Beijng	Ⅰ	Z	Z
15837	浙麦1	Zhemai1	Zhejiang	Ⅲ	CS	CS
15791	镇麦168	Zhenmai168	Jiangsu	Ⅲ	Z	Z
15795	镇麦3	Zhenmai3	Jiangsu	Ⅲ	Z	Z
15799	镇麦4	Zhenmai4	Jiangsu	Ⅲ	Z	Z
15803	镇麦5	Zhenmai5	Jiangsu	Ⅲ	Z	Z
15807	镇麦6	Zhenmai6	Jiangsu	Ⅲ	Z	Z
15811	镇麦9	Zhenmai9	Jiangsu	Ⅲ	Z	Z
W-211	郑麦366	Zhengmai366	Henan	Ⅱ	-	-
15353	郑麦379	Zhengmai379	Henan	Ⅱ	Z	Z
15357	郑麦9023	Zhengmai9023	Henan	Ⅱ	Z	Z
15361	郑麦9201	Zhengmai9201	Henan	Ⅱ	Z	Z
W-163	郑引1	ZhengYin1	Henan	Ⅱ	Z	Z
13883	郑引4	ZhengYin4	Henan	Ⅱ	Z	Z
12583	郑州17	ZhengZhou17	Henan	Ⅱ	Z	Z
15369	郑州24	ZhengZhou24	Henan	Ⅱ	Z	Z
W-92	郑州3	ZhengZhou3	Henan	Ⅱ	Z	Z
15365	郑州5	ZhengZhou5	Henan	Ⅱ	Z	Z
15373	郑州761	ZhengZhou761	Henan	Ⅱ	Z	Z
15377	郑州8960	ZhengZhou8960	Henan	Ⅱ	Z	Z
W-114	中892	Zhong892	Henan	Ⅱ	Z	Z
15383	中焦1	ZhongJiao1	Henan	Ⅱ	Z	Z
15387	中焦2	ZhongJiao2	Henan	Ⅱ	Z	Z
15391	中焦3	ZhongJiao3	Henan	Ⅱ	Z	Z
15395	中洛08－1	ZhongLuo08－1	Henan	Ⅱ	Z	Z
15399	中洛08－2	ZhongLuo08－2	Henan	Ⅱ	Z	Z
28689	中洛08－3	ZhongLuo08－3	Henan	Ⅱ	Z	Z
14645	中麦415	Zhongmai415	Beijng	Ⅰ	Z	Z
W-30	中麦871	Zhongmai871	Henan	Ⅱ	Z	Z
W-207	中麦875	Zhongmai875	Henan	Ⅱ	Z	Z
W-256	中麦895	Zhongmai895	Henan	Ⅱ	Z	Z
14637	中麦9	Zhongmai9	Beijng	Ⅱ	Z	Z
15871	中农28	ZhongNong28	Jiangsu	Ⅲ	Z	Z
15593	中任2	Zhongren2	Henan	Ⅱ	Z	Z
14649	中新78	ZhongXin78	Henan	Ⅱ	Z	Z
14653	中优206	ZhongYou206	Beijng	Ⅰ	Z	Z
14657	中优9507	ZhongYou9507	Beijng	Ⅰ	Z	Z
15969	中育12	Zhongyu12	Henan	Ⅱ	Z	Z
W-267	中育5	Zhongyu5	Henan	Ⅱ	Z	Z
14667	中育9398	Zhongyu9398	Henan	Ⅱ	Z	Z
W-77	中育9	Zhongyu9	Henan	Ⅱ	Z	Z
15403	周8425B	Zhou8425B	Henan	Ⅱ	Z	Z
15411	周麦11	Zhoumai11	Henan	Ⅱ	Z	Z
15415	周麦12	Zhoumai12	Henan	Ⅱ	Z	Z
15421	周麦13	Zhoumai13	Henan	Ⅱ	Z	Z
15939	周麦16	Zhoumai16	Henan	Ⅱ	Z	Z
15619	周麦18	Zhoumai18	Henan	Ⅱ	Z	Z
15425	周麦19	Zhoumai19	Henan	Ⅱ	Z	Z
15429	周麦20	Zhoumai20	Henan	Ⅱ	Z	Z
W-253	周麦22	Zhoumai22	Henan	Ⅱ	Z	Z
15437	周麦23	Zhoumai23	Henan	Ⅱ	Z	Z
15441	周麦24	Zhoumai24	Henan	Ⅱ	Z	Z
15445	周麦25	Zhoumai25	Henan	Ⅱ	Z	Z
15449	周麦26	Zhoumai26	Henan	Ⅱ	Z	Z
15453	周麦27	Zhoumai27	Henan	Ⅱ	Z	Z
15457	周麦28	Zhoumai28	Henan	Ⅱ	Z	Z
W-245	周麦30	Zhoumai30	Henan	Ⅱ	Z	Z
15463	周麦32	Zhoumai32	Henan	Ⅱ	Z	Z
15407	周麦9	Zhoumai9	Henan	Ⅱ	Z	Z
15467	洲元9369	Zhouyuan9369	Shandong	Ⅱ	Z	Z
15471	淄麦12	Zimai12	Shandong	Ⅱ	Z	Z
W-276	淄选2	Zixuan2	Shandong	Ⅱ	Z	Z
The visualization results are shown in Fig. 6 and Figure S7.

## Sheet: Varieties from other
Table S5. Genotyping of each gene marker in wheat varieties.
The 334 wheat varieties (185 cultivars and 149 landraces) from around the world and genotype of each markers							The ratio of the preferred haplotype at TaSL1
Varities ID	Name	Region	Attributes	BJ-6840	BJ-P2010		Region	BJ-P2010	Count	Rate
13585	Balady116	Africa	Cultivar	CS	Z		Africa	Hap-CS	3	0.0967742
13567	Betana	Africa	Cultivar	Z	Z			Hap-Z	28	0.903226
13559	Dromedaris	Africa	Cultivar	Z	Z		Asian	Hap-CS	7	0.134615
13555	Duiker	Africa	Cultivar	Z	Z			Hap-Z	45	0.865385
13571	Elecsie	Africa	Cultivar	Z	Z		Australia	Hap-CS	1	0.0555556
13551	Ethiopia W15	Africa	Cultivar	Z	Z			Hap-Z	17	0.944444
13563	Gondveld	Africa	Cultivar	Z	Z		Europe	Hap-CS	4	0.0408163
13575	Indexa	Africa	Cultivar	Z	Z			Hap-Z	94	0.959184
13581	Knoppies	Africa	Cultivar	Z	Z		North America	Hap-CS	5	0.0819672
13543	Kuro	Africa	Cultivar	Z	Z			Hap-Z	56	0.918033
13547	Mokhtar	Africa	Cultivar	CS	CS		South America	Hap-CS	2	0.0465116
15913	Safha 3	Africa	Cultivar	CS	Z			Hap-Z	41	0.953488
13533	Salha 61	Africa	Cultivar	Z	Z
13537	Tosson	Africa	Cultivar	CS	Z
15883	"CADET.MAR"	Africa	Landrace	Z	Z
13003	ABYSSINIAN 43	Africa	Landrace	Z	Z
12973	ADDIS ABEDA 26	Africa	Landrace	CS	CS
13007	BELADI-24-B	Africa	Landrace	CS	Z
12999	EGYPTO-2100	Africa	Landrace	CS	Z
12941	Ekstein	Africa	Landrace	Z	Z
13011	FELASIT ROSSO 153	Africa	Landrace	CS	Z
13025	GHARFLOR-1611	Africa	Landrace	Z	Z
12977	GRANJA-DE-MELILLA	Africa	Landrace	Z	Z
12961	Hindi 62	Africa	Landrace	CS	Z
12957	MG31229	Africa	Landrace	Z	Z
12953	Raspinegro	Africa	Landrace	Z	Z
12949	Recio	Africa	Landrace	CS	Z
12969	RED EGYPTIAN	Africa	Landrace	Z	Z
12935	sample Gray-1	Africa	Landrace	Z	Z
12931	sample Gray-4	Africa	Landrace	CS	CS
11247	SBEI-NOIR	Africa	Landrace	Z	Z
13925	Afghan Wheat	Asian	Cultivar	Z	Z
13937	Atri 5481/82	Asian	Cultivar	Z	Z
W-165	BATJKO	Asian	Cultivar	Z	Z
W-279	DONSKI-93	Asian	Cultivar	Z	Z
13933	Indus	Asian	Cultivar	Z	Z
W-205	Kanto 107	Asian	Cultivar	CS	CS
13277	KENDIHARIA NO 80	Asian	Cultivar	CS	Z
W-2	Kitanokaori	Asian	Cultivar	Z	Z
W-44	Norin 61	Asian	Cultivar	CS	CS
W-36	Norin 67	Asian	Cultivar	CS	CS
W-63	PALPICH	Asian	Cultivar	Z	Z
13947	Potham S70	Asian	Cultivar	Z	Z
13895	Pusa 6	Asian	Cultivar	Z	Z
13909	Shuiyuan86	Asian	Cultivar	CS	CS
W-112	STARSHINA	Asian	Cultivar	Z	Z
13913	Turkey 103	Asian	Cultivar	CS	CS
13921	W7(P.B.12)	Asian	Cultivar	CS	CS
13227	1748:AE	Asian	Landrace	Z	Z
13235	2242:AE	Asian	Landrace	Z	Z
13231	2298:AE	Asian	Landrace	Z	Z
13223	2495:AE	Asian	Landrace	Z	Z
13327	2794:AE	Asian	Landrace	Z	Z
13239	2799:AE	Asian	Landrace	Z	Z
13217	2821:AE	Asian	Landrace	Z	Z
13335	GHABAGHEB	Asian	Landrace	Z	Z
13285	HOMARA MANIA NO 88	Asian	Landrace	Z	Z
13319	HOMARA NO 44	Asian	Landrace	Z	Z
13307	HONG DUAN MANG	Asian	Landrace	CS	CS
13323	IRAGI	Asian	Landrace	CS	Z
13213	IWA 8606268	Asian	Landrace	Z	Z
13209	IWA 8606392	Asian	Landrace	Z	Z
13193	IWA 8608026	Asian	Landrace	Z	Z
13297	JALALIYA	Asian	Landrace
13243	KENNEDY HARLAN J.R 38	Asian	Landrace	Z	Z
13273	KHOMROK	Asian	Landrace	CS	Z
13205	KOELZ W 8A	Asian	Landrace	Z	Z
13311	LAGODEKHIS-GRDZEL TAVTAVA	Asian	Landrace	Z	Z
13255	LOHARI Y91-92 NO.123	Asian	Landrace	Z	Z
13251	MISHRAGANI	Asian	Landrace	CS	Z
13247	NANAH-LEB	Asian	Landrace	Z	Z
13185	PNE 209-1	Asian	Landrace	Z	Z
13189	PNE 264-4	Asian	Landrace	Z	Z
13197	PNE 394-2	Asian	Landrace	Z	Z
13315	PUNJABI SARVATI	Asian	Landrace	Z	Z
13281	RASH KOOL	Asian	Landrace	Z	Z
13261	RED KAMSERETI	Asian	Landrace	Z	Z
13331	SALTI NAIMYA	Asian	Landrace	CS	Z
13269	SYRIA 1740	Asian	Landrace	--	Z
13293	TIGARIA	Asian	Landrace	CS	Z
13265	WGRU89-9	Asian	Landrace	Z	Z
13361	Avocet	Australia	Cultivar	Z	Z
12805	Canberra	Australia	Cultivar	Z	Z
13349	Celebration	Australia	Cultivar	Z	Z
13365	Darkan	Australia	Cultivar	Z	Z
13369	Napo 63	Australia	Cultivar	Z	Z
13341	Rena	Australia	Cultivar	Z	Z
28635	Samson	Australia	Cultivar	Z	Z
W-23	Sunstate	Australia	Cultivar	Z	Z
13377	Yr17/6*Avocet s	Australia	Cultivar	Z	Z
13383	Yr26/3*Avocet s	Australia	Cultivar	Z	Z
13387	Yrsp/6*Avocet s	Australia	Cultivar	Z	Z
12809	BOLTON	Australia	Landrace	Z	Z
12793	Dundec	Australia	Landrace	Z	Z
12823	JOHN BROWN	Australia	Landrace	Z	Z
12817	MACS-WHITE	Australia	Landrace	Z	Z
12797	PENNY	Australia	Landrace	Z	Z
12813	RED FIFE	Australia	Landrace	Z	Z
12801	SUNSET	Australia	Landrace	CS	CS
28661	ERINATCEUM	Eurasian	Landrace	Z	Z
13133	PSATHAS	Eurasian	Landrace	Z	Z
13853	6-2-4	Europe	Cultivar	Z	Z
W-121	98039G5-103	Europe	Cultivar	Z	Z
13833	9H 96 Fucense Spain	Europe	Cultivar	Z	Z
12549	9H 38 north russian	Europe	Cultivar	Z	Z
13821	9H 65A	Europe	Cultivar	Z	Z
W-179	Abbondanza	Europe	Cultivar	Z	Z
12751	Aiglon	Europe	Cultivar	Z	Z
13811	Aria	Europe	Cultivar	Z	Z
13723	ARNEL	Europe	Cultivar	Z	Z
13783	Attila	Europe	Cultivar	Z	Z
W-262	Azulon	Europe	Cultivar	Z	Z
W-133	Barra	Europe	Cultivar	Z	Z
12767	Becejka	Europe	Cultivar	Z	Z
13697	BECFIORE	Europe	Cultivar	Z	Z
13795	Biserka	Europe	Cultivar	Z	Z
W-212	BRUTA	Europe	Cultivar	CS	CS
W-193	C39	Europe	Cultivar	Z	Z
W-147	Carimulti	Europe	Cultivar	Z	Z
13829	Carpo	Europe	Cultivar	Z	Z
W-247	Darius	Europe	Cultivar	Z	Z
13749	De 8661	Europe	Cultivar	Z	Z
W-237	Dorico	Europe	Cultivar	Z	Z
13719	ENESCO	Europe	Cultivar	Z	Z
W-16	F498U1-1021 / BOEMA	Europe	Cultivar	Z	Z
W-137	F92080G1-1/F93042G2-1	Europe	Cultivar	Z	Z
W-263	F98047G14-2INC	Europe	Cultivar	Z	Z
13765	FARO	Europe	Cultivar	Z	Z
W-113	Festin	Europe	Cultivar	Z	Z
12675	Flamura 80	Europe	Cultivar	Z	Z
W-72	Fr03711	Europe	Cultivar	Z	Z
W-259	Fr03717	Europe	Cultivar	Z	Z
W-103	Fr03732	Europe	Cultivar	Z	Z
W-184	Fr03733	Europe	Cultivar	Z	Z
W-191	Fr3713	Europe	Cultivar	Z	Z
13757	FRECCIA	Europe	Cultivar	Z	Z
W-14	Funo	Europe	Cultivar	Z	Z
13837	Garant	Europe	Cultivar	Z	Z
W-272	Genio	Europe	Cultivar	Z	Z
13741	GIAVA	Europe	Cultivar	Z	Z
13799	Gkt 4	Europe	Cultivar	Z	Z
13761	GUADALUPE	Europe	Cultivar	Z	Z
13773	Heine Hvede	Europe	Cultivar	Z	Z
W-159	HK1/6/NVSR3/5/BEZ/TVR/5/CFN/BEZ//SU92/CI13645/3NAI60	Europe	Cultivar	Z	Z
13815	HTR1 90/ski	Europe	Cultivar	Z	Z
W-296	Insignia	Europe	Cultivar	Z	Z
9206	JiekeG377	Europe	Cultivar	Z	Z
13845	Kloka	Europe	Cultivar	Z	Z
13791	Knteh	Europe	Cultivar	Z	Z
W-203	Lampo	Europe	Cultivar	CS	CS
13707	LAMPONE	Europe	Cultivar	Z	Z
W-178	lasen	Europe	Cultivar	Z	Z
W-152	Libero	Europe	Cultivar	Z	Z
13787	Longbow	Europe	Cultivar	Z	Z
W-287	Lovrin10	Europe	Cultivar	Z	Z
W-271	Lovrin13	Europe	Cultivar	Z	Z
W-107	Magnus	Europe	Cultivar	Z	Z
W-144	Mantol	Europe	Cultivar	Z	Z
13703	MIETI	Europe	Cultivar	Z	Z
W-142	MV LAURA	Europe	Cultivar	Z	Z
W-175	MV05-08	Europe	Cultivar	Z	Z
12653	NS 5055	Europe	Cultivar	Z	Z
W-167	NSA09-3645	Europe	Cultivar	Z	Z
13669	PADERNO	Europe	Cultivar	Z	Z
13711	PADUS	Europe	Cultivar	Z	Z
13727	PANDAS	Europe	Cultivar	Z	Z
13731	PRIMOASI	Europe	Cultivar	Z	Z
13673	RAVENNA	Europe	Cultivar	Z	Z
W-289	RE714	Europe	Cultivar	Z	Z
13807	Rendezous	Europe	Cultivar	Z	Z
13685	Sagittario	Europe	Cultivar	Z	Z
13689	SALGEMMA	Europe	Cultivar	CS	CS
W-182	Salmone	Europe	Cultivar	Z	Z
13753	SANGIACOMO	Europe	Cultivar	Z	Z
13715	SERIO	Europe	Cultivar	Z	Z
13665	Shanqianmai	Europe	Cultivar	Z	Z
13735	SIRMIONE	Europe	Cultivar	Z	Z
13803	Soissons	Europe	Cultivar	Z	Z
W-64	Thesee	Europe	Cultivar	Z	Z
13681	VAIOLET	Europe	Cultivar	Z	Z
W-59	YANA	Europe	Cultivar	Z	Z
13113	101-II/25-D	Europe	Landrace	Z	Z
13117	105-II/27-A	Europe	Landrace	Z	Z
15891	AKBUGDAY	Europe	Landrace	CS	Z
13137	ALSHVEDE	Europe	Landrace	Z	Z
13159	AURORA	Europe	Landrace	Z	Z
13125	Banat	Europe	Landrace	Z	Z
13167	BARBELA GROSSO	Europe	Landrace	Z	Z
13155	EXTRA-KOLBEN-HEINEGO	Europe	Landrace	Z	Z
13147	FIFE	Europe	Landrace	Z	Z
15887	GRIFONE 235	Europe	Landrace	CS	Z
12785	Mavrogan	Europe	Landrace	CS	CS
13143	OS JAKOWSKI	Europe	Landrace	Z	Z
13129	Ribeiro	Europe	Landrace	Z	Z
13171	ROMANIAN	Europe	Landrace	Z	Z
13163	ROTER KOLBEN DINKEL	Europe	Landrace	--	--
13151	RUSSIA	Europe	Landrace	CS	Z
13175	WHITE SAIDI	Europe	Landrace	Z	Z
13121	Wysokolitewka	Europe	Landrace	Z	Z
13513	Marquis	Europe		Z	Z
13303	NEPHAD INDIAN	India	Landrace	--	Z
W-221	#575(LYFENKO)/JAGGER/4/KARL*2//PI355520/	North America	Cultivar	Z	Z
13395	AC Foremost	North America	Cultivar	Z	Z
13415	AC karma	North America	Cultivar	Z	Z
13437	AC Nanda	North America	Cultivar	Z	Z
13491	AC Reed	North America	Cultivar	Z	Z
13399	AC Taber	North America	Cultivar	Z	Z
13445	AC Tempest	North America	Cultivar	Z	Z
13441	AC vista	North America	Cultivar	Z	Z
13463	Amazon	North America	Cultivar	CS	CS
13479	Bajio 53	North America	Cultivar	Z	Z
13407	Biggar	North America	Cultivar	Z	Z
13529	Cep 80111	North America	Cultivar	Z	Z
13429	Fielder	North America	Cultivar	Z	Z
13495	Filin	North America	Cultivar	Z	Z
13501	Fredrick	North America	Cultivar	CS	CS
13425	Freedom	North America	Cultivar	Z	Z
13457	Glenlea	North America	Cultivar	CS	CS
13505	Grandin	North America	Cultivar	Z	Z
W-217	Jagger/W94-244-132	North America	Cultivar	Z	Z
12709	Krac 66	North America	Cultivar	Z	Z
13509	Laser	North America	Cultivar	Z	Z
13487	Manitou	North America	Cultivar	Z	Z
W-106	Mason/Jagger	North America	Cultivar	Z	Z
W-90	Mesofold	North America	Cultivar	Z	CS
13517	Mrl"s"-Buc"s"	North America	Cultivar	杂	Z
13433	OPATA	North America	Cultivar	Z	Z
13521	Owens	North America	Cultivar	Z	Z
13411	Penawa	North America	Cultivar	Z	Z
13449	Qianjiaomai	North America	Cultivar	Z	Z
13475	Rivadeneira	North America	Cultivar	Z	Z
13467	ROANE	North America	Cultivar	Z	Z
13525	Saet	North America	Cultivar	Z	Z
W-70	T67/X84W063-9-45//K92/3/SNF/4/X86509-1-1/X84W063-9-39-2//K93	North America	Cultivar	Z	Z
13421	Tukaminia	North America	Cultivar	Z	Z
13403	Tupatecor	North America	Cultivar	Z	Z
13483	Turbo	North America	Cultivar	Z	Z
W-96	TX03A0148	North America	Cultivar	Z	Z
W-280	WGRC10/3/KS93U69 sib/TA2455//KS93U69/4/JAGGER	North America	Cultivar	Z	Z
12889	AURORE 4323 A	North America	Landrace	Z	Z
12843	CHIH95.10.1	North America	Landrace	CS	Z
12855	COAH94.1.1	North America	Landrace	CS	Z
12927	EARLY BLACKHULL	North America	Landrace	Z	Z
12885	EARLY RED FIFE	North America	Landrace	Z	Z
12861	HUDEIBA 164	North America	Landrace	Z	Z
12903	MEX92.1.1.1	North America	Landrace	CS	Z
12893	MEX94.10.1	North America	Landrace	Z	Z
12847	MICH89.1.3	North America	Landrace	CS	Z
12865	MONTEZUMA-CLUB	North America	Landrace	Z	Z
12919	OAX92.1.1	North America	Landrace	CS	Z
12915	OAX93.1.1.1	North America	Landrace	CS	Z
12923	PACIFIC BLUESTEM	North America	Landrace	CS	Z
12869	PURPLESTRAW	North America	Landrace	Z	Z
12873	PUSA 80-5	North America	Landrace	Z	Z
12897	QRO94.1.1	North America	Landrace	Z	CS
12831	RAMONA 65	North America	Landrace	Z	Z
12877	RED SPRING	North America	Landrace	Z	Z
12881	SEA ISLAND	North America	Landrace	Z	Z
12911	TOL93.1.2	North America	Landrace	Z	Z
15879	TXL92.1.1	North America	Landrace	Z	Z
12851	TXL92.1.1.1	North America	Landrace	CS	Z
12827	WHITE FEDERATION 60	North America	Landrace	Z	Z
12945	1-29I	other	other	Z	Z
13037	16-52-2	other	other	Z	Z
12789	2M(2B)-1-5	other	other	--	--
13357	Acimital	other	other	Z	Z
13471	ALSON	other	other	CS	Z
12701	Atom	other	other	Z	Z
13693	BICANCIA	other	other	Z	Z
12733	BINDAWARRA	other	other	Z	Z
14519	CA9722	other	other	Z	Z
13021	CADET,MAR	other	other	Z	Z
13849	Carimini	other	other	Z	Z
13745	COLFIORITO	other	other	Z	--
13289	GEHEN KANAK	other	other	CS	Z
13929	H114	other	other	Z	Z
13901	Hamedan 1	other	other	Z	Z
13841	Knll Szh 2300(A)	other	other	Z	Z
13353	Lleafen	other	other	CS	CS
12987	MARROCOS 16.3608	other	other	Z	Z
12965	Nech Sinde	other	other	Z	Z
13943	oord	other	other	Z	Z
13373	Parsee	other	other	Z	Z
12907	PUE94.1	other	other	CS	Z
12991	RED BEARD	other	other	CS	Z
12839	RED-BOBS-222	other	other	Z	Z
13181	RIETI	other	other	Z	Z
12995	SINAI #9	other	other	CS	Z
12835	TITO	other	other	Z	Z
13643	Argelino Mocho Blanco	South America	Cultivar	Z	Z
13617	Buck Tandil	South America	Cultivar	CS	CS
13651	Calden Inta	South America	Cultivar	Z	Z
13623	Camacrania	South America	Cultivar	Z	Z
13661	Carazinho	South America	Cultivar	Z	Z
13627	Claudia	South America	Cultivar	Z	Z
13613	Colotana	South America	Cultivar	Z	Z
13647	Gaboto	South America	Cultivar	Z	Z
13655	Ganador	South America	Cultivar	Z	Z
13631	Jacui	South America	Cultivar	Z	Z
13601	Klein Toledo（w）	South America	Cultivar	Z	Z
13635	Lagoa vermelha	South America	Cultivar	Z	Z
12541	Magnif G	South America	Cultivar	Z	--
13597	Maipofen	South America	Cultivar	Z	Z
13639	Mexifen	South America	Cultivar	Z	Z
13605	Minifen	South America	Cultivar	Z	Z
W-232	Nidera Baguette 10	South America	Cultivar	Z	Z
13593	Triza	South America	Cultivar	Z	Z
13609	Vilufen	South America	Cultivar	Z	Z
13087	2911 H558 43 1480 DIV6712	South America	Landrace	Z	Z
13109	ANOLITO BRONCO	South America	Landrace	Z	Z
13101	AUSTRAL	South America	Landrace	Z	Z
13045	BH 941	South America	Landrace	Z	Z
13105	CENTEIROZ 44	South America	Landrace	Z	Z
13095	GLUYAS EARLY	South America	Landrace	Z	Z
13091	INDIANO MOCHO 6296	South America	Landrace	Z	Z
13079	LAGEADINHO	South America	Landrace	Z	Z
13075	PLAN ALTO	South America	Landrace	Z	Z
13071	REDONDO NEGRO	South America	Landrace	CS	Z
13057	ROBADINHO	South America	Landrace	Z	Z
13083	SENMARQ	South America	Landrace	Z	Z
13067	TIMILIA	South America	Landrace	Z	Z
13063	TRIGO BLANCO	South America	Landrace	Z	--
12737	Trigo Klein Cometa	South America	Landrace	Z	Z
13053	UNIVERSALⅡ	South America	Landrace	Z	Z
13041	UR2	South America	Landrace	CS	CS
W-240	Aca 601	South America	other	Z	Z
W-129	Aca 801	South America	other	Z	Z
W-51	Klein Flecha	South America	other	Z	Z
W-19	Klein Jabal 1	South America	other	Z	Z
W-55	Nidera Baguette 20	South America	other	Z	Z
W-294	ProINTA Colibr 1	South America	other	Z	Z
13029	UR3	South America	other	Z	Z
13033	UR6	South America	other	Z	Z
13049	UR8	South America	other	Z	Z
The visualization results are shown in Fig. 6 and Figure S7.
