# Supplementary material for: Combining QTL mapping and gene co-expression network analysis for prediction of candidate genes and molecular network related to yield in wheat
Source: BMC Plant Biol. 2022 Jun 13;22:288. doi: 10.1186/s12870-022-03677-8 (PMC9190149; doi:10.1186/s12870-022-03677-8)
Supplement: Supplementary file 7 — Additional file 7: Table S6. The primer sequence for qRT-PCR and gene marker in this study. [file 12870_2022_3677_MOESM7_ESM.xlsx]

## Sheet: Table S6
Table S6. The primer sequence for qRT-PCR and gene marker in this study.
Molecular marker information for TaSL1
QTL	Marker-ID	Primer-F	Primer-R	PCR product size (bp)		Annealing Temperature	Cleaved by SmaI
				Hap-CS	Hap-Z		Hap-CS	Hap-Z
TaSL1	BJ-159	ATATCAAACCCCCACCTACCCCT	GACGAAACATGCCAAGAACCAAT	202	232	62.5	-	-
TaSL1	BJ-160	CGTGTGACACAGCGTTGACAAAAAG	CTGTGAGCAACTTCCGTCATAAC	214	181	66.7	-	-
TaSL1	BJ-6840	GGCAAAGGGATTGACCGAGAACG	CAGAGATGAGGCGGCGGAGCT	268	158	69	-	-
TaSL1	BJ-163.4	GCGCTAACACATCGATCCTCACAT	AGCTTGAGCCCTTTCCTGCCCCT	195	234	71.5	-	-
TaSL1	BJ-163.9	TTTACCCATACATACATACTCCAGA	CAATAAATCAGGAAGGGTTTGC	109	131	60.5	-	-
TaSL1	BJ-164.4	TCCATCTGTTGATCCCGTCCAT	GCAAAGGTTGAATTCCGAGTGC	185	215	66	-	-
TaSL1	BJ-165.4	GCTCGACTCAACGATATCCCTG	CTGGAAGTCGTGCCTTTTATGT	164	143	63	-	-
TaSL1	BJ-166.3	AGTTAGTTCCAGTAAAACGTTAGCT	ACGAGAAGAATTGTCAATGTCAG	196	215	60	-	-
TaSL1	BJ-P2010K	AATCACTATTACCGCTTGGTACTT	TACGTTGATGTTGCGTTTTTAAC	1142	728	60	-	-
TaSL1	BJ-P2010	AGAGAAGGGCTCACACGTACA	GGAGCAGAGGACTGATGGAC	460	460	62.5	460	222; 238
Amplification via PCR was done following the instructions of the 2 × Taq MasterMix Kit (Kangwei Century Biotechnology Co., Ltd.), following genotyping using 3% agarose gel electrophoresis.
Primer for qRT-PCR
TaActin-F	CTATGTTCCCGGGTATTGCT
TaActin-R	AAGGGAGGCAAGAATCGAC
qrtTaODORANT1-A-F	CCTGCCTCGGTCATCTCA
qrtTaODORANT1-A-R	GTCCATGATGCCGTCCAT
qrtMFT1-3A-F	CCTCTACACCCTCGTGATGA
qrtMFT1-3A-R	GCACCACCACCTCACCTTTA
qrtGSTZ5-F	GGCACCACCAGGCTGTATGT
qrtGSTZ5-R	TCCCGACTATCTTGATCTTGTCTT
qrtPAO2-F	CAGTGTTGGGACCAGGAAGT
qrtPAO2-R	ACCCTATGACCAAGGCGTAT
qrtYY1-F	CCATACCCAGAATGTGGTCG
qrtYY1-R	CCTAGTGCATTGCGGTTCAT
qrtCYC450-F	TCAAGATCGCATCGGGTTT
qrtCYC450-R	TCGTAGGTCGTGAGGTAGCC
